# Supplementary material for: Reduced Parallel Gene Expression Evolution With Increasing Genetic Divergence—A Hallmark of Polygenic Adaptation
Source: Mol Ecol. 2025 May 16;34(12):e17803. doi: 10.1111/mec.17803 (PMC12143366; doi:10.1111/mec.17803)
Supplement: Supplementary file 1 — Data S1. [file MEC-34-e17803-s001.zip]

Archive with 3 entries (3 files):
- mec17803-sup-0003-DataS3.xlsx
- mec17803-sup-0001-DataS1.xlsx
- mec17803-sup-0002-DataS2.xlsx
