# Supplementary material for: Reduced Parallel Gene Expression Evolution With Increasing Genetic Divergence—A Hallmark of Polygenic Adaptation
Source: Mol Ecol. 2025 May 16;34(12):e17803. doi: 10.1111/mec.17803 (PMC12143366; doi:10.1111/mec.17803)
Supplement: Supplementary file 1 — Data S1. [file MEC-34-e17803-s001.zip › mec17803-sup-0003-DataS3.xlsx]

## Sheet: evo_r1
GO.ID	Term	Annotated	Significant	Expected	Rank in Fisher.weight01	Fisher.classic	Fisher.weight01	Fisher.classic.padj
GO:0032981	mitochondrial respiratory chain complex I assembly	33	20	1932-04-01	1	2.0e-10	2e-10	3.30667e+06
GO:0015986	ATP synthesis coupled proton transport	19	12	1949-02-01	2	5.0e-07	9.4e-06	4.50909e+09
GO:0016042	lipid catabolic process	114	32	14.93	3	1.5e-05	1.8e-05	0.00093
GO:0006122	mitochondrial electron transport, ubiquinol to cytochrome c	9	7	2018-01-01	4	1.8e-05	1.8e-05	0.00106602985074627
GO:0007604	phototransduction, UV	5	5	0.65	5	3.8e-05	3.8e-05	0.001984
GO:0006120	mitochondrial electron transport, NADH to ubiquinone	16	9	2024-01-02	6	5.3e-05	5.3e-05	0.00266207594936709
GO:0006099	tricarboxylic acid cycle	32	13	2019-04-01	7	9.7e-05	9.7e-05	0.00447553488372093
GO:0006629	lipid metabolic process	435	102	56.97	8	9.1e-10	0.0001	0.0013888
GO:0006936	muscle contraction	24	11	2014-03-01	9	9.0e-05	0.00011	0.00430265060240964
GO:0006633	fatty acid biosynthetic process	55	21	2024-02-07	10	2.4e-06	0.0002	0.0001984
GO:0009071	serine family amino acid catabolic process	6	5	0.79	11	0.00020	0.0002	0.00853333333333333
GO:0009063	cellular amino acid catabolic process	51	19	1968-06-01	12	1.1e-05	0.00024	0.000727466666666667
GO:0046949	fatty-acyl-CoA biosynthetic process	12	7	1957-01-01	13	0.00028	0.00028	0.0115733333333333
GO:0006570	tyrosine metabolic process	9	6	2018-01-01	14	0.00029	0.00029	0.0118630927835052
GO:0008340	determination of adult lifespan	132	32	17.29	15	0.00033	0.00033	0.0127130097087379
GO:0035336	long-chain fatty-acyl-CoA metabolic process	13	7	2024-07-01	16	0.00054	0.00054	0.0200254205607477
GO:0006096	glycolytic process	26	10	1941-03-01	17	0.00104	0.00104	0.0349722033898305
GO:0001676	long-chain fatty acid metabolic process	18	8	1936-02-01	18	0.00109	0.00109	0.0363455462184874
GO:0055085	transmembrane transport	558	105	73.08	19	4.7e-05	0.00118	0.00239097435897436
GO:1901606	alpha-amino acid catabolic process	41	19	1937-05-01	20	2.0e-07	0.00122	2.03487e+09
GO:0006090	pyruvate metabolic process	37	16	1985-04-01	21	5.8e-06	0.00123	0.000403761403508772
GO:0019674	NAD metabolic process	11	7	1944-01-01	22	0.00013	0.0013	0.00573155555555555
GO:0006208	pyrimidine nucleobase catabolic process	5	4	0.65	23	0.00131	0.00131	0.0422608130081301
GO:0042446	hormone biosynthetic process	21	6	1975-02-01	24	0.04747	0.00131	0.670323701067616
GO:0006123	mitochondrial electron transport, cytochrome c to oxygen	8	5	2024-05-01	25	0.00152	0.00152	0.04864
GO:0040003	chitin-based cuticle development	83	21	1987-10-01	26	0.00188	0.00161	0.0578282170542636
GO:0046113	nucleobase catabolic process	8	7	2024-05-01	27	4.6e-06	0.00222	0.000338014814814815
GO:0072523	purine-containing compound catabolic process	20	6	1962-02-01	28	0.03797	0.00224	0.573474068441065
GO:0046942	carboxylic acid transport	64	12	1938-08-01	29	0.12510	0.00305	1
GO:0007603	phototransduction, visible light	26	8	1941-03-01	30	0.01497	0.00351	0.31
GO:0042407	cristae formation	6	4	0.79	31	0.00352	0.00352	0.101787826086957
GO:0044550	secondary metabolite biosynthetic process	22	6	1988-02-01	32	0.05831	0.00352	0.742601025641026
GO:0006661	phosphatidylinositol biosynthetic process	58	9	2024-06-07	33	0.34666	0.00355	1
GO:0007591	molting cycle, chitin-based cuticle	70	17	2017-09-01	34	0.00762	0.00369	0.184366829268293
GO:1901362	organic cyclic compound biosynthetic process	1118	114	146.42	35	0.99939	0.00461	1
GO:0006094	gluconeogenesis	10	5	1931-01-01	36	0.00544	0.00544	0.144871946308725
GO:0019752	carboxylic acid metabolic process	319	93	41.78	37	9.0e-15	0.00615	510.171
GO:0030239	myofibril assembly	40	14	2024-05-01	38	0.00034	0.00722	0.0128487619047619
GO:0044273	sulfur compound catabolic process	13	5	2024-07-01	39	0.01983	0.00737	0.366901581395349
GO:0022900	electron transport chain	58	31	2024-06-07	40	2.2e-13	0.00762	8.7296e-07
GO:0006734	NADH metabolic process	10	6	1931-01-01	41	0.00065	0.00803	0.023236036036036
GO:0006144	purine nucleobase metabolic process	10	4	1931-01-01	42	0.03199	0.00808	0.52329984
GO:0019367	fatty acid elongation, saturated fatty acid	15	6	1996-01-01	43	0.00869	0.00869	0.205249523809524
GO:0034625	fatty acid elongation, monounsaturated fatty acid	15	6	1996-01-01	44	0.00869	0.00869	0.205249523809524
GO:0034626	fatty acid elongation, polyunsaturated fatty acid	15	6	1996-01-01	45	0.00869	0.00869	0.205249523809524
GO:0030431	sleep	65	17	1951-08-01	46	0.00340	0.01166	0.0992
GO:0070328	triglyceride homeostasis	25	8	2027-03-01	47	0.01167	0.01167	0.263105454545455
GO:0015804	neutral amino acid transport	8	4	2024-05-01	48	0.01323	0.01323	0.290036685082873
GO:0042776	mitochondrial ATP synthesis coupled proton transport	8	4	2024-05-01	49	0.01323	0.01323	0.290036685082873
GO:0097254	renal tubular secretion	8	4	2024-05-01	50	0.01323	0.01323	0.290036685082873
GO:0008363	larval chitin-based cuticle development	26	5	1941-03-01	51	0.24814	0.01329	1
GO:0005975	carbohydrate metabolic process	242	55	31.69	52	2.1e-05	0.01343	0.00120765217391304
GO:0045214	sarcomere organization	31	9	2024-06-04	53	0.01500	0.015	0.31
GO:0018130	heterocycle biosynthetic process	1094	109	143.27	54	0.99973	0.01508	1
GO:0016051	carbohydrate biosynthetic process	42	13	2024-05-05	55	0.00201	0.01695	0.0613513846153846
GO:0046514	ceramide catabolic process	7	4	0.92	56	0.00737	0.01709	0.180519506172839
GO:0043090	amino acid import	9	3	2018-01-01	57	0.10260	0.01713	1
GO:0008652	cellular amino acid biosynthetic process	37	11	1985-04-01	58	0.00616	0.01806	0.157696
GO:0006739	NADP metabolic process	13	5	2024-07-01	59	0.01983	0.0182	0.366901581395349
GO:0006636	unsaturated fatty acid biosynthetic process	5	3	0.65	60	0.01825	0.01825	0.353248780487805
GO:0006719	juvenile hormone catabolic process	5	3	0.65	61	0.01825	0.01825	0.353248780487805
GO:0007561	imaginal disc eversion	5	3	0.65	62	0.01825	0.01825	0.353248780487805
GO:0014866	skeletal myofibril assembly	5	3	0.65	63	0.01825	0.01825	0.353248780487805
GO:0043255	regulation of carbohydrate biosynthetic process	5	3	0.65	64	0.01825	0.01825	0.353248780487805
GO:0046680	response to DDT	5	3	0.65	65	0.01825	0.01825	0.353248780487805
GO:0046701	insecticide catabolic process	5	3	0.65	66	0.01825	0.01825	0.353248780487805
GO:0051282	regulation of sequestering of calcium ion	5	3	0.65	67	0.01825	0.01825	0.353248780487805
GO:0019216	regulation of lipid metabolic process	42	7	2024-05-05	68	0.30778	0.01829	1
GO:0071711	basement membrane organization	18	6	1936-02-01	69	0.02284	0.0198	0.410086515837104
GO:2000134	negative regulation of G1/S transition of mitotic cell cycle	13	5	2024-07-01	70	0.01983	0.01983	0.366901581395349
GO:0080090	regulation of primary metabolic process	1366	113	178.9	71	100000	0.01992	1
GO:0042761	very long-chain fatty acid biosynthetic process	18	6	1936-02-01	72	0.02284	0.02284	0.410086515837104
GO:0007613	memory	97	17	2024-07-12	73	0.12685	0.02747	1
GO:0019432	triglyceride biosynthetic process	14	5	1983-01-01	74	0.02759	0.02759	0.486564977777778
GO:0030148	sphingolipid biosynthetic process	43	11	1963-05-01	75	0.01988	0.02955	0.366901581395349
GO:0006914	autophagy	166	22	21.74	76	0.51127	0.0302	1
GO:0006520	cellular amino acid metabolic process	140	38	18.34	77	6.0e-06	0.03026	0.00041048275862069
GO:0022904	respiratory electron transport chain	54	28	2024-07-07	78	8.5e-12	0.03139	0.000230144
GO:0009636	response to toxic substance	49	12	1942-06-01	79	0.02155	0.03169	0.392249541284404
GO:0060179	male mating behavior	46	12	2024-02-06	80	0.01313	0.03265	0.290036685082873
GO:0001178	regulation of transcriptional start site selection at RNA polymerase II promoter	6	3	0.79	81	0.03297	0.03297	0.52329984
GO:0006085	acetyl-CoA biosynthetic process	6	3	0.79	82	0.03297	0.03297	0.52329984
GO:0006102	isocitrate metabolic process	6	3	0.79	83	0.03297	0.03297	0.52329984
GO:0006116	NADH oxidation	6	3	0.79	84	0.03297	0.03297	0.52329984
GO:0006646	phosphatidylethanolamine biosynthetic process	6	3	0.79	85	0.03297	0.03297	0.52329984
GO:0006941	striated muscle contraction	6	3	0.79	86	0.03297	0.03297	0.52329984
GO:0009068	aspartate family amino acid catabolic process	6	3	0.79	87	0.03297	0.03297	0.52329984
GO:0033353	S-adenosylmethionine cycle	6	3	0.79	88	0.03297	0.03297	0.52329984
GO:0051353	positive regulation of oxidoreductase activity	6	3	0.79	89	0.03297	0.03297	0.52329984
GO:0071689	muscle thin filament assembly	6	3	0.79	90	0.03297	0.03297	0.52329984
GO:0042332	gravitaxis	15	5	1996-01-01	91	0.03704	0.03704	0.567469961389961
GO:0120009	intermembrane lipid transfer	15	5	1996-01-01	92	0.03704	0.03704	0.567469961389961
GO:0016311	dephosphorylation	156	17	20.43	93	0.82630	0.03819	1
GO:0006508	proteolysis	659	88	86.31	94	0.43797	0.04345	1
GO:0009056	catabolic process	910	154	119.18	95	0.00025	0.04376	0.0104421052631579
GO:0000302	response to reactive oxygen species	32	8	2019-04-01	96	0.04971	0.045	0.689682797202797
GO:0008355	olfactory learning	34	8	1945-04-01	97	0.06797	0.04505	0.837593043478261
GO:0035071	salivary gland cell autophagic cell death	23	6	2024-01-03	98	0.07050	0.04512	0.855728929663608
GO:0042401	cellular biogenic amine biosynthetic process	11	4	1944-01-01	99	0.04518	0.04518	0.644871366906475
GO:0042632	cholesterol homeostasis	11	4	1944-01-01	100	0.04518	0.04518	0.644871366906475
GO:0009142	nucleoside triphosphate biosynthetic process	30	14	1993-03-01	101	7.6e-06	0.04621	0.000511132203389831
GO:1901607	alpha-amino acid biosynthetic process	32	8	2019-04-01	102	0.04971	0.04674	0.689682797202797
GO:0022404	molting cycle process	34	8	1945-04-01	103	0.06797	0.04676	0.837593043478261
GO:1904064	positive regulation of cation transmembrane transport	25	5	2027-03-01	104	0.22255	0.04692	1
GO:0070887	cellular response to chemical stimulus	373	45	48.85	105	0.74996	0.04742	1
GO:0006730	one-carbon metabolic process	21	7	1975-02-01	106	0.01423	0.048	0.306873043478261
GO:0044275	cellular carbohydrate catabolic process	23	7	2024-01-03	107	0.02376	0.05192	0.424683243243243
GO:0034637	cellular carbohydrate biosynthetic process	19	6	1949-02-01	108	0.02978	0.05198	0.51601327510917
GO:0098657	import into cell	33	7	1932-04-01	109	0.13173	0.05209	1
GO:0006544	glycine metabolic process	7	3	0.92	110	0.05216	0.05216	0.69687164983165
GO:0006559	L-phenylalanine catabolic process	7	3	0.92	111	0.05216	0.05216	0.69687164983165
GO:0034308	primary alcohol metabolic process	7	3	0.92	112	0.05216	0.05216	0.69687164983165
GO:0007005	mitochondrion organization	204	50	26.72	113	5.5e-06	0.05304	0.000389714285714286
GO:0046483	heterocycle metabolic process	1928	194	252.5	114	100000	0.05393	1
GO:0008049	male courtship behavior	40	9	2024-05-01	115	0.06982	0.05412	0.855079506172839
GO:0009062	fatty acid catabolic process	44	7	1976-05-01	116	0.35239	0.06116	1
GO:0007157	heterophilic cell-cell adhesion via plasma membrane cell adhesion molecules	17	5	2023-02-01	117	0.06122	0.06122	0.766312176656151
GO:0061077	chaperone-mediated protein folding	34	7	1945-04-01	118	0.14826	0.06127	1
GO:0070873	regulation of glycogen metabolic process	16	5	2024-01-02	119	0.04824	0.07535	0.674001126760563
GO:0033500	carbohydrate homeostasis	49	9	1942-06-01	120	0.18457	0.07541	1
GO:0005978	glycogen biosynthetic process	8	3	2024-05-01	121	0.07553	0.07553	0.871119768115942
GO:0006688	glycosphingolipid biosynthetic process	8	3	2024-05-01	122	0.07553	0.07553	0.871119768115942
GO:0010635	regulation of mitochondrial fusion	8	3	2024-05-01	123	0.07553	0.07553	0.871119768115942
GO:0032368	regulation of lipid transport	8	3	2024-05-01	124	0.07553	0.07553	0.871119768115942
GO:0032922	circadian regulation of gene expression	8	3	2024-05-01	125	0.07553	0.07553	0.871119768115942
GO:0042574	retinal metabolic process	8	3	2024-05-01	126	0.07553	0.07553	0.871119768115942
GO:0071480	cellular response to gamma radiation	8	3	2024-05-01	127	0.07553	0.07553	0.871119768115942
GO:0071481	cellular response to X-ray	8	3	2024-05-01	128	0.07553	0.07553	0.871119768115942
GO:0016310	phosphorylation	350	42	45.84	129	0.75602	0.07661	1
GO:0009886	post-embryonic animal morphogenesis	360	40	47.15	130	0.89117	0.07724	1
GO:0045333	cellular respiration	101	46	13.23	131	9.8e-16	0.08111	9.7216e-09
GO:0046148	pigment biosynthetic process	56	13	1933-07-01	132	0.02626	0.08515	0.465177142857143
GO:0000096	sulfur amino acid metabolic process	16	6	2024-01-02	133	0.01239	0.08541	0.27776
GO:0060047	heart contraction	26	7	1941-03-01	134	0.04504	0.08546	0.644871366906475
GO:0051452	intracellular pH reduction	15	5	1996-01-01	135	0.03704	0.08554	0.567469961389961
GO:0046174	polyol catabolic process	19	5	1949-02-01	136	0.09248	0.08562	0.991785513513514
GO:0009086	methionine biosynthetic process	10	3	1931-01-01	137	0.13287	0.08575	1
GO:0030301	cholesterol transport	10	3	1931-01-01	138	0.13287	0.08575	1
GO:0042044	fluid transport	23	4	2024-01-03	139	0.35529	0.08585	1
GO:0002807	positive regulation of antimicrobial peptide biosynthetic process	25	4	2027-03-01	140	0.41806	0.08589	1
GO:0001505	regulation of neurotransmitter levels	88	12	1952-11-01	141	0.48772	0.08593	1
GO:0060322	head development	114	10	14.93	142	0.94223	0.08675	1
GO:0007498	mesoderm development	78	14	2022-10-01	143	0.13515	0.08793	1
GO:0003333	amino acid transmembrane transport	42	8	2024-05-05	144	0.17648	0.08835	1
GO:1902531	regulation of intracellular signal transduction	308	24	40.34	145	0.99898	0.08855	1
GO:0007186	G protein-coupled receptor signaling pathway	173	23	22.66	146	0.50349	0.09082	1
GO:1901576	organic substance biosynthetic process	1971	220	258.13	147	0.99871	0.09374	1
GO:1901360	organic cyclic compound metabolic process	2013	210	263.63	148	0.99999	0.09701	1
GO:0045187	regulation of circadian sleep/wake cycle, sleep	28	7	1967-03-01	149	0.06442	0.09955	0.803831949685535
GO:0007527	adult somatic muscle development	14	4	1983-01-01	150	0.09987	0.09987	1
GO:0016063	rhodopsin biosynthetic process	14	4	1983-01-01	151	0.09987	0.09987	1
GO:0045494	photoreceptor cell maintenance	14	4	1983-01-01	152	0.09987	0.09987	1
GO:0006826	iron ion transport	15	4	1996-01-01	153	0.12273	0.10255	1
GO:0030317	flagellated sperm motility	24	5	2014-03-01	154	0.19782	0.10259	1
GO:0006121	mitochondrial electron transport, succinate to ubiquinone	9	3	2018-01-01	155	0.10260	0.1026	1
GO:0007060	male meiosis chromosome segregation	9	3	2018-01-01	156	0.10260	0.1026	1
GO:0007141	male meiosis I	9	3	2018-01-01	157	0.10260	0.1026	1
GO:0042417	dopamine metabolic process	9	3	2018-01-01	158	0.10260	0.1026	1
GO:1903053	regulation of extracellular matrix organization	9	3	2018-01-01	159	0.10260	0.1026	1
GO:0051321	meiotic cell cycle	157	19	20.56	160	0.68103	0.10341	1
GO:0006807	nitrogen compound metabolic process	3727	406	488.1	161	100000	0.11031	1
GO:0007455	eye-antennal disc morphogenesis	29	6	2024-08-03	162	0.17069	0.11071	1
GO:0001666	response to hypoxia	44	6	1976-05-01	163	0.52470	0.1114	1
GO:0042594	response to starvation	121	19	15.85	164	0.23080	0.11345	1
GO:0045752	positive regulation of Toll signaling pathway	26	6	1941-03-01	165	0.11508	0.11508	1
GO:0008347	glial cell migration	32	7	2019-04-01	166	0.11617	0.11617	1
GO:0007629	flight behavior	15	4	1996-01-01	167	0.12273	0.12273	1
GO:0009744	response to sucrose	15	4	1996-01-01	168	0.12273	0.12273	1
GO:0030968	endoplasmic reticulum unfolded protein response	15	4	1996-01-01	169	0.12273	0.12273	1
GO:0008610	lipid biosynthetic process	215	50	28.16	170	2.6e-05	0.12628	0.00137557333333333
GO:0042773	ATP synthesis coupled electron transport	48	25	2029-06-01	171	9.9e-11	0.12871	0.00017856
GO:0046031	ADP metabolic process	27	11	1954-03-01	172	0.00032	0.13013	0.0124486274509804
GO:0033993	response to lipid	46	10	2024-02-06	173	0.07052	0.13023	0.855728929663608
GO:0009416	response to light stimulus	118	26	15.45	174	0.00474	0.13027	0.130613333333333
GO:0006726	eye pigment biosynthetic process	34	8	1945-04-01	175	0.06797	0.13032	0.837593043478261
GO:0034754	cellular hormone metabolic process	31	9	2024-06-04	176	0.01500	0.13045	0.31
GO:0006206	pyrimidine nucleobase metabolic process	10	6	1931-01-01	177	0.00065	0.13048	0.023236036036036
GO:0046364	monosaccharide biosynthetic process	11	6	1944-01-01	178	0.00128	0.1305	0.0416314754098361
GO:0072529	pyrimidine-containing compound catabolic process	12	6	1957-01-01	179	0.00227	0.13052	0.0677245112781955
GO:0017004	cytochrome complex assembly	21	5	1975-02-01	180	0.13039	0.1306	1
GO:0061061	muscle structure development	175	25	22.92	181	0.35149	0.13064	1
GO:0060401	cytosolic calcium ion transport	13	5	2024-07-01	182	0.01983	0.13066	0.366901581395349
GO:0046500	S-adenosylmethionine metabolic process	7	4	0.92	183	0.00737	0.13069	0.180519506172839
GO:0001895	retina homeostasis	15	5	1996-01-01	184	0.03704	0.13069	0.567469961389961
GO:0085029	extracellular matrix assembly	10	3	1931-01-01	185	0.13287	0.13072	1
GO:0034765	regulation of ion transmembrane transport	41	8	1937-05-01	186	0.16002	0.13074	1
GO:0032414	positive regulation of ion transmembrane transporter activity	26	5	1941-03-01	187	0.24814	0.13074	1
GO:0015749	monosaccharide transmembrane transport	11	4	1944-01-01	188	0.04518	0.13075	0.644871366906475
GO:0042558	pteridine-containing compound metabolic process	19	5	1949-02-01	189	0.09248	0.13076	0.991785513513514
GO:0072593	reactive oxygen species metabolic process	27	6	1954-03-01	190	0.13248	0.13076	1
GO:0015918	sterol transport	12	4	1957-01-01	191	0.06095	0.13077	0.765346835443038
GO:0006677	glycosylceramide metabolic process	6	3	0.79	192	0.03297	0.1308	0.52329984
GO:0000729	DNA double-strand break processing	5	2	0.65	193	0.13080	0.1308	1
GO:0001775	cell activation	5	2	0.65	194	0.13080	0.1308	1
GO:0006265	DNA topological change	5	2	0.65	195	0.13080	0.1308	1
GO:0006538	glutamate catabolic process	5	2	0.65	196	0.13080	0.1308	1
GO:0006563	L-serine metabolic process	5	2	0.65	197	0.13080	0.1308	1
GO:0009437	carnitine metabolic process	5	2	0.65	198	0.13080	0.1308	1
GO:0010032	meiotic chromosome condensation	5	2	0.65	199	0.13080	0.1308	1
GO:0015842	aminergic neurotransmitter loading into synaptic vesicle	5	2	0.65	200	0.13080	0.1308	1
GO:0015937	coenzyme A biosynthetic process	5	2	0.65	201	0.13080	0.1308	1
GO:0031629	synaptic vesicle fusion to presynaptic active zone membrane	5	2	0.65	202	0.13080	0.1308	1
GO:0035001	dorsal trunk growth, open tracheal system	5	2	0.65	203	0.13080	0.1308	1
GO:0035999	tetrahydrofolate interconversion	5	2	0.65	204	0.13080	0.1308	1
GO:0042430	indole-containing compound metabolic process	5	2	0.65	205	0.13080	0.1308	1
GO:0042908	xenobiotic transport	5	2	0.65	206	0.13080	0.1308	1
GO:0043620	regulation of DNA-templated transcription in response to stress	5	2	0.65	207	0.13080	0.1308	1
GO:0045823	positive regulation of heart contraction	5	2	0.65	208	0.13080	0.1308	1
GO:0046477	glycosylceramide catabolic process	5	2	0.65	209	0.13080	0.1308	1
GO:0046512	sphingosine biosynthetic process	5	2	0.65	210	0.13080	0.1308	1
GO:0048526	imaginal disc-derived wing expansion	5	2	0.65	211	0.13080	0.1308	1
GO:0051014	actin filament severing	5	2	0.65	212	0.13080	0.1308	1
GO:0055093	response to hyperoxia	5	2	0.65	213	0.13080	0.1308	1
GO:0060361	flight	5	2	0.65	214	0.13080	0.1308	1
GO:0065001	specification of axis polarity	5	2	0.65	215	0.13080	0.1308	1
GO:0097120	receptor localization to synapse	5	2	0.65	216	0.13080	0.1308	1
GO:1901475	pyruvate transmembrane transport	5	2	0.65	217	0.13080	0.1308	1
GO:1904659	glucose transmembrane transport	5	2	0.65	218	0.13080	0.1308	1
GO:1990834	response to odorant	5	2	0.65	219	0.13080	0.1308	1
GO:0030036	actin cytoskeleton organization	256	38	33.53	220	0.22428	0.13081	1
GO:0005980	glycogen catabolic process	15	4	1996-01-01	221	0.12273	0.13082	1
GO:0051480	regulation of cytosolic calcium ion concentration	21	4	1975-02-01	222	0.29247	0.13082	1
GO:0032007	negative regulation of TOR signaling	15	3	1996-01-01	223	0.31251	0.13087	1
GO:0035039	male pronucleus assembly	11	3	1944-01-01	224	0.16575	0.13088	1
GO:0031669	cellular response to nutrient levels	77	11	2024-08-10	225	0.42803	0.13089	1
GO:0046128	purine ribonucleoside metabolic process	12	3	1957-01-01	226	0.20068	0.13089	1
GO:0006740	NADPH regeneration	8	2	2024-05-01	227	0.28247	0.13095	1
GO:0051693	actin filament capping	8	2	2024-05-01	228	0.28247	0.13095	1
GO:0008535	respiratory chain complex IV assembly	16	3	2024-01-02	229	0.35057	0.13096	1
GO:0005984	disaccharide metabolic process	10	2	1931-01-01	230	0.38411	0.13099	1
GO:0045839	negative regulation of mitotic nuclear division	15	2	1996-01-01	231	0.60318	0.13107	1
GO:0070303	negative regulation of stress-activated protein kinase signaling cascade	28	3	1967-03-01	232	0.72943	0.13116	1
GO:0033673	negative regulation of kinase activity	21	2	1975-02-01	233	0.78193	0.13117	1
GO:0043038	amino acid activation	37	4	1985-04-01	234	0.73253	0.13118	1
GO:0010001	glial cell differentiation	34	4	1945-04-01	235	0.66773	0.13119	1
GO:0051336	regulation of hydrolase activity	148	18	19.38	236	0.66986	0.13125	1
GO:0070201	regulation of establishment of protein localization	57	5	1946-07-01	237	0.88369	0.13139	1
GO:0007619	courtship behavior	50	12	1955-06-01	238	0.02509	0.13177	0.446444484304933
GO:0045471	response to ethanol	62	13	2024-12-08	239	0.05539	0.13193	0.727773245033113
GO:0120035	regulation of plasma membrane bounded cell projection organization	123	9	2024-11-16	240	0.98560	0.13198	1
GO:0002121	inter-male aggressive behavior	10	3	1931-01-01	241	0.13287	0.13287	1
GO:0006020	inositol metabolic process	10	3	1931-01-01	242	0.13287	0.13287	1
GO:0030713	ovarian follicle cell stalk formation	10	3	1931-01-01	243	0.13287	0.13287	1
GO:0007041	lysosomal transport	19	4	1949-02-01	244	0.23141	0.13292	1
GO:0045787	positive regulation of cell cycle	57	7	1946-07-01	245	0.63204	0.1335	1
GO:0030030	cell projection organization	541	52	70.85	246	0.99591	0.13362	1
GO:0051704	multi-organism process	783	76	102.55	247	0.99909	0.13478	1
GO:0032774	RNA biosynthetic process	895	59	117.21	248	100000	0.13932	1
GO:0006979	response to oxidative stress	110	21	14.41	249	0.04658	0.13977	0.662471111111111
GO:1901566	organonitrogen compound biosynthetic process	830	115	108.7	250	0.26212	0.14567	1
GO:0034645	cellular macromolecule biosynthetic process	1509	101	197.63	251	100000	0.14607	1
GO:0048149	behavioral response to ethanol	47	9	2016-06-01	252	0.15404	0.15404	1
GO:0035075	response to ecdysone	37	7	1985-04-01	253	0.20311	0.16554	1
GO:0001710	mesodermal cell fate commitment	11	3	1944-01-01	254	0.16575	0.16575	1
GO:0006171	cAMP biosynthetic process	11	3	1944-01-01	255	0.16575	0.16575	1
GO:0006937	regulation of muscle contraction	11	3	1944-01-01	256	0.16575	0.16575	1
GO:0007035	vacuolar acidification	11	3	1944-01-01	257	0.16575	0.16575	1
GO:0007615	anesthesia-resistant memory	11	3	1944-01-01	258	0.16575	0.16575	1
GO:0008585	female gonad development	11	3	1944-01-01	259	0.16575	0.16575	1
GO:0030720	oocyte localization involved in germarium-derived egg chamber formation	11	3	1944-01-01	260	0.16575	0.16575	1
GO:0031440	regulation of mRNA 3'-end processing	11	3	1944-01-01	261	0.16575	0.16575	1
GO:0045450	bicoid mRNA localization	11	3	1944-01-01	262	0.16575	0.16575	1
GO:0051180	vitamin transport	11	3	1944-01-01	263	0.16575	0.16575	1
GO:0046034	ATP metabolic process	111	50	14.54	264	9.5e-17	0.17001	12.5653
GO:1901575	organic substance catabolic process	756	127	99.01	265	0.00123	0.17144	0.040672
GO:0051604	protein maturation	106	18	13.88	266	0.14748	0.17309	1
GO:0018990	ecdysis, chitin-based cuticle	17	4	2023-02-01	267	0.17412	0.17412	1
GO:1902600	proton transmembrane transport	57	20	1946-07-01	268	1.8e-05	0.17757	0.00106602985074627
GO:0003012	muscle system process	32	13	2019-04-01	269	9.7e-05	0.17757	0.00447553488372093
GO:0006000	fructose metabolic process	6	2	0.79	270	0.17971	0.17971	1
GO:0006207	'de novo' pyrimidine nucleobase biosynthetic process	6	2	0.79	271	0.17971	0.17971	1
GO:0006312	mitotic recombination	6	2	0.79	272	0.17971	0.17971	1
GO:0014812	muscle cell migration	6	2	0.79	273	0.17971	0.17971	1
GO:0016330	second mitotic wave involved in compound eye morphogenesis	6	2	0.79	274	0.17971	0.17971	1
GO:0019359	nicotinamide nucleotide biosynthetic process	6	2	0.79	275	0.17971	0.17971	1
GO:0019430	removal of superoxide radicals	6	2	0.79	276	0.17971	0.17971	1
GO:0030728	ovulation	6	2	0.79	277	0.17971	0.17971	1
GO:0031034	myosin filament assembly	6	2	0.79	278	0.17971	0.17971	1
GO:0035208	positive regulation of hemocyte proliferation	6	2	0.79	279	0.17971	0.17971	1
GO:0036444	calcium import into the mitochondrion	6	2	0.79	280	0.17971	0.17971	1
GO:0043393	regulation of protein binding	6	2	0.79	281	0.17971	0.17971	1
GO:0050908	detection of light stimulus involved in visual perception	6	2	0.79	282	0.17971	0.17971	1
GO:0060074	synapse maturation	6	2	0.79	283	0.17971	0.17971	1
GO:0060402	calcium ion transport into cytosol	6	2	0.79	284	0.17971	0.17971	1
GO:0060729	intestinal epithelial structure maintenance	6	2	0.79	285	0.17971	0.17971	1
GO:0070059	intrinsic apoptotic signaling pathway in response to endoplasmic reticulum stress	6	2	0.79	286	0.17971	0.17971	1
GO:0006892	post-Golgi vesicle-mediated transport	26	4	1941-03-01	287	0.44896	0.17989	1
GO:0030258	lipid modification	68	9	1991-08-01	288	0.54085	0.18003	1
GO:0048863	stem cell differentiation	51	6	1968-06-01	289	0.67371	0.18025	1
GO:0098656	anion transmembrane transport	68	13	1991-08-01	290	0.10108	0.19012	1
GO:0007602	phototransduction	52	15	1981-06-01	291	0.00207	0.19437	0.0622254545454545
GO:0034620	cellular response to unfolded protein	27	7	1954-03-01	292	0.05419	0.19986	0.716753066666667
GO:0015711	organic anion transport	89	18	1966-11-01	293	0.03801	0.19987	0.573474068441065
GO:0035151	regulation of tube size, open tracheal system	44	9	1976-05-01	294	0.11341	0.19995	1
GO:0006072	glycerol-3-phosphate metabolic process	12	3	1957-01-01	295	0.20068	0.20068	1
GO:0010884	positive regulation of lipid storage	12	3	1957-01-01	296	0.20068	0.20068	1
GO:0030322	stabilization of membrane potential	12	3	1957-01-01	297	0.20068	0.20068	1
GO:0042398	cellular modified amino acid biosynthetic process	12	3	1957-01-01	298	0.20068	0.20068	1
GO:0007268	chemical synaptic transmission	255	26	33.4	299	0.93582	0.2008	1
GO:0022411	cellular component disassembly	124	13	16.24	300	0.84255	0.20259	1
GO:0043161	proteasome-mediated ubiquitin-dependent protein catabolic process	209	24	27.37	301	0.78697	0.20822	1
GO:0090407	organophosphate biosynthetic process	209	54	27.37	302	3.9e-07	0.21782	3.68457e+09
GO:0032787	monocarboxylic acid metabolic process	155	47	2024-03-20	303	1.2e-08	0.22182	0.015872
GO:0006796	phosphate-containing compound metabolic process	764	125	100.06	304	0.00357	0.22533	0.101911942446043
GO:0008582	regulation of synaptic assembly at neuromuscular junction	93	9	2018-12-01	305	0.87549	0.22549	1
GO:0006637	acyl-CoA metabolic process	42	18	2024-05-05	306	1.8e-06	0.22681	0.000151965957446808
GO:0010927	cellular component assembly involved in morphogenesis	104	20	13.62	307	0.04797	0.2289	0.674001126760563
GO:0048871	multicellular organismal homeostasis	63	14	2025-08-01	308	0.03076	0.22913	0.52329984
GO:0016485	protein processing	78	13	2022-10-01	309	0.21543	0.22937	1
GO:0072348	sulfur compound transport	24	5	2014-03-01	310	0.19782	0.23047	1
GO:0045455	ecdysteroid metabolic process	20	4	1962-02-01	311	0.26160	0.23063	1
GO:0042219	cellular modified amino acid catabolic process	13	3	2024-07-01	312	0.23712	0.23066	1
GO:0001881	receptor recycling	7	2	0.92	313	0.23074	0.23074	1
GO:0006071	glycerol metabolic process	7	2	0.92	314	0.23074	0.23074	1
GO:0007053	spindle assembly involved in male meiosis	7	2	0.92	315	0.23074	0.23074	1
GO:0007503	fat body development	7	2	0.92	316	0.23074	0.23074	1
GO:0009651	response to salt stress	7	2	0.92	317	0.23074	0.23074	1
GO:0010823	negative regulation of mitochondrion organization	7	2	0.92	318	0.23074	0.23074	1
GO:0016114	terpenoid biosynthetic process	7	2	0.92	319	0.23074	0.23074	1
GO:0032979	protein insertion into mitochondrial inner membrane from matrix	7	2	0.92	320	0.23074	0.23074	1
GO:0034394	protein localization to cell surface	7	2	0.92	321	0.23074	0.23074	1
GO:0035090	maintenance of apical/basal cell polarity	7	2	0.92	322	0.23074	0.23074	1
GO:0040034	regulation of development, heterochronic	7	2	0.92	323	0.23074	0.23074	1
GO:0042306	regulation of protein import into nucleus	7	2	0.92	324	0.23074	0.23074	1
GO:0042595	behavioral response to starvation	7	2	0.92	325	0.23074	0.23074	1
GO:0043252	sodium-independent organic anion transport	7	2	0.92	326	0.23074	0.23074	1
GO:0045819	positive regulation of glycogen catabolic process	7	2	0.92	327	0.23074	0.23074	1
GO:0046130	purine ribonucleoside catabolic process	7	2	0.92	328	0.23074	0.23074	1
GO:0046189	phenol-containing compound biosynthetic process	7	2	0.92	329	0.23074	0.23074	1
GO:0048562	embryonic organ morphogenesis	7	2	0.92	330	0.23074	0.23074	1
GO:0061059	positive regulation of peptidoglycan recognition protein signaling pathway	7	2	0.92	331	0.23074	0.23074	1
GO:0061327	anterior Malpighian tubule development	7	2	0.92	332	0.23074	0.23074	1
GO:0070613	regulation of protein processing	7	2	0.92	333	0.23074	0.23074	1
GO:0010043	response to zinc ion	16	3	2024-01-02	334	0.35057	0.2308	1
GO:0009166	nucleotide catabolic process	17	3	2023-02-01	335	0.38839	0.23084	1
GO:0015914	phospholipid transport	19	3	1949-02-01	336	0.46205	0.23093	1
GO:0061060	negative regulation of peptidoglycan recognition protein signaling pathway	19	4	1949-02-01	337	0.23141	0.23141	1
GO:0035159	regulation of tube length, open tracheal system	32	6	2019-04-01	338	0.23516	0.23516	1
GO:0019637	organophosphate metabolic process	346	85	45.31	339	2.4e-09	0.23588	3.52711e+07
GO:0007623	circadian rhythm	129	20	16.89	340	0.24126	0.23629	1
GO:0000463	maturation of LSU-rRNA from tricistronic rRNA transcript (SSU-rRNA, 5.8S rRNA, LSU-rRNA)	13	3	2024-07-01	341	0.23712	0.23712	1
GO:0010951	negative regulation of endopeptidase activity	13	3	2024-07-01	342	0.23712	0.23712	1
GO:0007267	cell-cell signaling	417	35	54.61	343	0.99921	0.23822	1
GO:0009060	aerobic respiration	90	41	1979-11-01	344	3.6e-14	0.23849	1.5872e-07
GO:0009165	nucleotide biosynthetic process	102	35	13.36	345	2.8e-08	0.24016	3.26776e+08
GO:0046390	ribose phosphate biosynthetic process	83	31	1987-10-01	346	1.8e-08	0.24051	0.002232
GO:0007015	actin filament organization	144	21	18.86	347	0.33233	0.24319	1
GO:0009072	aromatic amino acid family metabolic process	15	7	1996-01-01	348	0.00160	0.24385	0.0503873015873016
GO:0008300	isoprenoid catabolic process	7	4	0.92	349	0.00737	0.24428	0.180519506172839
GO:0051208	sequestering of calcium ion	7	4	0.92	350	0.00737	0.24428	0.180519506172839
GO:0009074	aromatic amino acid family catabolic process	9	4	2018-01-01	351	0.02137	0.24434	0.390765714285714
GO:0052547	regulation of peptidase activity	33	7	1932-04-01	352	0.13173	0.24437	1
GO:0042745	circadian sleep/wake cycle	41	8	1937-05-01	353	0.16002	0.24438	1
GO:0006584	catecholamine metabolic process	11	4	1944-01-01	354	0.04518	0.24439	0.644871366906475
GO:0000097	sulfur amino acid biosynthetic process	12	4	1957-01-01	355	0.06095	0.24442	0.765346835443038
GO:0046058	cAMP metabolic process	13	4	2024-07-01	356	0.07922	0.24445	0.893025454545455
GO:0098700	neurotransmitter loading into synaptic vesicle	7	3	0.92	357	0.05216	0.2445	0.69687164983165
GO:0050962	detection of light stimulus involved in sensory perception	8	3	2024-05-01	358	0.07553	0.24453	0.871119768115942
GO:0019400	alditol metabolic process	9	3	2018-01-01	359	0.10260	0.24455	1
GO:0045913	positive regulation of carbohydrate metabolic process	10	3	1931-01-01	360	0.13287	0.24458	1
GO:0010959	regulation of metal ion transport	49	8	1942-06-01	361	0.30843	0.24461	1
GO:0009615	response to virus	46	7	2024-02-06	362	0.39758	0.24474	1
GO:0006620	posttranslational protein targeting to endoplasmic reticulum membrane	9	2	2018-01-01	363	0.33386	0.24477	1
GO:0007129	homologous chromosome pairing at meiosis	9	2	2018-01-01	364	0.33386	0.24477	1
GO:0009110	vitamin biosynthetic process	9	2	2018-01-01	365	0.33386	0.24477	1
GO:0071396	cellular response to lipid	20	3	1962-02-01	366	0.49742	0.24487	1
GO:0014016	neuroblast differentiation	29	4	2024-08-03	367	0.53788	0.24491	1
GO:0051303	establishment of chromosome localization	18	2	1936-02-01	368	0.70360	0.24503	1
GO:1904398	positive regulation of neuromuscular junction development	34	4	1945-04-01	369	0.66773	0.24505	1
GO:0006582	melanin metabolic process	50	6	1955-06-01	370	0.65435	0.24507	1
GO:0050778	positive regulation of immune response	89	11	1966-11-01	371	0.62972	0.2451	1
GO:0006333	chromatin assembly or disassembly	30	3	1993-03-01	372	0.77216	0.24516	1
GO:0051338	regulation of transferase activity	86	10	2026-11-01	373	0.70511	0.24523	1
GO:0036294	cellular response to decreased oxygen levels	26	2	1941-03-01	374	0.87254	0.24526	1
GO:0034249	negative regulation of cellular amide metabolic process	72	8	1943-09-01	375	0.74316	0.24527	1
GO:0099536	synaptic signaling	259	27	33.92	376	0.92113	0.24652	1
GO:0198738	cell-cell signaling by wnt	116	4	15.19	377	0.99992	0.24743	1
GO:0035239	tube morphogenesis	389	40	50.95	378	0.96445	0.24747	1
GO:0050830	defense response to Gram-positive bacterium	26	5	1941-03-01	379	0.24814	0.24814	1
GO:2000112	regulation of cellular macromolecule biosynthetic process	967	68	126.64	380	100000	0.25416	1
GO:0042246	tissue regeneration	20	4	1962-02-01	381	0.26160	0.2616	1
GO:0019538	protein metabolic process	1950	184	255.38	382	100000	0.26549	1
GO:0006744	ubiquinone biosynthetic process	14	3	1983-01-01	383	0.27455	0.27455	1
GO:0016059	deactivation of rhodopsin mediated signaling	14	3	1983-01-01	384	0.27455	0.27455	1
GO:0035209	pupal development	14	3	1983-01-01	385	0.27455	0.27455	1
GO:0035435	phosphate ion transmembrane transport	14	3	1983-01-01	386	0.27455	0.27455	1
GO:0045938	positive regulation of circadian sleep/wake cycle, sleep	14	3	1983-01-01	387	0.27455	0.27455	1
GO:0010507	negative regulation of autophagy	22	4	1988-02-01	388	0.32378	0.27458	1
GO:0032504	multicellular organism reproduction	948	99	124.15	389	0.99648	0.2752	1
GO:0010629	negative regulation of gene expression	258	25	33.79	390	0.96362	0.27796	1
GO:0042335	cuticle development	113	25	2024-08-14	391	0.00525	0.27875	0.141714285714286
GO:0062013	positive regulation of small molecule metabolic process	16	4	2024-01-02	392	0.14756	0.28209	1
GO:2000377	regulation of reactive oxygen species metabolic process	13	3	2024-07-01	393	0.23712	0.28234	1
GO:0006353	DNA-templated transcription, termination	8	2	2024-05-01	394	0.28247	0.28247	1
GO:0006919	activation of cysteine-type endopeptidase activity involved in apoptotic process	8	2	2024-05-01	395	0.28247	0.28247	1
GO:0007229	integrin-mediated signaling pathway	8	2	2024-05-01	396	0.28247	0.28247	1
GO:0007523	larval visceral muscle development	8	2	2024-05-01	397	0.28247	0.28247	1
GO:0010496	intercellular transport	8	2	2024-05-01	398	0.28247	0.28247	1
GO:0030382	sperm mitochondrion organization	8	2	2024-05-01	399	0.28247	0.28247	1
GO:0046662	regulation of oviposition	8	2	2024-05-01	400	0.28247	0.28247	1
GO:0048521	negative regulation of behavior	8	2	2024-05-01	401	0.28247	0.28247	1
GO:0048738	cardiac muscle tissue development	8	2	2024-05-01	402	0.28247	0.28247	1
GO:0050848	regulation of calcium-mediated signaling	8	2	2024-05-01	403	0.28247	0.28247	1
GO:0061760	antifungal innate immune response	8	2	2024-05-01	404	0.28247	0.28247	1
GO:0071361	cellular response to ethanol	8	2	2024-05-01	405	0.28247	0.28247	1
GO:0072347	response to anesthetic	8	2	2024-05-01	406	0.28247	0.28247	1
GO:1903900	regulation of viral life cycle	8	2	2024-05-01	407	0.28247	0.28247	1
GO:1901215	negative regulation of neuron death	24	3	2014-03-01	408	0.62561	0.28291	1
GO:0007446	imaginal disc growth	41	5	1937-05-01	409	0.63796	0.283	1
GO:0043484	regulation of RNA splicing	88	10	1952-11-01	410	0.73240	0.28347	1
GO:0050790	regulation of catalytic activity	257	32	33.66	411	0.65069	0.28354	1
GO:0007399	nervous system development	889	84	116.43	412	0.99984	0.30057	1
GO:0006836	neurotransmitter transport	101	15	13.23	413	0.34163	0.3121	1
GO:0006032	chitin catabolic process	15	3	1996-01-01	414	0.31251	0.31251	1
GO:0007160	cell-matrix adhesion	15	3	1996-01-01	415	0.31251	0.31251	1
GO:0007426	tracheal outgrowth, open tracheal system	15	3	1996-01-01	416	0.31251	0.31251	1
GO:0045454	cell redox homeostasis	15	3	1996-01-01	417	0.31251	0.31251	1
GO:0046855	inositol phosphate dephosphorylation	15	3	1996-01-01	418	0.31251	0.31251	1
GO:0070588	calcium ion transmembrane transport	37	7	1985-04-01	419	0.20311	0.32309	1
GO:0009887	animal organ morphogenesis	591	57	77.4	420	0.99693	0.32515	1
GO:0010942	positive regulation of cell death	81	9	1961-10-01	421	0.75069	0.32559	1
GO:0050832	defense response to fungus	44	7	1976-05-01	422	0.35239	0.32841	1
GO:0006082	organic acid metabolic process	324	94	42.43	423	8.9e-15	0.3285	510.171
GO:0018205	peptidyl-lysine modification	138	11	2024-07-18	424	0.97899	0.32928	1
GO:0043467	regulation of generation of precursor metabolites and energy	35	8	1958-04-01	425	0.07846	0.33271	0.889512228571429
GO:0009620	response to fungus	53	9	1994-06-01	426	0.25257	0.33331	1
GO:0044773	mitotic DNA damage checkpoint signaling	16	3	2024-01-02	427	0.35057	0.33383	1
GO:1903829	positive regulation of cellular protein localization	24	4	2014-03-01	428	0.38678	0.33385	1
GO:0002230	positive regulation of defense response to virus by host	9	2	2018-01-01	429	0.33386	0.33386	1
GO:0006896	Golgi to vacuole transport	9	2	2018-01-01	430	0.33386	0.33386	1
GO:0009084	glutamine family amino acid biosynthetic process	9	2	2018-01-01	431	0.33386	0.33386	1
GO:0016082	synaptic vesicle priming	9	2	2018-01-01	432	0.33386	0.33386	1
GO:0018904	ether metabolic process	9	2	2018-01-01	433	0.33386	0.33386	1
GO:0019320	hexose catabolic process	9	2	2018-01-01	434	0.33386	0.33386	1
GO:0046693	sperm storage	9	2	2018-01-01	435	0.33386	0.33386	1
GO:0046835	carbohydrate phosphorylation	9	2	2018-01-01	436	0.33386	0.33386	1
GO:0070534	protein K63-linked ubiquitination	9	2	2018-01-01	437	0.33386	0.33386	1
GO:2000274	regulation of epithelial cell migration, open tracheal system	9	2	2018-01-01	438	0.33386	0.33386	1
GO:0019915	lipid storage	50	7	1955-06-01	439	0.48728	0.33403	1
GO:0019731	antibacterial humoral response	37	5	1985-04-01	440	0.54313	0.33416	1
GO:0045931	positive regulation of mitotic cell cycle	31	4	2024-06-04	441	0.59292	0.33426	1
GO:0002164	larval development	138	17	2024-07-18	442	0.64592	0.33472	1
GO:0009266	response to temperature stimulus	99	11	1997-12-01	443	0.76498	0.33511	1
GO:1901135	carbohydrate derivative metabolic process	407	79	53.3	444	0.00015	0.33617	0.00654065934065934
GO:0002165	instar larval or pupal development	428	50	56.05	445	0.83257	0.33708	1
GO:0010259	multicellular organism aging	135	33	17.68	446	0.00022	0.33946	0.0092868085106383
GO:0072330	monocarboxylic acid biosynthetic process	58	22	2024-06-07	447	1.6e-06	0.33976	0.000141084444444444
GO:0051146	striated muscle cell differentiation	71	17	2024-03-09	448	0.00883	0.34168	0.205739653179191
GO:0006066	alcohol metabolic process	72	17	1943-09-01	449	0.01019	0.34172	0.232378850574713
GO:0007610	behavior	418	62	54.74	450	0.15706	0.34173	1
GO:0006576	cellular biogenic amine metabolic process	21	8	1975-02-01	451	0.00354	0.3424	0.101787826086957
GO:0010906	regulation of glucose metabolic process	19	6	1949-02-01	452	0.02978	0.34289	0.51601327510917
GO:0006760	folic acid-containing compound metabolic process	11	4	1944-01-01	453	0.04518	0.34317	0.644871366906475
GO:0008053	mitochondrial fusion	11	4	1944-01-01	454	0.04518	0.34317	0.644871366906475
GO:0046653	tetrahydrofolate metabolic process	8	3	2024-05-01	455	0.07553	0.34334	0.871119768115942
GO:0009124	nucleoside monophosphate biosynthetic process	16	4	2024-01-02	456	0.14756	0.34335	1
GO:0072329	monocarboxylic acid catabolic process	47	8	2016-06-01	457	0.26834	0.34337	1
GO:0046434	organophosphate catabolic process	49	8	1942-06-01	458	0.30843	0.34344	1
GO:0043470	regulation of carbohydrate catabolic process	11	3	1944-01-01	459	0.16575	0.34345	1
GO:0045143	homologous chromosome segregation	12	3	1957-01-01	460	0.20068	0.34349	1
GO:0009156	ribonucleoside monophosphate biosynthetic process	13	3	2024-07-01	461	0.23712	0.34352	1
GO:0062197	cellular response to chemical stress	36	6	1971-04-01	462	0.33003	0.34353	1
GO:0048067	cuticle pigmentation	17	3	2023-02-01	463	0.38839	0.34367	1
GO:0051924	regulation of calcium ion transport	18	3	1936-02-01	464	0.42563	0.34371	1
GO:0009311	oligosaccharide metabolic process	26	4	1941-03-01	465	0.44896	0.34373	1
GO:0042770	signal transduction in response to DNA damage	34	5	1945-04-01	466	0.46504	0.34374	1
GO:0007093	mitotic cell cycle checkpoint signaling	37	5	1985-04-01	467	0.54313	0.34385	1
GO:0018126	protein hydroxylation	22	3	1988-02-01	468	0.56439	0.34386	1
GO:0008348	negative regulation of antimicrobial humoral response	15	2	1996-01-01	469	0.60318	0.34388	1
GO:1902692	regulation of neuroblast proliferation	39	5	2024-11-05	470	0.59207	0.34393	1
GO:0035264	multicellular organism growth	40	5	2024-05-01	471	0.61541	0.34396	1
GO:0060856	establishment of blood-brain barrier	18	2	1936-02-01	472	0.70360	0.344	1
GO:0048278	vesicle docking	22	2	1988-02-01	473	0.80368	0.34415	1
GO:0048608	reproductive structure development	68	8	1991-08-01	474	0.68202	0.34416	1
GO:0038202	TORC1 signaling	39	4	2024-11-05	475	0.77016	0.34421	1
GO:0043409	negative regulation of MAPK cascade	46	4	2024-02-06	476	0.86986	0.34447	1
GO:0051304	chromosome separation	46	4	2024-02-06	477	0.86986	0.34447	1
GO:0042327	positive regulation of phosphorylation	63	6	2025-08-01	478	0.85030	0.34454	1
GO:0030041	actin filament polymerization	65	6	1951-08-01	479	0.87036	0.34462	1
GO:0040029	regulation of gene expression, epigenetic	52	4	1981-06-01	480	0.92320	0.3447	1
GO:0046620	regulation of organ growth	52	4	1981-06-01	481	0.92320	0.3447	1
GO:1903046	meiotic cell cycle process	144	16	18.86	482	0.79635	0.34473	1
GO:1990138	neuron projection extension	48	3	2029-06-01	483	0.96030	0.34484	1
GO:0007478	leg disc morphogenesis	57	4	1946-07-01	484	0.95165	0.34489	1
GO:0035592	establishment of protein localization to extracellular region	76	5	1995-09-01	485	0.97767	0.34532	1
GO:0099111	microtubule-based transport	61	2	1999-07-01	486	0.99810	0.34561	1
GO:0006820	anion transport	151	28	19.78	487	0.03434	0.34623	0.542872988047809
GO:0035282	segmentation	186	16	24.36	488	0.97921	0.34633	1
GO:0002376	immune system process	430	47	56.31	489	0.92813	0.3467	1
GO:0043604	amide biosynthetic process	457	44	59.85	490	0.99214	0.34868	1
GO:0007475	apposition of dorsal and ventral imaginal disc-derived wing surfaces	16	3	2024-01-02	491	0.35057	0.35057	1
GO:0035212	cell competition in a multicellular organism	16	3	2024-01-02	492	0.35057	0.35057	1
GO:0072375	medium-term memory	16	3	2024-01-02	493	0.35057	0.35057	1
GO:1903818	positive regulation of voltage-gated potassium channel activity	16	3	2024-01-02	494	0.35057	0.35057	1
GO:0051254	positive regulation of RNA metabolic process	361	23	47.28	495	0.99999	0.35111	1
GO:0051649	establishment of localization in cell	708	58	92.72	496	0.99999	0.35112	1
GO:0008407	chaeta morphogenesis	30	5	1993-03-01	497	0.35587	0.35587	1
GO:0007155	cell adhesion	177	22	23.18	498	0.63889	0.35767	1
GO:0007423	sensory organ development	377	25	49.37	499	0.99999	0.36604	1
GO:0051171	regulation of nitrogen compound metabolic process	1337	104	175.1	500	100000	0.36793	1
GO:0098655	cation transmembrane transport	204	43	26.72	501	0.00089	0.37859	0.0309782456140351
GO:0015849	organic acid transport	84	16	11	502	0.07669	0.38202	0.876962305475504
GO:0071482	cellular response to light stimulus	38	10	1998-04-01	503	0.02131	0.38202	0.390765714285714
GO:0046474	glycerophospholipid biosynthetic process	74	14	1969-09-01	504	0.09764	0.38236	1
GO:0006865	amino acid transport	53	10	1994-06-01	505	0.14800	0.38297	1
GO:1901136	carbohydrate derivative catabolic process	61	11	1999-07-01	506	0.16773	0.38299	1
GO:0045793	positive regulation of cell size	31	5	2024-06-04	507	0.38337	0.38337	1
GO:0008063	Toll signaling pathway	47	8	2016-06-01	508	0.26834	0.38355	1
GO:0006298	mismatch repair	10	2	1931-01-01	509	0.38411	0.38411	1
GO:0007482	haltere development	10	2	1931-01-01	510	0.38411	0.38411	1
GO:0007638	mechanosensory behavior	10	2	1931-01-01	511	0.38411	0.38411	1
GO:0009168	purine ribonucleoside monophosphate biosynthetic process	10	2	1931-01-01	512	0.38411	0.38411	1
GO:0016572	histone phosphorylation	10	2	1931-01-01	513	0.38411	0.38411	1
GO:0042766	nucleosome mobilization	10	2	1931-01-01	514	0.38411	0.38411	1
GO:0045175	basal protein localization	10	2	1931-01-01	515	0.38411	0.38411	1
GO:0046331	lateral inhibition	10	2	1931-01-01	516	0.38411	0.38411	1
GO:0048082	regulation of adult chitin-containing cuticle pigmentation	10	2	1931-01-01	517	0.38411	0.38411	1
GO:0042048	olfactory behavior	58	12	2024-06-07	518	0.06974	0.3842	0.855079506172839
GO:2001020	regulation of response to DNA damage stimulus	22	3	1988-02-01	519	0.56439	0.38439	1
GO:0006006	glucose metabolic process	45	13	1989-05-01	520	0.00396	0.38447	0.110656901408451
GO:0035010	encapsulation of foreign target	40	4	2024-05-01	521	0.78735	0.38505	1
GO:0006974	cellular response to DNA damage stimulus	189	23	24.75	522	0.68140	0.38532	1
GO:0070050	neuron cellular homeostasis	24	4	2014-03-01	523	0.38678	0.38678	1
GO:0051017	actin filament bundle assembly	27	6	1954-03-01	524	0.13248	0.38734	1
GO:0030335	positive regulation of cell migration	50	8	1955-06-01	525	0.32894	0.38797	1
GO:0007076	mitotic chromosome condensation	17	3	2023-02-01	526	0.38839	0.38839	1
GO:0008272	sulfate transport	17	3	2023-02-01	527	0.38839	0.38839	1
GO:0009312	oligosaccharide biosynthetic process	17	3	2023-02-01	528	0.38839	0.38839	1
GO:0045167	asymmetric protein localization involved in cell fate determination	17	3	2023-02-01	529	0.38839	0.38839	1
GO:0009880	embryonic pattern specification	166	13	21.74	530	0.98856	0.38874	1
GO:1903688	positive regulation of border follicle cell migration	32	5	2019-04-01	531	0.41081	0.41081	1
GO:0046394	carboxylic acid biosynthetic process	99	34	1997-12-01	532	4.4e-08	0.42281	4.7187e+07
GO:0008045	motor neuron axon guidance	62	9	2024-12-08	533	0.42515	0.42515	1
GO:0007406	negative regulation of neuroblast proliferation	18	3	1936-02-01	534	0.42563	0.42563	1
GO:0007632	visual behavior	18	3	1936-02-01	535	0.42563	0.42563	1
GO:0007507	heart development	83	11	1987-10-01	536	0.53244	0.42596	1
GO:0006165	nucleoside diphosphate phosphorylation	30	11	1993-03-01	537	0.00093	0.42752	0.0320890434782609
GO:0055082	cellular chemical homeostasis	124	23	16.24	538	0.05136	0.4276	0.69687164983165
GO:0006575	cellular modified amino acid metabolic process	70	14	2017-09-01	539	0.06733	0.42825	0.83750921630094
GO:0006650	glycerophospholipid metabolic process	103	18	13.49	540	0.12122	0.42836	1
GO:0032436	positive regulation of proteasomal ubiquitin-dependent protein catabolic process	40	6	2024-05-01	541	0.42863	0.42863	1
GO:0030641	regulation of cellular pH	25	6	2027-03-01	542	0.09892	0.42896	1
GO:0055065	metal ion homeostasis	110	17	14.41	543	0.26837	0.429	1
GO:2000147	positive regulation of cell motility	54	9	2024-07-07	544	0.27075	0.42922	1
GO:1905954	positive regulation of lipid localization	16	4	2024-01-02	545	0.14756	0.42923	1
GO:1901658	glycosyl compound catabolic process	17	4	2023-02-01	546	0.17412	0.42927	1
GO:1990748	cellular detoxification	11	3	1944-01-01	547	0.16575	0.42935	1
GO:0030042	actin filament depolymerization	13	3	2024-07-01	548	0.23712	0.42943	1
GO:0032231	regulation of actin filament bundle assembly	9	2	2018-01-01	549	0.33386	0.42959	1
GO:0051438	regulation of ubiquitin-protein transferase activity	9	2	2018-01-01	550	0.33386	0.42959	1
GO:0061912	selective autophagy	17	3	2023-02-01	551	0.38839	0.4296	1
GO:0030730	sequestering of triglyceride	10	2	1931-01-01	552	0.38411	0.42963	1
GO:0031057	negative regulation of histone modification	10	2	1931-01-01	553	0.38411	0.42963	1
GO:0035041	sperm chromatin decondensation	10	2	1931-01-01	554	0.38411	0.42963	1
GO:0001678	cellular glucose homeostasis	11	2	1944-01-01	555	0.43264	0.42968	1
GO:0070193	synaptonemal complex organization	11	2	1944-01-01	556	0.43264	0.42968	1
GO:0060581	cell fate commitment involved in pattern specification	27	4	1954-03-01	557	0.47931	0.42971	1
GO:0040013	negative regulation of locomotion	12	2	1957-01-01	558	0.47903	0.42972	1
GO:0061162	establishment of monopolar cell polarity	12	2	1957-01-01	559	0.47903	0.42972	1
GO:0007300	ovarian nurse cell to oocyte transport	29	4	2024-08-03	560	0.53788	0.42979	1
GO:1900150	regulation of defense response to fungus	14	2	1983-01-01	561	0.56442	0.42981	1
GO:0048056	R3/R4 cell differentiation	15	2	1996-01-01	562	0.60318	0.42985	1
GO:0071684	organism emergence from protective structure	17	2	2023-02-01	563	0.67271	0.42994	1
GO:0051965	positive regulation of synapse assembly	36	4	1971-04-01	564	0.71205	0.4301	1
GO:0035162	embryonic hemopoiesis	21	2	1975-02-01	565	0.78193	0.43011	1
GO:0001894	tissue homeostasis	56	12	1933-07-01	566	0.05560	0.43052	0.728121452145215
GO:0001932	regulation of protein phosphorylation	88	9	1952-11-01	567	0.83141	0.4307	1
GO:0042176	regulation of protein catabolic process	89	9	1966-11-01	568	0.84109	0.43075	1
GO:0007309	oocyte axis specification	99	10	1997-12-01	569	0.85177	0.43085	1
GO:0035194	post-transcriptional gene silencing by RNA	49	3	1942-06-01	570	0.96425	0.43099	1
GO:0006641	triglyceride metabolic process	36	8	1971-04-01	571	0.08986	0.43124	0.981752967032967
GO:0010498	proteasomal protein catabolic process	223	25	29.21	572	0.82778	0.43129	1
GO:0071692	protein localization to extracellular region	80	6	1948-10-01	573	0.96023	0.43135	1
GO:0010941	regulation of cell death	220	23	28.81	574	0.90269	0.43183	1
GO:0055088	lipid homeostasis	69	16	2024-04-09	575	0.01480	0.43263	0.31
GO:0006301	postreplication repair	11	2	1944-01-01	576	0.43264	0.43264	1
GO:0006879	cellular iron ion homeostasis	11	2	1944-01-01	577	0.43264	0.43264	1
GO:0009794	regulation of mitotic cell cycle, embryonic	11	2	1944-01-01	578	0.43264	0.43264	1
GO:0035076	ecdysone receptor-mediated signaling pathway	11	2	1944-01-01	579	0.43264	0.43264	1
GO:0043153	entrainment of circadian clock by photoperiod	11	2	1944-01-01	580	0.43264	0.43264	1
GO:0044331	cell-cell adhesion mediated by cadherin	11	2	1944-01-01	581	0.43264	0.43264	1
GO:0060025	regulation of synaptic activity	11	2	1944-01-01	582	0.43264	0.43264	1
GO:1902669	positive regulation of axon guidance	11	2	1944-01-01	583	0.43264	0.43264	1
GO:1990573	potassium ion import across plasma membrane	11	2	1944-01-01	584	0.43264	0.43264	1
GO:0030111	regulation of Wnt signaling pathway	86	2	2026-11-01	585	0.99992	0.43294	1
GO:0010389	regulation of G2/M transition of mitotic cell cycle	27	3	1954-03-01	586	0.70581	0.4332	1
GO:0042067	establishment of ommatidial planar polarity	44	4	1976-05-01	587	0.84604	0.43383	1
GO:0051049	regulation of transport	269	23	35.23	588	0.99298	0.43403	1
GO:0048569	post-embryonic animal organ development	370	35	48.46	589	0.98876	0.43451	1
GO:0043043	peptide biosynthetic process	422	32	55.27	590	0.99992	0.43792	1
GO:0042254	ribosome biogenesis	187	14	24.49	591	0.99493	0.43841	1
GO:0045475	locomotor rhythm	58	8	2024-06-07	592	0.49570	0.44305	1
GO:1990542	mitochondrial transmembrane transport	66	12	1964-08-01	593	0.14783	0.44682	1
GO:0034976	response to endoplasmic reticulum stress	72	10	1943-09-01	594	0.47304	0.44898	1
GO:0030718	germ-line stem cell population maintenance	65	6	1951-08-01	595	0.87036	0.45136	1
GO:0031323	regulation of cellular metabolic process	1482	126	194.09	596	100000	0.45697	1
GO:0044249	cellular biosynthetic process	1934	212	253.29	597	0.99950	0.46062	1
GO:0043171	peptide catabolic process	25	4	2027-03-01	598	0.41806	0.46191	1
GO:0007193	adenylate cyclase-inhibiting G protein-coupled receptor signaling pathway	19	3	1949-02-01	599	0.46205	0.46205	1
GO:0030308	negative regulation of cell growth	19	3	1949-02-01	600	0.46205	0.46205	1
GO:0016070	RNA metabolic process	1476	93	193.3	601	100000	0.4694	1
GO:0007601	visual perception	18	4	1936-02-01	602	0.20216	0.47838	1
GO:0019722	calcium-mediated signaling	22	4	1988-02-01	603	0.32378	0.47866	1
GO:0009617	response to bacterium	184	25	2024-01-24	604	0.45431	0.47877	1
GO:0002027	regulation of heart rate	12	2	1957-01-01	605	0.47903	0.47903	1
GO:0006783	heme biosynthetic process	12	2	1957-01-01	606	0.47903	0.47903	1
GO:0007412	axon target recognition	12	2	1957-01-01	607	0.47903	0.47903	1
GO:0010822	positive regulation of mitochondrion organization	12	2	1957-01-01	608	0.47903	0.47903	1
GO:0035072	ecdysone-mediated induction of salivary gland cell autophagic cell death	12	2	1957-01-01	609	0.47903	0.47903	1
GO:0045433	male courtship behavior, veined wing generated song production	12	2	1957-01-01	610	0.47903	0.47903	1
GO:0045456	ecdysteroid biosynthetic process	12	2	1957-01-01	611	0.47903	0.47903	1
GO:0046033	AMP metabolic process	12	2	1957-01-01	612	0.47903	0.47903	1
GO:0046889	positive regulation of lipid biosynthetic process	12	2	1957-01-01	613	0.47903	0.47903	1
GO:0046330	positive regulation of JNK cascade	27	4	1954-03-01	614	0.47931	0.47931	1
GO:0007431	salivary gland development	101	12	13.23	615	0.68635	0.47992	1
GO:0009152	purine ribonucleotide biosynthetic process	76	30	1995-09-01	616	6.8e-09	0.48392	9.63657e+07
GO:0007350	blastoderm segmentation	153	11	2024-04-20	617	0.99328	0.48416	1
GO:0007472	wing disc morphogenesis	230	21	2024-12-30	618	0.97623	0.48426	1
GO:0001737	establishment of imaginal disc-derived wing hair orientation	20	3	1962-02-01	619	0.49742	0.49742	1
GO:0030717	oocyte karyosome formation	20	3	1962-02-01	620	0.49742	0.49742	1
GO:0035149	lumen formation, open tracheal system	20	3	1962-02-01	621	0.49742	0.49742	1
GO:0030149	sphingolipid catabolic process	12	5	1957-01-01	622	0.01365	0.50332	0.295973770491803
GO:0006716	juvenile hormone metabolic process	10	4	1931-01-01	623	0.03199	0.50359	0.52329984
GO:0072350	tricarboxylic acid metabolic process	11	4	1944-01-01	624	0.04518	0.50364	0.644871366906475
GO:0010332	response to gamma radiation	13	4	2024-07-01	625	0.07922	0.50373	0.893025454545455
GO:0002118	aggressive behavior	15	4	1996-01-01	626	0.12273	0.50382	1
GO:0008645	hexose transmembrane transport	10	3	1931-01-01	627	0.13287	0.50395	1
GO:0022600	digestive system process	11	3	1944-01-01	628	0.16575	0.50399	1
GO:0016056	rhodopsin mediated signaling pathway	20	4	1962-02-01	629	0.26160	0.50406	1
GO:0043280	positive regulation of cysteine-type endopeptidase activity involved in apoptotic process	13	3	2024-07-01	630	0.23712	0.50409	1
GO:0060285	cilium-dependent cell motility	36	6	1971-04-01	631	0.33003	0.50409	1
GO:0050920	regulation of chemotaxis	23	4	2024-01-03	632	0.35529	0.5042	1
GO:0043455	regulation of secondary metabolic process	17	3	2023-02-01	633	0.38839	0.50428	1
GO:0048070	regulation of developmental pigmentation	17	3	2023-02-01	634	0.38839	0.50428	1
GO:0010565	regulation of cellular ketone metabolic process	11	2	1944-01-01	635	0.43264	0.50435	1
GO:0001706	endoderm formation	5	1	0.65	636	0.50443	0.50443	1
GO:0001816	cytokine production	5	1	0.65	637	0.50443	0.50443	1
GO:0001838	embryonic epithelial tube formation	5	1	0.65	638	0.50443	0.50443	1
GO:0001963	synaptic transmission, dopaminergic	5	1	0.65	639	0.50443	0.50443	1
GO:0002347	response to tumor cell	5	1	0.65	640	0.50443	0.50443	1
GO:0002809	negative regulation of antibacterial peptide biosynthetic process	5	1	0.65	641	0.50443	0.50443	1
GO:0006034	cuticle chitin metabolic process	5	1	0.65	642	0.50443	0.50443	1
GO:0006541	glutamine metabolic process	5	1	0.65	643	0.50443	0.50443	1
GO:0006573	valine metabolic process	5	1	0.65	644	0.50443	0.50443	1
GO:0006627	protein processing involved in protein targeting to mitochondrion	5	1	0.65	645	0.50443	0.50443	1
GO:0006729	tetrahydrobiopterin biosynthetic process	5	1	0.65	646	0.50443	0.50443	1
GO:0006862	nucleotide transport	5	1	0.65	647	0.50443	0.50443	1
GO:0006883	cellular sodium ion homeostasis	5	1	0.65	648	0.50443	0.50443	1
GO:0007023	post-chaperonin tubulin folding pathway	5	1	0.65	649	0.50443	0.50443	1
GO:0007205	protein kinase C-activating G protein-coupled receptor signaling pathway	5	1	0.65	650	0.50443	0.50443	1
GO:0007210	serotonin receptor signaling pathway	5	1	0.65	651	0.50443	0.50443	1
GO:0007311	maternal specification of dorsal/ventral axis, oocyte, germ-line encoded	5	1	0.65	652	0.50443	0.50443	1
GO:0007486	imaginal disc-derived female genitalia development	5	1	0.65	653	0.50443	0.50443	1
GO:0007553	regulation of ecdysteroid metabolic process	5	1	0.65	654	0.50443	0.50443	1
GO:0007599	hemostasis	5	1	0.65	655	0.50443	0.50443	1
GO:0008335	female germline ring canal stabilization	5	1	0.65	656	0.50443	0.50443	1
GO:0009158	ribonucleoside monophosphate catabolic process	5	1	0.65	657	0.50443	0.50443	1
GO:0009394	2'-deoxyribonucleotide metabolic process	5	1	0.65	658	0.50443	0.50443	1
GO:0010155	regulation of proton transport	5	1	0.65	659	0.50443	0.50443	1
GO:0010566	regulation of ketone biosynthetic process	5	1	0.65	660	0.50443	0.50443	1
GO:0010804	negative regulation of tumor necrosis factor-mediated signaling pathway	5	1	0.65	661	0.50443	0.50443	1
GO:0010862	positive regulation of pathway-restricted SMAD protein phosphorylation	5	1	0.65	662	0.50443	0.50443	1
GO:0014068	positive regulation of phosphatidylinositol 3-kinase signaling	5	1	0.65	663	0.50443	0.50443	1
GO:0016601	Rac protein signal transduction	5	1	0.65	664	0.50443	0.50443	1
GO:0017121	plasma membrane phospholipid scrambling	5	1	0.65	665	0.50443	0.50443	1
GO:0019079	viral genome replication	5	1	0.65	666	0.50443	0.50443	1
GO:0019101	female somatic sex determination	5	1	0.65	667	0.50443	0.50443	1
GO:0019889	pteridine metabolic process	5	1	0.65	668	0.50443	0.50443	1
GO:0030007	cellular potassium ion homeostasis	5	1	0.65	669	0.50443	0.50443	1
GO:0030104	water homeostasis	5	1	0.65	670	0.50443	0.50443	1
GO:0030948	negative regulation of vascular endothelial growth factor receptor signaling pathway	5	1	0.65	671	0.50443	0.50443	1
GO:0031053	primary miRNA processing	5	1	0.65	672	0.50443	0.50443	1
GO:0032147	activation of protein kinase activity	5	1	0.65	673	0.50443	0.50443	1
GO:0032233	positive regulation of actin filament bundle assembly	5	1	0.65	674	0.50443	0.50443	1
GO:0032351	negative regulation of hormone metabolic process	5	1	0.65	675	0.50443	0.50443	1
GO:0032528	microvillus organization	5	1	0.65	676	0.50443	0.50443	1
GO:0032837	distributive segregation	5	1	0.65	677	0.50443	0.50443	1
GO:0033539	fatty acid beta-oxidation using acyl-CoA dehydrogenase	5	1	0.65	678	0.50443	0.50443	1
GO:0033628	regulation of cell adhesion mediated by integrin	5	1	0.65	679	0.50443	0.50443	1
GO:0034227	tRNA thio-modification	5	1	0.65	680	0.50443	0.50443	1
GO:0034553	mitochondrial respiratory chain complex II assembly	5	1	0.65	681	0.50443	0.50443	1
GO:0034727	piecemeal microautophagy of the nucleus	5	1	0.65	682	0.50443	0.50443	1
GO:0035008	positive regulation of melanization defense response	5	1	0.65	683	0.50443	0.50443	1
GO:0035094	response to nicotine	5	1	0.65	684	0.50443	0.50443	1
GO:0035284	brain segmentation	5	1	0.65	685	0.50443	0.50443	1
GO:0035310	notum cell fate specification	5	1	0.65	686	0.50443	0.50443	1
GO:0035418	protein localization to synapse	5	1	0.65	687	0.50443	0.50443	1
GO:0036376	sodium ion export across plasma membrane	5	1	0.65	688	0.50443	0.50443	1
GO:0038001	paracrine signaling	5	1	0.65	689	0.50443	0.50443	1
GO:0038004	epidermal growth factor receptor ligand maturation	5	1	0.65	690	0.50443	0.50443	1
GO:0042065	glial cell growth	5	1	0.65	691	0.50443	0.50443	1
GO:0042133	neurotransmitter metabolic process	5	1	0.65	692	0.50443	0.50443	1
GO:0042694	muscle cell fate specification	5	1	0.65	693	0.50443	0.50443	1
GO:0045745	positive regulation of G protein-coupled receptor signaling pathway	5	1	0.65	694	0.50443	0.50443	1
GO:0046085	adenosine metabolic process	5	1	0.65	695	0.50443	0.50443	1
GO:0046103	inosine biosynthetic process	5	1	0.65	696	0.50443	0.50443	1
GO:0046459	short-chain fatty acid metabolic process	5	1	0.65	697	0.50443	0.50443	1
GO:0046834	lipid phosphorylation	5	1	0.65	698	0.50443	0.50443	1
GO:0048016	inositol phosphate-mediated signaling	5	1	0.65	699	0.50443	0.50443	1
GO:0048047	mating behavior, sex discrimination	5	1	0.65	700	0.50443	0.50443	1
GO:0048172	regulation of short-term neuronal synaptic plasticity	5	1	0.65	701	0.50443	0.50443	1
GO:0048728	proboscis development	5	1	0.65	702	0.50443	0.50443	1
GO:0050732	negative regulation of peptidyl-tyrosine phosphorylation	5	1	0.65	703	0.50443	0.50443	1
GO:0050817	coagulation	5	1	0.65	704	0.50443	0.50443	1
GO:0051131	chaperone-mediated protein complex assembly	5	1	0.65	705	0.50443	0.50443	1
GO:0051443	positive regulation of ubiquitin-protein transferase activity	5	1	0.65	706	0.50443	0.50443	1
GO:0051571	positive regulation of histone H3-K4 methylation	5	1	0.65	707	0.50443	0.50443	1
GO:0051764	actin crosslink formation	5	1	0.65	708	0.50443	0.50443	1
GO:0061085	regulation of histone H3-K27 methylation	5	1	0.65	709	0.50443	0.50443	1
GO:0061512	protein localization to cilium	5	1	0.65	710	0.50443	0.50443	1
GO:0061864	basement membrane constituent secretion	5	1	0.65	711	0.50443	0.50443	1
GO:0070536	protein K63-linked deubiquitination	5	1	0.65	712	0.50443	0.50443	1
GO:0070831	basement membrane assembly	5	1	0.65	713	0.50443	0.50443	1
GO:0070979	protein K11-linked ubiquitination	5	1	0.65	714	0.50443	0.50443	1
GO:0071219	cellular response to molecule of bacterial origin	5	1	0.65	715	0.50443	0.50443	1
GO:0071907	determination of digestive tract left/right asymmetry	5	1	0.65	716	0.50443	0.50443	1
GO:0097250	mitochondrial respirasome assembly	5	1	0.65	717	0.50443	0.50443	1
GO:0097720	calcineurin-mediated signaling	5	1	0.65	718	0.50443	0.50443	1
GO:0098725	symmetric cell division	5	1	0.65	719	0.50443	0.50443	1
GO:1901642	nucleoside transmembrane transport	5	1	0.65	720	0.50443	0.50443	1
GO:1901976	regulation of cell cycle checkpoint	5	1	0.65	721	0.50443	0.50443	1
GO:1903170	negative regulation of calcium ion transmembrane transport	5	1	0.65	722	0.50443	0.50443	1
GO:1903265	positive regulation of tumor necrosis factor-mediated signaling pathway	5	1	0.65	723	0.50443	0.50443	1
GO:1903580	positive regulation of ATP metabolic process	5	1	0.65	724	0.50443	0.50443	1
GO:1904502	regulation of lipophagy	5	1	0.65	725	0.50443	0.50443	1
GO:2000370	positive regulation of clathrin-dependent endocytosis	5	1	0.65	726	0.50443	0.50443	1
GO:2000378	negative regulation of reactive oxygen species metabolic process	5	1	0.65	727	0.50443	0.50443	1
GO:2000601	positive regulation of Arp2/3 complex-mediated actin nucleation	5	1	0.65	728	0.50443	0.50443	1
GO:2000647	negative regulation of stem cell proliferation	5	1	0.65	729	0.50443	0.50443	1
GO:0071322	cellular response to carbohydrate stimulus	13	2	2024-07-01	730	0.52301	0.50445	1
GO:0045047	protein targeting to ER	22	3	1988-02-01	731	0.56439	0.50451	1
GO:0006959	humoral immune response	84	11	11	732	0.54929	0.50456	1
GO:0051294	establishment of spindle orientation	23	3	2024-01-03	733	0.59575	0.50456	1
GO:0045786	negative regulation of cell cycle	85	11	2013-11-01	734	0.56592	0.5046	1
GO:0007530	sex determination	24	3	2014-03-01	735	0.62561	0.5046	1
GO:0042045	epithelial fluid transport	19	2	1949-02-01	736	0.73202	0.50473	1
GO:0007620	copulation	27	3	1954-03-01	737	0.70581	0.50475	1
GO:0035051	cardiocyte differentiation	22	2	1988-02-01	738	0.80368	0.50487	1
GO:0032008	positive regulation of TOR signaling	31	3	2024-06-04	739	0.79136	0.50493	1
GO:0007259	receptor signaling pathway via JAK-STAT	27	2	1954-03-01	740	0.88588	0.5051	1
GO:0051306	mitotic sister chromatid separation	37	3	1985-04-01	741	0.88011	0.50522	1
GO:0006310	DNA recombination	70	7	2017-09-01	742	0.82810	0.50534	1
GO:0061640	cytoskeleton-dependent cytokinesis	79	8	1935-10-01	743	0.82942	0.5054	1
GO:0032868	response to insulin	68	6	1991-08-01	744	0.89620	0.5056	1
GO:0001738	morphogenesis of a polarized epithelium	85	7	2013-11-01	745	0.94076	0.50605	1
GO:0044089	positive regulation of cellular component biogenesis	134	11	17.55	746	0.97201	0.50694	1
GO:0051493	regulation of cytoskeleton organization	144	12	18.86	747	0.97275	0.50705	1
GO:0048598	embryonic morphogenesis	186	17	24.36	748	0.96333	0.50725	1
GO:0008219	cell death	311	33	40.73	749	0.92410	0.50743	1
GO:0002168	instar larval development	60	10	1986-07-01	750	0.25500	0.50754	1
GO:0006414	translational elongation	28	4	1967-03-01	751	0.50899	0.50899	1
GO:0031324	negative regulation of cellular metabolic process	447	40	58.54	752	0.99795	0.51155	1
GO:0007156	homophilic cell adhesion via plasma membrane adhesion molecules	36	5	1971-04-01	753	0.51765	0.51765	1
GO:0035556	intracellular signal transduction	550	45	72.03	754	0.99993	0.51899	1
GO:0009116	nucleoside metabolic process	32	6	2019-04-01	755	0.23516	0.52218	1
GO:0008362	chitin-based embryonic cuticle biosynthetic process	13	2	2024-07-01	756	0.52301	0.52301	1
GO:0015807	L-amino acid transport	13	2	2024-07-01	757	0.52301	0.52301	1
GO:0036297	interstrand cross-link repair	13	2	2024-07-01	758	0.52301	0.52301	1
GO:0040015	negative regulation of multicellular organism growth	13	2	2024-07-01	759	0.52301	0.52301	1
GO:0050767	regulation of neurogenesis	102	10	13.36	760	0.87577	0.52504	1
GO:0006952	defense response	312	36	40.86	761	0.81991	0.52595	1
GO:0044237	cellular metabolic process	4068	500	532.76	762	0.98645	0.52827	1
GO:0035050	embryonic heart tube development	21	3	1975-02-01	763	0.53158	0.53158	1
GO:0046529	imaginal disc fusion, thorax closure	21	3	1975-02-01	764	0.53158	0.53158	1
GO:0046716	muscle cell cellular homeostasis	21	3	1975-02-01	765	0.53158	0.53158	1
GO:0006139	nucleobase-containing compound metabolic process	1862	180	243.86	766	100000	0.53372	1
GO:0051124	synaptic assembly at neuromuscular junction	114	12	14.93	767	0.83087	0.53379	1
GO:0007275	multicellular organism development	1773	210	232.2	768	0.96605	0.53874	1
GO:0009058	biosynthetic process	1994	223	261.14	769	0.99866	0.55065	1
GO:0043066	negative regulation of apoptotic process	83	9	1987-10-01	770	0.77613	0.554	1
GO:0015031	protein transport	403	30	52.78	771	0.99992	0.55708	1
GO:0006164	purine nucleotide biosynthetic process	82	31	1974-10-01	772	1.3e-08	0.56176	0.001664
GO:0006874	cellular calcium ion homeostasis	52	10	1981-06-01	773	0.13495	0.56225	1
GO:0044282	small molecule catabolic process	147	38	19.25	774	2.0e-05	0.56228	0.00116705882352941
GO:0042775	mitochondrial ATP synthesis coupled electron transport	47	24	2016-06-01	775	4.0e-10	0.56271	0.00063488
GO:0003341	cilium movement	48	7	2029-06-01	776	0.44273	0.56412	1
GO:0033227	dsRNA transport	22	3	1988-02-01	777	0.56439	0.56439	1
GO:0007020	microtubule nucleation	14	2	1983-01-01	778	0.56442	0.56442	1
GO:0007400	neuroblast fate determination	14	2	1983-01-01	779	0.56442	0.56442	1
GO:0043052	thermotaxis	14	2	1983-01-01	780	0.56442	0.56442	1
GO:0045176	apical protein localization	14	2	1983-01-01	781	0.56442	0.56442	1
GO:0045292	mRNA cis splicing, via spliceosome	14	2	1983-01-01	782	0.56442	0.56442	1
GO:0046856	phosphatidylinositol dephosphorylation	14	2	1983-01-01	783	0.56442	0.56442	1
GO:0090175	regulation of establishment of planar polarity	14	2	1983-01-01	784	0.56442	0.56442	1
GO:0016334	establishment or maintenance of polarity of follicular epithelium	28	3	1967-03-01	785	0.72943	0.56489	1
GO:0042593	glucose homeostasis	41	6	1937-05-01	786	0.45309	0.56543	1
GO:0042052	rhabdomere development	36	5	1971-04-01	787	0.51765	0.56571	1
GO:0043547	positive regulation of GTPase activity	60	6	1986-07-01	788	0.81554	0.56744	1
GO:0050821	protein stabilization	38	5	1998-04-01	789	0.56795	0.56795	1
GO:1905039	carboxylic acid transmembrane transport	62	12	2024-12-08	790	0.10448	0.56799	1
GO:0005977	glycogen metabolic process	33	8	1932-04-01	791	0.05839	0.56807	0.742601025641026
GO:0042180	cellular ketone metabolic process	45	9	1989-05-01	792	0.12623	0.56829	1
GO:0070192	chromosome organization involved in meiotic cell cycle	39	8	2024-11-05	793	0.12942	0.56837	1
GO:0010821	regulation of mitochondrion organization	29	6	2024-08-03	794	0.17069	0.56863	1
GO:0008016	regulation of heart contraction	22	5	1988-02-01	795	0.15159	0.56866	1
GO:0044057	regulation of system process	54	9	2024-07-07	796	0.27075	0.56873	1
GO:0043648	dicarboxylic acid metabolic process	29	5	2024-08-03	797	0.32844	0.569	1
GO:0030522	intracellular receptor signaling pathway	18	3	1936-02-01	798	0.42563	0.56921	1
GO:0007368	determination of left/right symmetry	11	2	1944-01-01	799	0.43264	0.56924	1
GO:0016486	peptide hormone processing	11	2	1944-01-01	800	0.43264	0.56924	1
GO:0050878	regulation of body fluid levels	11	2	1944-01-01	801	0.43264	0.56924	1
GO:0046011	regulation of oskar mRNA translation	12	2	1957-01-01	802	0.47903	0.56929	1
GO:0009749	response to glucose	13	2	2024-07-01	803	0.52301	0.56934	1
GO:0051156	glucose 6-phosphate metabolic process	13	2	2024-07-01	804	0.52301	0.56934	1
GO:0050919	negative chemotaxis	21	3	1975-02-01	805	0.53158	0.56936	1
GO:0001672	regulation of chromatin assembly or disassembly	6	1	0.79	806	0.56937	0.56937	1
GO:0006303	double-strand break repair via nonhomologous end joining	6	1	0.79	807	0.56937	0.56937	1
GO:0006525	arginine metabolic process	6	1	0.79	808	0.56937	0.56937	1
GO:0006616	SRP-dependent cotranslational protein targeting to membrane, translocation	6	1	0.79	809	0.56937	0.56937	1
GO:0006751	glutathione catabolic process	6	1	0.79	810	0.56937	0.56937	1
GO:0006939	smooth muscle contraction	6	1	0.79	811	0.56937	0.56937	1
GO:0007212	dopamine receptor signaling pathway	6	1	0.79	812	0.56937	0.56937	1
GO:0007299	ovarian follicle cell-cell adhesion	6	1	0.79	813	0.56937	0.56937	1
GO:0007319	negative regulation of oskar mRNA translation	6	1	0.79	814	0.56937	0.56937	1
GO:0007487	analia development	6	1	0.79	815	0.56937	0.56937	1
GO:0007516	hemocyte development	6	1	0.79	816	0.56937	0.56937	1
GO:0007630	jump response	6	1	0.79	817	0.56937	0.56937	1
GO:0009113	purine nucleobase biosynthetic process	6	1	0.79	818	0.56937	0.56937	1
GO:0009147	pyrimidine nucleoside triphosphate metabolic process	6	1	0.79	819	0.56937	0.56937	1
GO:0009263	deoxyribonucleotide biosynthetic process	6	1	0.79	820	0.56937	0.56937	1
GO:0010889	regulation of sequestering of triglyceride	6	1	0.79	821	0.56937	0.56937	1
GO:0015695	organic cation transport	6	1	0.79	822	0.56937	0.56937	1
GO:0016335	morphogenesis of larval imaginal disc epithelium	6	1	0.79	823	0.56937	0.56937	1
GO:0019509	L-methionine salvage from methylthioadenosine	6	1	0.79	824	0.56937	0.56937	1
GO:0019933	cAMP-mediated signaling	6	1	0.79	825	0.56937	0.56937	1
GO:0031061	negative regulation of histone methylation	6	1	0.79	826	0.56937	0.56937	1
GO:0031118	rRNA pseudouridine synthesis	6	1	0.79	827	0.56937	0.56937	1
GO:0032367	intracellular cholesterol transport	6	1	0.79	828	0.56937	0.56937	1
GO:0032875	regulation of DNA endoreduplication	6	1	0.79	829	0.56937	0.56937	1
GO:0033120	positive regulation of RNA splicing	6	1	0.79	830	0.56937	0.56937	1
GO:0034755	iron ion transmembrane transport	6	1	0.79	831	0.56937	0.56937	1
GO:0035042	fertilization, exchange of chromosomal proteins	6	1	0.79	832	0.56937	0.56937	1
GO:0035092	sperm chromatin condensation	6	1	0.79	833	0.56937	0.56937	1
GO:0035567	non-canonical Wnt signaling pathway	6	1	0.79	834	0.56937	0.56937	1
GO:0042149	cellular response to glucose starvation	6	1	0.79	835	0.56937	0.56937	1
GO:0042771	intrinsic apoptotic signaling pathway in response to DNA damage by p53 class mediator	6	1	0.79	836	0.56937	0.56937	1
GO:0043149	stress fiber assembly	6	1	0.79	837	0.56937	0.56937	1
GO:0043392	negative regulation of DNA binding	6	1	0.79	838	0.56937	0.56937	1
GO:0043703	photoreceptor cell fate determination	6	1	0.79	839	0.56937	0.56937	1
GO:0043984	histone H4-K16 acetylation	6	1	0.79	840	0.56937	0.56937	1
GO:0045198	establishment of epithelial cell apical/basal polarity	6	1	0.79	841	0.56937	0.56937	1
GO:0045313	rhabdomere membrane biogenesis	6	1	0.79	842	0.56937	0.56937	1
GO:0046133	pyrimidine ribonucleoside catabolic process	6	1	0.79	843	0.56937	0.56937	1
GO:0046339	diacylglycerol metabolic process	6	1	0.79	844	0.56937	0.56937	1
GO:0046665	amnioserosa maintenance	6	1	0.79	845	0.56937	0.56937	1
GO:0046688	response to copper ion	6	1	0.79	846	0.56937	0.56937	1
GO:0048133	male germ-line stem cell asymmetric division	6	1	0.79	847	0.56937	0.56937	1
GO:0048865	stem cell fate commitment	6	1	0.79	848	0.56937	0.56937	1
GO:0051262	protein tetramerization	6	1	0.79	849	0.56937	0.56937	1
GO:0051560	mitochondrial calcium ion homeostasis	6	1	0.79	850	0.56937	0.56937	1
GO:0051898	negative regulation of protein kinase B signaling	6	1	0.79	851	0.56937	0.56937	1
GO:0051928	positive regulation of calcium ion transport	6	1	0.79	852	0.56937	0.56937	1
GO:0060439	trachea morphogenesis	6	1	0.79	853	0.56937	0.56937	1
GO:0060571	morphogenesis of an epithelial fold	6	1	0.79	854	0.56937	0.56937	1
GO:0061320	pericardial nephrocyte differentiation	6	1	0.79	855	0.56937	0.56937	1
GO:0061668	mitochondrial ribosome assembly	6	1	0.79	856	0.56937	0.56937	1
GO:0070265	necrotic cell death	6	1	0.79	857	0.56937	0.56937	1
GO:0071051	polyadenylation-dependent snoRNA 3'-end processing	6	1	0.79	858	0.56937	0.56937	1
GO:0090382	phagosome maturation	6	1	0.79	859	0.56937	0.56937	1
GO:0097164	ammonium ion metabolic process	6	1	0.79	860	0.56937	0.56937	1
GO:0098586	cellular response to virus	6	1	0.79	861	0.56937	0.56937	1
GO:1900182	positive regulation of protein localization to nucleus	6	1	0.79	862	0.56937	0.56937	1
GO:1901562	response to paraquat	6	1	0.79	863	0.56937	0.56937	1
GO:1901739	regulation of myoblast fusion	6	1	0.79	864	0.56937	0.56937	1
GO:1905897	regulation of response to endoplasmic reticulum stress	6	1	0.79	865	0.56937	0.56937	1
GO:2000677	regulation of transcription regulatory region DNA binding	6	1	0.79	866	0.56937	0.56937	1
GO:0060070	canonical Wnt signaling pathway	91	3	1992-11-01	867	0.99971	0.5695	1
GO:0002183	cytoplasmic translational initiation	17	2	2023-02-01	868	0.67271	0.56954	1
GO:0140056	organelle localization by membrane tethering	28	3	1967-03-01	869	0.72943	0.5697	1
GO:0009954	proximal/distal pattern formation	21	2	1975-02-01	870	0.78193	0.56973	1
GO:0048872	homeostasis of number of cells	29	3	2024-08-03	871	0.75153	0.56975	1
GO:0046661	male sex differentiation	24	2	2014-03-01	872	0.84147	0.56988	1
GO:0048565	digestive tract development	84	8	11	873	0.87585	0.57058	1
GO:0042274	ribosomal small subunit biogenesis	55	4	2024-02-07	874	0.94169	0.57066	1
GO:0007304	chorion-containing eggshell formation	66	5	1964-08-01	875	0.94501	0.57082	1
GO:1990778	protein localization to cell periphery	56	2	1933-07-01	876	0.99644	0.57145	1
GO:0009888	tissue development	785	75	102.81	877	0.99946	0.58086	1
GO:0000902	cell morphogenesis	455	44	59.59	878	0.99135	0.58275	1
GO:0045089	positive regulation of innate immune response	42	6	2024-05-05	879	0.47731	0.59247	1
GO:0061057	peptidoglycan recognition protein signaling pathway	40	8	2024-05-01	880	0.14431	0.60165	1
GO:0048477	oogenesis	447	41	58.54	881	0.99665	0.60308	1
GO:0006309	apoptotic DNA fragmentation	15	2	1996-01-01	882	0.60318	0.60318	1
GO:0006727	ommochrome biosynthetic process	15	2	1996-01-01	883	0.60318	0.60318	1
GO:0007288	sperm axoneme assembly	15	2	1996-01-01	884	0.60318	0.60318	1
GO:0008594	photoreceptor cell morphogenesis	15	2	1996-01-01	885	0.60318	0.60318	1
GO:0016201	synaptic target inhibition	15	2	1996-01-01	886	0.60318	0.60318	1
GO:0016339	calcium-dependent cell-cell adhesion via plasma membrane cell adhesion molecules	15	2	1996-01-01	887	0.60318	0.60318	1
GO:0019236	response to pheromone	15	2	1996-01-01	888	0.60318	0.60318	1
GO:0031145	anaphase-promoting complex-dependent catabolic process	15	2	1996-01-01	889	0.60318	0.60318	1
GO:0033617	mitochondrial cytochrome c oxidase assembly	15	2	1996-01-01	890	0.60318	0.60318	1
GO:0042026	protein refolding	15	2	1996-01-01	891	0.60318	0.60318	1
GO:0045572	positive regulation of imaginal disc growth	15	2	1996-01-01	892	0.60318	0.60318	1
GO:0048072	compound eye pigmentation	15	2	1996-01-01	893	0.60318	0.60318	1
GO:0051260	protein homooligomerization	15	2	1996-01-01	894	0.60318	0.60318	1
GO:0055070	copper ion homeostasis	15	2	1996-01-01	895	0.60318	0.60318	1
GO:0110020	regulation of actomyosin structure organization	15	2	1996-01-01	896	0.60318	0.60318	1
GO:0042752	regulation of circadian rhythm	75	9	1982-09-01	897	0.66287	0.60366	1
GO:0009950	dorsal/ventral axis specification	59	6	1973-07-01	898	0.80263	0.60417	1
GO:0008356	asymmetric cell division	83	7	1987-10-01	899	0.93105	0.60537	1
GO:0033108	mitochondrial respiratory chain complex assembly	58	24	2024-06-07	900	7.6e-08	0.61955	0.007936
GO:1901565	organonitrogen compound catabolic process	464	73	60.77	901	0.05059	0.62091	0.69687164983165
GO:0048066	developmental pigmentation	68	14	1991-08-01	902	0.05483	0.6239	0.72280877076412
GO:0008277	regulation of G protein-coupled receptor signaling pathway	27	5	1954-03-01	903	0.27442	0.62529	1
GO:0034614	cellular response to reactive oxygen species	13	3	2024-07-01	904	0.23712	0.62535	1
GO:0070509	calcium ion import	13	3	2024-07-01	905	0.23712	0.62535	1
GO:0030162	regulation of proteolysis	122	17	15.98	906	0.43137	0.62545	1
GO:0050688	regulation of defense response to virus	16	3	2024-01-02	907	0.35057	0.6255	1
GO:0045088	regulation of innate immune response	79	11	1935-10-01	908	0.46326	0.62559	1
GO:1902667	regulation of axon guidance	18	3	1936-02-01	909	0.42563	0.6256	1
GO:0000723	telomere maintenance	24	3	2014-03-01	910	0.62561	0.62561	1
GO:0035007	regulation of melanization defense response	12	2	1957-01-01	911	0.47903	0.62568	1
GO:0097190	apoptotic signaling pathway	44	6	1976-05-01	912	0.52470	0.62575	1
GO:0046667	compound eye retinal cell programmed cell death	22	3	1988-02-01	913	0.56439	0.6258	1
GO:0001746	Bolwig's organ morphogenesis	7	1	0.92	914	0.62581	0.62581	1
GO:0001748	insect visual primordium development	7	1	0.92	915	0.62581	0.62581	1
GO:0002218	activation of innate immune response	7	1	0.92	916	0.62581	0.62581	1
GO:0003352	regulation of cilium movement	7	1	0.92	917	0.62581	0.62581	1
GO:0006098	pentose-phosphate shunt	7	1	0.92	918	0.62581	0.62581	1
GO:0006264	mitochondrial DNA replication	7	1	0.92	919	0.62581	0.62581	1
GO:0006272	leading strand elongation	7	1	0.92	920	0.62581	0.62581	1
GO:0006379	mRNA cleavage	7	1	0.92	921	0.62581	0.62581	1
GO:0006388	tRNA splicing, via endonucleolytic cleavage and ligation	7	1	0.92	922	0.62581	0.62581	1
GO:0006560	proline metabolic process	7	1	0.92	923	0.62581	0.62581	1
GO:0007021	tubulin complex assembly	7	1	0.92	924	0.62581	0.62581	1
GO:0007095	mitotic G2 DNA damage checkpoint signaling	7	1	0.92	925	0.62581	0.62581	1
GO:0007130	synaptonemal complex assembly	7	1	0.92	926	0.62581	0.62581	1
GO:0007158	neuron cell-cell adhesion	7	1	0.92	927	0.62581	0.62581	1
GO:0007187	G protein-coupled receptor signaling pathway, coupled to cyclic nucleotide second messenger	7	1	0.92	928	0.62581	0.62581	1
GO:0007395	dorsal closure, spreading of leading edge cells	7	1	0.92	929	0.62581	0.62581	1
GO:0007415	defasciculation of motor neuron axon	7	1	0.92	930	0.62581	0.62581	1
GO:0008062	eclosion rhythm	7	1	0.92	931	0.62581	0.62581	1
GO:0008608	attachment of spindle microtubules to kinetochore	7	1	0.92	932	0.62581	0.62581	1
GO:0010171	body morphogenesis	7	1	0.92	933	0.62581	0.62581	1
GO:0010737	protein kinase A signaling	7	1	0.92	934	0.62581	0.62581	1
GO:0014067	negative regulation of phosphatidylinositol 3-kinase signaling	7	1	0.92	935	0.62581	0.62581	1
GO:0016204	determination of muscle attachment site	7	1	0.92	936	0.62581	0.62581	1
GO:0019321	pentose metabolic process	7	1	0.92	937	0.62581	0.62581	1
GO:0023058	adaptation of signaling pathway	7	1	0.92	938	0.62581	0.62581	1
GO:0031204	posttranslational protein targeting to membrane, translocation	7	1	0.92	939	0.62581	0.62581	1
GO:0034058	endosomal vesicle fusion	7	1	0.92	940	0.62581	0.62581	1
GO:0034475	U4 snRNA 3'-end processing	7	1	0.92	941	0.62581	0.62581	1
GO:0034501	protein localization to kinetochore	7	1	0.92	942	0.62581	0.62581	1
GO:0035170	lymph gland crystal cell differentiation	7	1	0.92	943	0.62581	0.62581	1
GO:0035176	social behavior	7	1	0.92	944	0.62581	0.62581	1
GO:0035190	syncytial nuclear migration	7	1	0.92	945	0.62581	0.62581	1
GO:0035202	tracheal pit formation in open tracheal system	7	1	0.92	946	0.62581	0.62581	1
GO:0035262	gonad morphogenesis	7	1	0.92	947	0.62581	0.62581	1
GO:0038203	TORC2 signaling	7	1	0.92	948	0.62581	0.62581	1
GO:0042364	water-soluble vitamin biosynthetic process	7	1	0.92	949	0.62581	0.62581	1
GO:0042685	cardioblast cell fate specification	7	1	0.92	950	0.62581	0.62581	1
GO:0042689	regulation of crystal cell differentiation	7	1	0.92	951	0.62581	0.62581	1
GO:0042744	hydrogen peroxide catabolic process	7	1	0.92	952	0.62581	0.62581	1
GO:0043405	regulation of MAP kinase activity	7	1	0.92	953	0.62581	0.62581	1
GO:0043519	regulation of myosin II filament organization	7	1	0.92	954	0.62581	0.62581	1
GO:0044528	regulation of mitochondrial mRNA stability	7	1	0.92	955	0.62581	0.62581	1
GO:0045035	sensory organ precursor cell division	7	1	0.92	956	0.62581	0.62581	1
GO:0045477	regulation of nurse cell apoptotic process	7	1	0.92	957	0.62581	0.62581	1
GO:0046475	glycerophospholipid catabolic process	7	1	0.92	958	0.62581	0.62581	1
GO:0046673	negative regulation of compound eye retinal cell programmed cell death	7	1	0.92	959	0.62581	0.62581	1
GO:0048096	chromatin-mediated maintenance of transcription	7	1	0.92	960	0.62581	0.62581	1
GO:0048148	behavioral response to cocaine	7	1	0.92	961	0.62581	0.62581	1
GO:0048525	negative regulation of viral process	7	1	0.92	962	0.62581	0.62581	1
GO:0048567	ectodermal digestive tract morphogenesis	7	1	0.92	963	0.62581	0.62581	1
GO:0048935	peripheral nervous system neuron development	7	1	0.92	964	0.62581	0.62581	1
GO:0051016	barbed-end actin filament capping	7	1	0.92	965	0.62581	0.62581	1
GO:0051307	meiotic chromosome separation	7	1	0.92	966	0.62581	0.62581	1
GO:0060326	cell chemotaxis	7	1	0.92	967	0.62581	0.62581	1
GO:0061331	epithelial cell proliferation involved in Malpighian tubule morphogenesis	7	1	0.92	968	0.62581	0.62581	1
GO:0070584	mitochondrion morphogenesis	7	1	0.92	969	0.62581	0.62581	1
GO:0071333	cellular response to glucose stimulus	7	1	0.92	970	0.62581	0.62581	1
GO:0089718	amino acid import across plasma membrane	7	1	0.92	971	0.62581	0.62581	1
GO:0097010	eukaryotic translation initiation factor 4F complex assembly	7	1	0.92	972	0.62581	0.62581	1
GO:0097320	plasma membrane tubulation	7	1	0.92	973	0.62581	0.62581	1
GO:0150007	clathrin-dependent synaptic vesicle endocytosis	7	1	0.92	974	0.62581	0.62581	1
GO:1900075	positive regulation of neuromuscular synaptic transmission	7	1	0.92	975	0.62581	0.62581	1
GO:2000242	negative regulation of reproductive process	7	1	0.92	976	0.62581	0.62581	1
GO:2000253	positive regulation of feeding behavior	7	1	0.92	977	0.62581	0.62581	1
GO:0000460	maturation of 5.8S rRNA	21	2	1975-02-01	978	0.78193	0.62613	1
GO:0060446	branching involved in open tracheal system development	40	3	2024-05-01	979	0.91041	0.62669	1
GO:0048546	digestive tract morphogenesis	56	5	1933-07-01	980	0.87413	0.62673	1
GO:0046847	filopodium assembly	42	3	2024-05-05	981	0.92655	0.62679	1
GO:0043068	positive regulation of programmed cell death	59	5	1973-07-01	982	0.90095	0.62688	1
GO:0007442	hindgut morphogenesis	45	3	1989-05-01	983	0.94582	0.62694	1
GO:0048515	spermatid differentiation	92	9	2024-05-12	984	0.86751	0.62701	1
GO:0006259	DNA metabolic process	223	24	29.21	985	0.87652	0.62787	1
GO:0000209	protein polyubiquitination	79	11	1935-10-01	986	0.46326	0.62937	1
GO:0051130	positive regulation of cellular component organization	237	20	31.04	987	0.99110	0.63013	1
GO:0030198	extracellular matrix organization	42	12	2024-05-05	988	0.00611	0.63559	0.157431688311688
GO:0006412	translation	388	26	50.81	989	0.99999	0.63561	1
GO:0009653	anatomical structure morphogenesis	1152	125	150.87	990	0.99442	0.63716	1
GO:0006644	phospholipid metabolic process	137	21	17.94	991	0.25118	0.63749	1
GO:0006814	sodium ion transport	50	7	1955-06-01	992	0.48728	0.63896	1
GO:0045197	establishment or maintenance of epithelial cell apical/basal polarity	22	3	1988-02-01	993	0.56439	0.63915	1
GO:0000028	ribosomal small subunit assembly	16	2	2024-01-02	994	0.63926	0.63926	1
GO:0007370	ventral furrow formation	16	2	2024-01-02	995	0.63926	0.63926	1
GO:0010591	regulation of lamellipodium assembly	16	2	2024-01-02	996	0.63926	0.63926	1
GO:0016360	sensory organ precursor cell fate determination	16	2	2024-01-02	997	0.63926	0.63926	1
GO:0051642	centrosome localization	16	2	2024-01-02	998	0.63926	0.63926	1
GO:0030838	positive regulation of actin filament polymerization	38	3	1998-04-01	999	0.89110	0.64031	1
GO:0009611	response to wounding	100	9	2024-01-13	1000	0.92096	0.6415	1
GO:0006812	cation transport	296	55	38.77	1001	0.00401	0.64221	0.111270489510489
GO:0008587	imaginal disc-derived wing margin morphogenesis	49	7	1942-06-01	1002	0.46511	0.64317	1
GO:0007422	peripheral nervous system development	40	5	2024-05-01	1003	0.61541	0.64382	1
GO:0007264	small GTPase mediated signal transduction	148	7	19.38	1004	0.99982	0.64614	1
GO:0071702	organic substance transport	691	77	90.5	1005	0.95296	0.64733	1
GO:0009267	cellular response to starvation	72	9	1943-09-01	1006	0.61287	0.64805	1
GO:0071805	potassium ion transmembrane transport	53	8	1994-06-01	1007	0.39153	0.653	1
GO:0035725	sodium ion transmembrane transport	30	4	1993-03-01	1008	0.56588	0.65368	1
GO:0006606	protein import into nucleus	49	7	1942-06-01	1009	0.46511	0.65872	1
GO:0008285	negative regulation of cell population proliferation	65	9	1951-08-01	1010	0.48377	0.6588	1
GO:0007424	open tracheal system development	195	24	25.54	1011	0.66174	0.6686	1
GO:0008104	protein localization	626	52	81.98	1012	0.99996	0.66866	1
GO:0006631	fatty acid metabolic process	108	29	14.14	1013	9.2e-05	0.66914	0.00434590476190476
GO:0071705	nitrogen compound transport	562	50	73.6	1014	0.99946	0.67063	1
GO:0071214	cellular response to abiotic stimulus	60	15	1986-07-01	1015	0.00897	0.67213	0.205739653179191
GO:0000413	protein peptidyl-prolyl isomerization	17	2	2023-02-01	1016	0.67271	0.67271	1
GO:0007032	endosome organization	17	2	2023-02-01	1017	0.67271	0.67271	1
GO:0008103	oocyte microtubule cytoskeleton polarization	17	2	2023-02-01	1018	0.67271	0.67271	1
GO:0032222	regulation of synaptic transmission, cholinergic	17	2	2023-02-01	1019	0.67271	0.67271	1
GO:0042331	phototaxis	17	2	2023-02-01	1020	0.67271	0.67271	1
GO:0046008	regulation of female receptivity, post-mating	17	2	2023-02-01	1021	0.67271	0.67271	1
GO:0051085	chaperone cofactor-dependent protein refolding	17	2	2023-02-01	1022	0.67271	0.67271	1
GO:0006839	mitochondrial transport	97	17	2024-07-12	1023	0.12685	0.67321	1
GO:0008306	associative learning	42	9	2024-05-05	1024	0.09006	0.67352	0.981752967032967
GO:0001708	cell fate specification	70	7	2017-09-01	1025	0.82810	0.67378	1
GO:0008286	insulin receptor signaling pathway	55	5	2024-02-07	1026	0.86392	0.6738	1
GO:0046173	polyol biosynthetic process	18	4	1936-02-01	1027	0.20216	0.67422	1
GO:0032102	negative regulation of response to external stimulus	58	9	2024-06-07	1028	0.34666	0.67431	1
GO:0009065	glutamine family amino acid catabolic process	13	3	2024-07-01	1029	0.23712	0.67435	1
GO:0006898	receptor-mediated endocytosis	57	4	1946-07-01	1030	0.95165	0.67449	1
GO:0098659	inorganic cation import across plasma membrane	19	3	1949-02-01	1031	0.46205	0.67465	1
GO:0010948	negative regulation of cell cycle process	75	10	1982-09-01	1032	0.52749	0.67478	1
GO:0046839	phospholipid dephosphorylation	22	3	1988-02-01	1033	0.56439	0.6748	1
GO:0046669	regulation of compound eye retinal cell programmed cell death	15	2	1996-01-01	1034	0.60318	0.67483	1
GO:0002082	regulation of oxidative phosphorylation	8	1	2024-05-01	1035	0.67486	0.67486	1
GO:0002221	pattern recognition receptor signaling pathway	8	1	2024-05-01	1036	0.67486	0.67486	1
GO:0006013	mannose metabolic process	8	1	2024-05-01	1037	0.67486	0.67486	1
GO:0006108	malate metabolic process	8	1	2024-05-01	1038	0.67486	0.67486	1
GO:0006465	signal peptide processing	8	1	2024-05-01	1039	0.67486	0.67486	1
GO:0006882	cellular zinc ion homeostasis	8	1	2024-05-01	1040	0.67486	0.67486	1
GO:0007064	mitotic sister chromatid cohesion	8	1	2024-05-01	1041	0.67486	0.67486	1
GO:0007249	I-kappaB kinase/NF-kappaB signaling	8	1	2024-05-01	1042	0.67486	0.67486	1
GO:0007301	female germline ring canal formation	8	1	2024-05-01	1043	0.67486	0.67486	1
GO:0007386	compartment pattern specification	8	1	2024-05-01	1044	0.67486	0.67486	1
GO:0009642	response to light intensity	8	1	2024-05-01	1045	0.67486	0.67486	1
GO:0016242	negative regulation of macroautophagy	8	1	2024-05-01	1046	0.67486	0.67486	1
GO:0016578	histone deubiquitination	8	1	2024-05-01	1047	0.67486	0.67486	1
GO:0018279	protein N-linked glycosylation via asparagine	8	1	2024-05-01	1048	0.67486	0.67486	1
GO:0030050	vesicle transport along actin filament	8	1	2024-05-01	1049	0.67486	0.67486	1
GO:0030336	negative regulation of cell migration	8	1	2024-05-01	1050	0.67486	0.67486	1
GO:0030381	chorion-containing eggshell pattern formation	8	1	2024-05-01	1051	0.67486	0.67486	1
GO:0030708	germarium-derived female germ-line cyst encapsulation	8	1	2024-05-01	1052	0.67486	0.67486	1
GO:0033119	negative regulation of RNA splicing	8	1	2024-05-01	1053	0.67486	0.67486	1
GO:0033962	P-body assembly	8	1	2024-05-01	1054	0.67486	0.67486	1
GO:0034453	microtubule anchoring	8	1	2024-05-01	1055	0.67486	0.67486	1
GO:0035308	negative regulation of protein dephosphorylation	8	1	2024-05-01	1056	0.67486	0.67486	1
GO:0035335	peptidyl-tyrosine dephosphorylation	8	1	2024-05-01	1057	0.67486	0.67486	1
GO:0035883	enteroendocrine cell differentiation	8	1	2024-05-01	1058	0.67486	0.67486	1
GO:0043697	cell dedifferentiation	8	1	2024-05-01	1059	0.67486	0.67486	1
GO:0046885	regulation of hormone biosynthetic process	8	1	2024-05-01	1060	0.67486	0.67486	1
GO:0050650	chondroitin sulfate proteoglycan biosynthetic process	8	1	2024-05-01	1061	0.67486	0.67486	1
GO:0050771	negative regulation of axonogenesis	8	1	2024-05-01	1062	0.67486	0.67486	1
GO:0051781	positive regulation of cell division	8	1	2024-05-01	1063	0.67486	0.67486	1
GO:0060232	delamination	8	1	2024-05-01	1064	0.67486	0.67486	1
GO:0061723	glycophagy	8	1	2024-05-01	1065	0.67486	0.67486	1
GO:0071423	malate transmembrane transport	8	1	2024-05-01	1066	0.67486	0.67486	1
GO:0090328	regulation of olfactory learning	8	1	2024-05-01	1067	0.67486	0.67486	1
GO:1900542	regulation of purine nucleotide metabolic process	8	1	2024-05-01	1068	0.67486	0.67486	1
GO:1901019	regulation of calcium ion transmembrane transporter activity	8	1	2024-05-01	1069	0.67486	0.67486	1
GO:1902117	positive regulation of organelle assembly	8	1	2024-05-01	1070	0.67486	0.67486	1
GO:1903146	regulation of autophagy of mitochondrion	8	1	2024-05-01	1071	0.67486	0.67486	1
GO:2000104	negative regulation of DNA-dependent DNA replication	8	1	2024-05-01	1072	0.67486	0.67486	1
GO:0008544	epidermis development	52	6	1981-06-01	1073	0.69236	0.67515	1
GO:0007405	neuroblast proliferation	73	8	1956-09-01	1074	0.75709	0.67543	1
GO:0048640	negative regulation of developmental growth	77	5	2024-08-10	1075	0.97966	0.67677	1
GO:0032535	regulation of cellular component size	158	14	20.69	1076	0.96250	0.6774	1
GO:0008039	synaptic target recognition	41	5	1937-05-01	1077	0.63796	0.68062	1
GO:0031327	negative regulation of cellular biosynthetic process	303	24	39.68	1078	0.99856	0.68092	1
GO:0045165	cell fate commitment	244	16	31.96	1079	0.99971	0.68146	1
GO:0007281	germ cell development	542	52	70.98	1080	0.99610	0.68354	1
GO:0046907	intracellular transport	583	39	76.35	1081	100000	0.68969	1
GO:0019438	aromatic compound biosynthetic process	1086	105	142.23	1082	0.99992	0.69071	1
GO:0048522	positive regulation of cellular process	1283	112	168.03	1083	100000	0.69913	1
GO:0016079	synaptic vesicle exocytosis	41	6	1937-05-01	1084	0.45309	0.70307	1
GO:0007616	long-term memory	61	7	1999-07-01	1085	0.70337	0.70337	1
GO:0000132	establishment of mitotic spindle orientation	18	2	1936-02-01	1086	0.70360	0.7036	1
GO:0007390	germ-band shortening	18	2	1936-02-01	1087	0.70360	0.7036	1
GO:0032465	regulation of cytokinesis	18	2	1936-02-01	1088	0.70360	0.7036	1
GO:0035096	larval midgut cell programmed cell death	18	2	1936-02-01	1089	0.70360	0.7036	1
GO:0035277	spiracle morphogenesis, open tracheal system	18	2	1936-02-01	1090	0.70360	0.7036	1
GO:0036011	imaginal disc-derived leg segmentation	18	2	1936-02-01	1091	0.70360	0.7036	1
GO:0050829	defense response to Gram-negative bacterium	80	9	1948-10-01	1092	0.73724	0.71398	1
GO:0003015	heart process	35	8	1958-04-01	1093	0.07846	0.71616	0.889512228571429
GO:0017085	response to insecticide	15	4	1996-01-01	1094	0.12273	0.71667	1
GO:0006536	glutamate metabolic process	14	3	1983-01-01	1095	0.27455	0.71699	1
GO:0010669	epithelial structure maintenance	26	4	1941-03-01	1096	0.44896	0.7172	1
GO:0032434	regulation of proteasomal ubiquitin-dependent protein catabolic process	49	7	1942-06-01	1097	0.46511	0.7172	1
GO:0006694	steroid biosynthetic process	21	3	1975-02-01	1098	0.53158	0.71733	1
GO:0008630	intrinsic apoptotic signaling pathway in response to DNA damage	15	2	1996-01-01	1099	0.60318	0.71741	1
GO:0001742	oenocyte differentiation	9	1	2018-01-01	1100	0.71748	0.71748	1
GO:0002804	positive regulation of antifungal peptide production	9	1	2018-01-01	1101	0.71748	0.71748	1
GO:0005991	trehalose metabolic process	9	1	2018-01-01	1102	0.71748	0.71748	1
GO:0006509	membrane protein ectodomain proteolysis	9	1	2018-01-01	1103	0.71748	0.71748	1
GO:0006984	ER-nucleus signaling pathway	9	1	2018-01-01	1104	0.71748	0.71748	1
GO:0007096	regulation of exit from mitosis	9	1	2018-01-01	1105	0.71748	0.71748	1
GO:0007100	mitotic centrosome separation	9	1	2018-01-01	1106	0.71748	0.71748	1
GO:0007477	notum development	9	1	2018-01-01	1107	0.71748	0.71748	1
GO:0007538	primary sex determination	9	1	2018-01-01	1108	0.71748	0.71748	1
GO:0008333	endosome to lysosome transport	9	1	2018-01-01	1109	0.71748	0.71748	1
GO:0009070	serine family amino acid biosynthetic process	9	1	2018-01-01	1110	0.71748	0.71748	1
GO:0009154	purine ribonucleotide catabolic process	9	1	2018-01-01	1111	0.71748	0.71748	1
GO:0010312	detoxification of zinc ion	9	1	2018-01-01	1112	0.71748	0.71748	1
GO:0015709	thiosulfate transport	9	1	2018-01-01	1113	0.71748	0.71748	1
GO:0015729	oxaloacetate transport	9	1	2018-01-01	1114	0.71748	0.71748	1
GO:0030422	production of siRNA involved in RNA interference	9	1	2018-01-01	1115	0.71748	0.71748	1
GO:0030723	ovarian fusome organization	9	1	2018-01-01	1116	0.71748	0.71748	1
GO:0034427	nuclear-transcribed mRNA catabolic process, exonucleolytic, 3'-5'	9	1	2018-01-01	1117	0.71748	0.71748	1
GO:0035225	determination of genital disc primordium	9	1	2018-01-01	1118	0.71748	0.71748	1
GO:0044719	regulation of imaginal disc-derived wing size	9	1	2018-01-01	1119	0.71748	0.71748	1
GO:0046533	negative regulation of photoreceptor cell differentiation	9	1	2018-01-01	1120	0.71748	0.71748	1
GO:0048800	antennal morphogenesis	9	1	2018-01-01	1121	0.71748	0.71748	1
GO:0051663	oocyte nucleus localization involved in oocyte dorsal/ventral axis specification	9	1	2018-01-01	1122	0.71748	0.71748	1
GO:0071422	succinate transmembrane transport	9	1	2018-01-01	1123	0.71748	0.71748	1
GO:0090158	endoplasmic reticulum membrane organization	9	1	2018-01-01	1124	0.71748	0.71748	1
GO:1905477	positive regulation of protein localization to membrane	9	1	2018-01-01	1125	0.71748	0.71748	1
GO:2000737	negative regulation of stem cell differentiation	9	1	2018-01-01	1126	0.71748	0.71748	1
GO:0007626	locomotory behavior	146	18	2024-12-19	1127	0.64656	0.71784	1
GO:0035006	melanization defense response	48	5	2029-06-01	1128	0.77158	0.71789	1
GO:1902905	positive regulation of supramolecular fiber organization	52	5	1981-06-01	1129	0.82902	0.71809	1
GO:0051489	regulation of filopodium assembly	35	2	1958-04-01	1130	0.95421	0.71837	1
GO:0007291	sperm individualization	45	5	1989-05-01	1131	0.71959	0.71959	1
GO:0051050	positive regulation of transport	137	12	17.94	1132	0.95642	0.71963	1
GO:0006399	tRNA metabolic process	110	7	14.41	1133	0.99273	0.72017	1
GO:0035220	wing disc development	306	26	40.08	1134	0.99594	0.72225	1
GO:0045824	negative regulation of innate immune response	28	3	1967-03-01	1135	0.72943	0.72943	1
GO:0015718	monocarboxylic acid transport	25	4	2027-03-01	1136	0.41806	0.73139	1
GO:0006446	regulation of translational initiation	19	2	1949-02-01	1137	0.73202	0.73202	1
GO:0008078	mesodermal cell migration	19	2	1949-02-01	1138	0.73202	0.73202	1
GO:0018401	peptidyl-proline hydroxylation to 4-hydroxy-L-proline	19	2	1949-02-01	1139	0.73202	0.73202	1
GO:1902476	chloride transmembrane transport	19	2	1949-02-01	1140	0.73202	0.73202	1
GO:0007189	adenylate cyclase-activating G protein-coupled receptor signaling pathway	37	4	1985-04-01	1141	0.73253	0.73253	1
GO:0007420	brain development	96	7	1957-12-01	1142	0.97545	0.73255	1
GO:0016197	endosomal transport	104	5	13.62	1143	0.99864	0.73625	1
GO:0035206	regulation of hemocyte proliferation	35	5	1958-04-01	1144	0.49159	0.75078	1
GO:0006506	GPI anchor biosynthetic process	29	3	2024-08-03	1145	0.75153	0.75153	1
GO:0065008	regulation of biological quality	1031	139	135.02	1146	0.36249	0.75281	1
GO:0007528	neuromuscular junction development	148	16	19.38	1147	0.82978	0.75314	1
GO:0000082	G1/S transition of mitotic cell cycle	29	6	2024-08-03	1148	0.17069	0.75363	1
GO:0000041	transition metal ion transport	35	6	1958-04-01	1149	0.30570	0.75391	1
GO:0008299	isoprenoid biosynthetic process	17	3	2023-02-01	1150	0.38839	0.75414	1
GO:0007009	plasma membrane organization	22	3	1988-02-01	1151	0.56439	0.75437	1
GO:0046890	regulation of lipid biosynthetic process	22	3	1988-02-01	1152	0.56439	0.75437	1
GO:0000054	ribosomal subunit export from nucleus	10	1	1931-01-01	1153	0.75453	0.75453	1
GO:0000338	protein deneddylation	10	1	1931-01-01	1154	0.75453	0.75453	1
GO:0000479	endonucleolytic cleavage of tricistronic rRNA transcript (SSU-rRNA, 5.8S rRNA, LSU-rRNA)	10	1	1931-01-01	1155	0.75453	0.75453	1
GO:0002028	regulation of sodium ion transport	10	1	1931-01-01	1156	0.75453	0.75453	1
GO:0002813	regulation of biosynthetic process of antibacterial peptides active against Gram-negative bacteria	10	1	1931-01-01	1157	0.75453	0.75453	1
GO:0006221	pyrimidine nucleotide biosynthetic process	10	1	1931-01-01	1158	0.75453	0.75453	1
GO:0007318	pole plasm protein localization	10	1	1931-01-01	1159	0.75453	0.75453	1
GO:0008366	axon ensheathment	10	1	1931-01-01	1160	0.75453	0.75453	1
GO:0008637	apoptotic mitochondrial changes	10	1	1931-01-01	1161	0.75453	0.75453	1
GO:0016321	female meiosis chromosome segregation	10	1	1931-01-01	1162	0.75453	0.75453	1
GO:0035289	posterior head segmentation	10	1	1931-01-01	1163	0.75453	0.75453	1
GO:0040040	thermosensory behavior	10	1	1931-01-01	1164	0.75453	0.75453	1
GO:0042797	tRNA transcription by RNA polymerase III	10	1	1931-01-01	1165	0.75453	0.75453	1
GO:0045910	negative regulation of DNA recombination	10	1	1931-01-01	1166	0.75453	0.75453	1
GO:0046824	positive regulation of nucleocytoplasmic transport	10	1	1931-01-01	1167	0.75453	0.75453	1
GO:0050905	neuromuscular process	10	1	1931-01-01	1168	0.75453	0.75453	1
GO:0070071	proton-transporting two-sector ATPase complex assembly	10	1	1931-01-01	1169	0.75453	0.75453	1
GO:0071028	nuclear mRNA surveillance	10	1	1931-01-01	1170	0.75453	0.75453	1
GO:0072698	protein localization to microtubule cytoskeleton	10	1	1931-01-01	1171	0.75453	0.75453	1
GO:1902969	mitotic DNA replication	10	1	1931-01-01	1172	0.75453	0.75453	1
GO:1904059	regulation of locomotor rhythm	10	1	1931-01-01	1173	0.75453	0.75453	1
GO:1904262	negative regulation of TORC1 signaling	10	1	1931-01-01	1174	0.75453	0.75453	1
GO:0043624	cellular protein complex disassembly	42	5	2024-05-05	1175	0.65967	0.75459	1
GO:0016325	oocyte microtubule cytoskeleton organization	27	3	1954-03-01	1176	0.70581	0.75461	1
GO:0007474	imaginal disc-derived wing vein specification	47	5	2016-06-01	1177	0.75513	0.75513	1
GO:0045937	positive regulation of phosphate metabolic process	73	7	1956-09-01	1178	0.85907	0.75533	1
GO:0042058	regulation of epidermal growth factor receptor signaling pathway	35	2	1958-04-01	1179	0.95421	0.75533	1
GO:0007219	Notch signaling pathway	59	4	1973-07-01	1180	0.96003	0.75574	1
GO:0030031	cell projection assembly	149	13	19.51	1181	0.96328	0.75676	1
GO:0051129	negative regulation of cellular component organization	129	9	16.89	1182	0.99116	0.75725	1
GO:0034599	cellular response to oxidative stress	33	5	1932-04-01	1183	0.43807	0.75744	1
GO:0035317	imaginal disc-derived wing hair organization	40	5	2024-05-01	1184	0.61541	0.75789	1
GO:0007346	regulation of mitotic cell cycle	142	18	2024-06-18	1185	0.59763	0.75808	1
GO:0007317	regulation of pole plasm oskar mRNA localization	20	2	1962-02-01	1186	0.75808	0.75808	1
GO:0016199	axon midline choice point recognition	20	2	1962-02-01	1187	0.75808	0.75808	1
GO:0033301	cell cycle comprising mitosis without cytokinesis	20	2	1962-02-01	1188	0.75808	0.75808	1
GO:0040018	positive regulation of multicellular organism growth	20	2	1962-02-01	1189	0.75808	0.75808	1
GO:0000422	autophagy of mitochondrion	28	3	1967-03-01	1190	0.72943	0.75811	1
GO:0045451	pole plasm oskar mRNA localization	40	4	2024-05-01	1191	0.78735	0.7584	1
GO:0033674	positive regulation of kinase activity	38	3	1998-04-01	1192	0.89110	0.75876	1
GO:0045807	positive regulation of endocytosis	38	3	1998-04-01	1193	0.89110	0.75876	1
GO:0007416	synapse assembly	141	15	18.47	1194	0.84137	0.75953	1
GO:0045216	cell-cell junction organization	67	4	1977-08-01	1195	0.98181	0.76017	1
GO:0042060	wound healing	70	7	2017-09-01	1196	0.82810	0.76041	1
GO:0009967	positive regulation of signal transduction	334	30	43.74	1197	0.99309	0.76485	1
GO:0022008	neurogenesis	723	62	94.69	1198	0.99997	0.76688	1
GO:0007526	larval somatic muscle development	30	3	1993-03-01	1199	0.77216	0.77216	1
GO:0060271	cilium assembly	85	7	2013-11-01	1200	0.94076	0.77223	1
GO:0007298	border follicle cell migration	100	12	2024-01-13	1201	0.67275	0.7783	1
GO:0006890	retrograde vesicle-mediated transport, Golgi to endoplasmic reticulum	21	2	1975-02-01	1202	0.78193	0.78193	1
GO:0006963	positive regulation of antibacterial peptide biosynthetic process	21	2	1975-02-01	1203	0.78193	0.78193	1
GO:0007614	short-term memory	21	2	1975-02-01	1204	0.78193	0.78193	1
GO:0007269	neurotransmitter secretion	79	9	1935-10-01	1205	0.72331	0.78222	1
GO:0044272	sulfur compound biosynthetic process	41	15	1937-05-01	1206	0.00012	0.78326	0.00541090909090909
GO:0055001	muscle cell development	51	15	1968-06-01	1207	0.00167	0.78371	0.05177
GO:0048523	negative regulation of cellular process	978	79	128.08	1208	100000	0.78442	1
GO:0051093	negative regulation of developmental process	168	16	22	1209	0.93876	0.78449	1
GO:0006816	calcium ion transport	55	9	2024-02-07	1210	0.28930	0.78595	1
GO:0050768	negative regulation of neurogenesis	36	5	1971-04-01	1211	0.51765	0.78647	1
GO:0031398	positive regulation of protein ubiquitination	16	2	2024-01-02	1212	0.63926	0.7866	1
GO:1901264	carbohydrate derivative transport	16	2	2024-01-02	1213	0.63926	0.7866	1
GO:0001731	formation of translation preinitiation complex	11	1	1944-01-01	1214	0.78671	0.78671	1
GO:0002385	mucosal immune response	11	1	1944-01-01	1215	0.78671	0.78671	1
GO:0006474	N-terminal protein amino acid acetylation	11	1	1944-01-01	1216	0.78671	0.78671	1
GO:0006999	nuclear pore organization	11	1	1944-01-01	1217	0.78671	0.78671	1
GO:0007110	meiosis I cytokinesis	11	1	1944-01-01	1218	0.78671	0.78671	1
GO:0007113	endomitotic cell cycle	11	1	1944-01-01	1219	0.78671	0.78671	1
GO:0007464	R3/R4 cell fate commitment	11	1	1944-01-01	1220	0.78671	0.78671	1
GO:0007584	response to nutrient	11	1	1944-01-01	1221	0.78671	0.78671	1
GO:0009047	dosage compensation by hyperactivation of X chromosome	11	1	1944-01-01	1222	0.78671	0.78671	1
GO:0010888	negative regulation of lipid storage	11	1	1944-01-01	1223	0.78671	0.78671	1
GO:0015872	dopamine transport	11	1	1944-01-01	1224	0.78671	0.78671	1
GO:0019433	triglyceride catabolic process	11	1	1944-01-01	1225	0.78671	0.78671	1
GO:0035065	regulation of histone acetylation	11	1	1944-01-01	1226	0.78671	0.78671	1
GO:0035160	maintenance of epithelial integrity, open tracheal system	11	1	1944-01-01	1227	0.78671	0.78671	1
GO:0043001	Golgi to plasma membrane protein transport	11	1	1944-01-01	1228	0.78671	0.78671	1
GO:0045842	positive regulation of mitotic metaphase/anaphase transition	11	1	1944-01-01	1229	0.78671	0.78671	1
GO:0046959	habituation	11	1	1944-01-01	1230	0.78671	0.78671	1
GO:0070286	axonemal dynein complex assembly	11	1	1944-01-01	1231	0.78671	0.78671	1
GO:0071577	zinc ion transmembrane transport	11	1	1944-01-01	1232	0.78671	0.78671	1
GO:0071901	negative regulation of protein serine/threonine kinase activity	11	1	1944-01-01	1233	0.78671	0.78671	1
GO:0090303	positive regulation of wound healing	11	1	1944-01-01	1234	0.78671	0.78671	1
GO:0090316	positive regulation of intracellular protein transport	11	1	1944-01-01	1235	0.78671	0.78671	1
GO:1902475	L-alpha-amino acid transmembrane transport	11	1	1944-01-01	1236	0.78671	0.78671	1
GO:0007271	synaptic transmission, cholinergic	28	3	1967-03-01	1237	0.72943	0.78679	1
GO:1901992	positive regulation of mitotic cell cycle phase transition	22	2	1988-02-01	1238	0.80368	0.78686	1
GO:0072002	Malpighian tubule development	48	5	2029-06-01	1239	0.77158	0.787	1
GO:0050708	regulation of protein secretion	29	2	2024-08-03	1240	0.90876	0.78718	1
GO:0051276	chromosome organization	332	32	43.48	1241	0.98010	0.78725	1
GO:0072553	terminal button organization	32	2	2019-04-01	1242	0.93516	0.78731	1
GO:0051028	mRNA transport	39	2	2024-11-05	1243	0.97144	0.78762	1
GO:0001558	regulation of cell growth	73	6	1956-09-01	1244	0.92950	0.78778	1
GO:0006479	protein methylation	71	5	2024-03-09	1245	0.96467	0.78803	1
GO:0009408	response to heat	58	6	2024-06-07	1246	0.78903	0.78903	1
GO:0045595	regulation of cell differentiation	220	16	28.81	1247	0.99808	0.79099	1
GO:0000045	autophagosome assembly	31	3	2024-06-04	1248	0.79136	0.79136	1
GO:0031532	actin cytoskeleton reorganization	31	3	2024-06-04	1249	0.79136	0.79136	1
GO:0055059	asymmetric neuroblast division	31	3	2024-06-04	1250	0.79136	0.79136	1
GO:0045935	positive regulation of nucleobase-containing compound metabolic process	372	24	48.72	1251	0.99999	0.7952	1
GO:2000243	positive regulation of reproductive process	54	7	2024-07-07	1252	0.57268	0.80331	1
GO:0006289	nucleotide-excision repair	22	2	1988-02-01	1253	0.80368	0.80368	1
GO:0008345	larval locomotory behavior	22	2	1988-02-01	1254	0.80368	0.80368	1
GO:0035167	larval lymph gland hemopoiesis	43	3	1963-05-01	1255	0.93358	0.80449	1
GO:0007606	sensory perception of chemical stimulus	91	7	1992-11-01	1256	0.96302	0.80576	1
GO:0045887	positive regulation of synaptic assembly at neuromuscular junction	32	3	2019-04-01	1257	0.80920	0.8092	1
GO:0010506	regulation of autophagy	98	11	1983-12-01	1258	0.75318	0.80956	1
GO:0006468	protein phosphorylation	285	24	37.32	1259	0.99534	0.81034	1
GO:1901700	response to oxygen-containing compound	273	43	35.75	1260	0.11077	0.81208	1
GO:0007165	signal transduction	1222	123	160.04	1261	0.99981	0.8131	1
GO:0009411	response to UV	22	6	1988-02-01	1262	0.05831	0.81349	0.742601025641026
GO:0000470	maturation of LSU-rRNA	25	4	2027-03-01	1263	0.41806	0.81427	1
GO:0006282	regulation of DNA repair	12	1	1957-01-01	1264	0.81469	0.81469	1
GO:0006376	mRNA splice site selection	12	1	1957-01-01	1265	0.81469	0.81469	1
GO:0006513	protein monoubiquitination	12	1	1957-01-01	1266	0.81469	0.81469	1
GO:0007200	phospholipase C-activating G protein-coupled receptor signaling pathway	12	1	1957-01-01	1267	0.81469	0.81469	1
GO:0007479	leg disc proximal/distal pattern formation	12	1	1957-01-01	1268	0.81469	0.81469	1
GO:0016081	synaptic vesicle docking	12	1	1957-01-01	1269	0.81469	0.81469	1
GO:0016973	poly(A)+ mRNA export from nucleus	12	1	1957-01-01	1270	0.81469	0.81469	1
GO:0034389	lipid droplet organization	12	1	1957-01-01	1271	0.81469	0.81469	1
GO:0035073	pupariation	12	1	1957-01-01	1272	0.81469	0.81469	1
GO:0035234	ectopic germ cell programmed cell death	12	1	1957-01-01	1273	0.81469	0.81469	1
GO:0035290	trunk segmentation	12	1	1957-01-01	1274	0.81469	0.81469	1
GO:0036098	male germ-line stem cell population maintenance	12	1	1957-01-01	1275	0.81469	0.81469	1
GO:0042177	negative regulation of protein catabolic process	12	1	1957-01-01	1276	0.81469	0.81469	1
GO:0042542	response to hydrogen peroxide	12	1	1957-01-01	1277	0.81469	0.81469	1
GO:0042675	compound eye cone cell differentiation	12	1	1957-01-01	1278	0.81469	0.81469	1
GO:0043113	receptor clustering	12	1	1957-01-01	1279	0.81469	0.81469	1
GO:0045467	R7 cell development	12	1	1957-01-01	1280	0.81469	0.81469	1
GO:0045571	negative regulation of imaginal disc growth	12	1	1957-01-01	1281	0.81469	0.81469	1
GO:0060395	SMAD protein signal transduction	12	1	1957-01-01	1282	0.81469	0.81469	1
GO:0051302	regulation of cell division	36	4	1971-04-01	1283	0.71205	0.81473	1
GO:0051299	centrosome separation	21	2	1975-02-01	1284	0.78193	0.81474	1
GO:0045924	regulation of female receptivity	29	3	2024-08-03	1285	0.75153	0.81476	1
GO:0001933	negative regulation of protein phosphorylation	33	3	1932-04-01	1286	0.82573	0.81493	1
GO:0051495	positive regulation of cytoskeleton organization	55	5	2024-02-07	1287	0.86392	0.81521	1
GO:0045995	regulation of embryonic development	34	2	1945-04-01	1288	0.94855	0.81529	1
GO:0030509	BMP signaling pathway	43	3	1963-05-01	1289	0.93358	0.81535	1
GO:0008298	intracellular mRNA localization	66	6	1964-08-01	1290	0.87952	0.81536	1
GO:0032956	regulation of actin cytoskeleton organization	100	10	2024-01-13	1291	0.86015	0.81551	1
GO:0048542	lymph gland development	55	4	2024-02-07	1292	0.94169	0.81554	1
GO:0007605	sensory perception of sound	51	5	1968-06-01	1293	0.81588	0.81588	1
GO:0016458	gene silencing	102	6	13.36	1294	0.99454	0.81688	1
GO:0044087	regulation of cellular component biogenesis	260	24	34.05	1295	0.97963	0.81782	1
GO:0051603	proteolysis involved in cellular protein catabolic process	302	29	39.55	1296	0.97639	0.818	1
GO:0006869	lipid transport	76	14	1995-09-01	1297	0.11550	0.82125	1
GO:0007520	myoblast fusion	29	3	2024-08-03	1298	0.75153	0.82339	1
GO:0036335	intestinal stem cell homeostasis	23	2	2024-01-03	1299	0.82348	0.82348	1
GO:0046627	negative regulation of insulin receptor signaling pathway	23	2	2024-01-03	1300	0.82348	0.82348	1
GO:0046854	phosphatidylinositol phosphate biosynthetic process	23	2	2024-01-03	1301	0.82348	0.82348	1
GO:0048665	neuron fate specification	23	2	2024-01-03	1302	0.82348	0.82348	1
GO:0070983	dendrite guidance	23	2	2024-01-03	1303	0.82348	0.82348	1
GO:0010508	positive regulation of autophagy	40	3	2024-05-01	1304	0.91041	0.82402	1
GO:0007517	muscle organ development	66	5	1964-08-01	1305	0.94501	0.82464	1
GO:0050877	nervous system process	331	38	43.35	1306	0.83469	0.82546	1
GO:0042981	regulation of apoptotic process	149	14	19.51	1307	0.93524	0.82548	1
GO:0006915	apoptotic process	212	20	27.76	1308	0.96081	0.82649	1
GO:0007409	axonogenesis	267	27	34.97	1309	0.94497	0.8266	1
GO:0007391	dorsal closure	86	9	2026-11-01	1310	0.81070	0.82936	1
GO:0007274	neuromuscular synaptic transmission	71	6	2024-03-09	1311	0.91751	0.83378	1
GO:1901137	carbohydrate derivative biosynthetic process	247	44	32.35	1312	0.01925	0.8351	0.366901581395349
GO:0030707	ovarian follicle cell development	222	19	2024-07-29	1313	0.98733	0.8378	1
GO:0007007	inner mitochondrial membrane organization	19	5	1949-02-01	1314	0.09248	0.83802	0.991785513513514
GO:0010033	response to organic substance	443	59	58.02	1315	0.46584	0.83847	1
GO:0002225	positive regulation of antimicrobial peptide production	43	6	1963-05-01	1316	0.50121	0.83867	1
GO:0000915	actomyosin contractile ring assembly	13	1	2024-07-01	1317	0.83899	0.83899	1
GO:0002098	tRNA wobble uridine modification	13	1	2024-07-01	1318	0.83899	0.83899	1
GO:0006611	protein export from nucleus	13	1	2024-07-01	1319	0.83899	0.83899	1
GO:0007040	lysosome organization	13	1	2024-07-01	1320	0.83899	0.83899	1
GO:0016075	rRNA catabolic process	13	1	2024-07-01	1321	0.83899	0.83899	1
GO:0022409	positive regulation of cell-cell adhesion	13	1	2024-07-01	1322	0.83899	0.83899	1
GO:0031453	positive regulation of heterochromatin assembly	13	1	2024-07-01	1323	0.83899	0.83899	1
GO:0035249	synaptic transmission, glutamatergic	13	1	2024-07-01	1324	0.83899	0.83899	1
GO:0043666	regulation of phosphoprotein phosphatase activity	13	1	2024-07-01	1325	0.83899	0.83899	1
GO:0051231	spindle elongation	13	1	2024-07-01	1326	0.83899	0.83899	1
GO:0051445	regulation of meiotic cell cycle	13	1	2024-07-01	1327	0.83899	0.83899	1
GO:0071248	cellular response to metal ion	13	1	2024-07-01	1328	0.83899	0.83899	1
GO:0006887	exocytosis	72	8	1943-09-01	1329	0.74316	0.83922	1
GO:0007369	gastrulation	63	6	2025-08-01	1330	0.85030	0.83946	1
GO:0007254	JNK cascade	71	6	2024-03-09	1331	0.91751	0.83978	1
GO:0008361	regulation of cell size	88	8	1952-11-01	1332	0.90504	0.83985	1
GO:0042391	regulation of membrane potential	65	8	1951-08-01	1333	0.63068	0.84049	1
GO:0043254	regulation of protein-containing complex assembly	92	6	2024-05-12	1334	0.98611	0.84062	1
GO:0003007	heart morphogenesis	34	3	1945-04-01	1335	0.84102	0.84102	1
GO:0006418	tRNA aminoacylation for protein translation	34	3	1945-04-01	1336	0.84102	0.84102	1
GO:0051607	defense response to virus	40	5	2024-05-01	1337	0.61541	0.8411	1
GO:0006360	transcription by RNA polymerase I	24	2	2014-03-01	1338	0.84147	0.84147	1
GO:0007494	midgut development	24	2	2014-03-01	1339	0.84147	0.84147	1
GO:0016318	ommatidial rotation	24	2	2014-03-01	1340	0.84147	0.84147	1
GO:0031122	cytoplasmic microtubule organization	24	2	2014-03-01	1341	0.84147	0.84147	1
GO:0040008	regulation of growth	254	22	33.26	1342	0.99006	0.84227	1
GO:0048812	neuron projection morphogenesis	356	34	46.62	1343	0.98544	0.84273	1
GO:0007010	cytoskeleton organization	521	55	68.23	1344	0.97017	0.84301	1
GO:0000281	mitotic cytokinesis	44	4	1976-05-01	1345	0.84604	0.84604	1
GO:0007417	central nervous system development	210	17	2024-05-27	1346	0.99199	0.84681	1
GO:0007169	transmembrane receptor protein tyrosine kinase signaling pathway	178	16	23.31	1347	0.96581	0.84917	1
GO:0000381	regulation of alternative mRNA splicing, via spliceosome	72	7	1943-09-01	1348	0.84929	0.84929	1
GO:0006396	RNA processing	510	33	66.79	1349	100000	0.84937	1
GO:0000462	maturation of SSU-rRNA from tricistronic rRNA transcript (SSU-rRNA, 5.8S rRNA, LSU-rRNA)	25	2	2027-03-01	1350	0.85778	0.85778	1
GO:0006487	protein N-linked glycosylation	33	3	1932-04-01	1351	0.82573	0.8578	1
GO:0046579	positive regulation of Ras protein signal transduction	39	3	2024-11-05	1352	0.90118	0.85811	1
GO:0016236	macroautophagy	82	8	1974-10-01	1353	0.85869	0.85836	1
GO:0003014	renal system process	22	5	1988-02-01	1354	0.15159	0.85927	1
GO:0051346	negative regulation of hydrolase activity	27	4	1954-03-01	1355	0.47931	0.85974	1
GO:0000154	rRNA modification	20	2	1962-02-01	1356	0.75808	0.86005	1
GO:0000466	maturation of 5.8S rRNA from tricistronic rRNA transcript (SSU-rRNA, 5.8S rRNA, LSU-rRNA)	14	1	1983-01-01	1357	0.86011	0.86011	1
GO:0000963	mitochondrial RNA processing	14	1	1983-01-01	1358	0.86011	0.86011	1
GO:0007094	mitotic spindle assembly checkpoint signaling	14	1	1983-01-01	1359	0.86011	0.86011	1
GO:0007307	eggshell chorion gene amplification	14	1	1983-01-01	1360	0.86011	0.86011	1
GO:0007354	zygotic determination of anterior/posterior axis, embryo	14	1	1983-01-01	1361	0.86011	0.86011	1
GO:0008069	dorsal/ventral axis specification, ovarian follicular epithelium	14	1	1983-01-01	1362	0.86011	0.86011	1
GO:0014019	neuroblast development	14	1	1983-01-01	1363	0.86011	0.86011	1
GO:0016226	iron-sulfur cluster assembly	14	1	1983-01-01	1364	0.86011	0.86011	1
GO:0018200	peptidyl-glutamic acid modification	14	1	1983-01-01	1365	0.86011	0.86011	1
GO:0035002	liquid clearance, open tracheal system	14	1	1983-01-01	1366	0.86011	0.86011	1
GO:0035025	positive regulation of Rho protein signal transduction	14	1	1983-01-01	1367	0.86011	0.86011	1
GO:0035171	lamellocyte differentiation	14	1	1983-01-01	1368	0.86011	0.86011	1
GO:0045611	negative regulation of hemocyte differentiation	14	1	1983-01-01	1369	0.86011	0.86011	1
GO:0045773	positive regulation of axon extension	14	1	1983-01-01	1370	0.86011	0.86011	1
GO:0045833	negative regulation of lipid metabolic process	14	1	1983-01-01	1371	0.86011	0.86011	1
GO:0046513	ceramide biosynthetic process	14	1	1983-01-01	1372	0.86011	0.86011	1
GO:0048803	imaginal disc-derived male genitalia morphogenesis	14	1	1983-01-01	1373	0.86011	0.86011	1
GO:0051865	protein autoubiquitination	14	1	1983-01-01	1374	0.86011	0.86011	1
GO:0060250	germ-line stem-cell niche homeostasis	14	1	1983-01-01	1375	0.86011	0.86011	1
GO:2001234	negative regulation of apoptotic signaling pathway	14	1	1983-01-01	1376	0.86011	0.86011	1
GO:0021782	glial cell development	29	2	2024-08-03	1377	0.90876	0.86039	1
GO:0042078	germ-line stem cell division	30	2	1993-03-01	1378	0.91852	0.86042	1
GO:0030490	maturation of SSU-rRNA	39	3	2024-11-05	1379	0.90118	0.86048	1
GO:0017145	stem cell division	45	3	1989-05-01	1380	0.94582	0.8607	1
GO:0090305	nucleic acid phosphodiester bond hydrolysis	63	5	2025-08-01	1381	0.92890	0.8608	1
GO:0016482	cytosolic transport	60	3	1986-07-01	1382	0.98916	0.86126	1
GO:0050803	regulation of synapse structure or activity	157	15	20.56	1383	0.93137	0.86147	1
GO:0072657	protein localization to membrane	140	8	18.34	1384	0.99873	0.86283	1
GO:0009966	regulation of signal transduction	643	58	84.21	1385	0.99966	0.86774	1
GO:0045087	innate immune response	154	18	20.17	1386	0.73451	0.86836	1
GO:0008284	positive regulation of cell population proliferation	72	7	1943-09-01	1387	0.84929	0.87007	1
GO:0006366	transcription by RNA polymerase II	680	53	89.06	1388	100000	0.87064	1
GO:0030150	protein import into mitochondrial matrix	26	2	1941-03-01	1389	0.87254	0.87254	1
GO:0046329	negative regulation of JNK cascade	26	2	1941-03-01	1390	0.87254	0.87254	1
GO:1904263	positive regulation of TORC1 signaling	26	2	1941-03-01	1391	0.87254	0.87254	1
GO:0008654	phospholipid biosynthetic process	89	15	1966-11-01	1392	0.18213	0.87732	1
GO:0000077	DNA damage checkpoint signaling	31	4	2024-06-04	1393	0.59292	0.87823	1
GO:0009755	hormone-mediated signaling pathway	28	3	1967-03-01	1394	0.72943	0.87839	1
GO:0034472	snRNA 3'-end processing	22	2	1988-02-01	1395	0.80368	0.87844	1
GO:0006623	protein targeting to vacuole	15	1	1996-01-01	1396	0.87847	0.87847	1
GO:0007303	cytoplasmic transport, nurse cell to oocyte	15	1	1996-01-01	1397	0.87847	0.87847	1
GO:0009409	response to cold	15	1	1996-01-01	1398	0.87847	0.87847	1
GO:0030513	positive regulation of BMP signaling pathway	15	1	1996-01-01	1399	0.87847	0.87847	1
GO:0035147	branch fusion, open tracheal system	15	1	1996-01-01	1400	0.87847	0.87847	1
GO:0046426	negative regulation of receptor signaling pathway via JAK-STAT	15	1	1996-01-01	1401	0.87847	0.87847	1
GO:0051123	RNA polymerase II preinitiation complex assembly	15	1	1996-01-01	1402	0.87847	0.87847	1
GO:0060857	establishment of glial blood-brain barrier	15	1	1996-01-01	1403	0.87847	0.87847	1
GO:0061355	Wnt protein secretion	15	1	1996-01-01	1404	0.87847	0.87847	1
GO:0007062	sister chromatid cohesion	23	2	2024-01-03	1405	0.82348	0.87848	1
GO:0050773	regulation of dendrite development	45	2	1989-05-01	1406	0.98613	0.87924	1
GO:0007059	chromosome segregation	148	14	19.38	1407	0.93135	0.87965	1
GO:0033365	protein localization to organelle	220	21	28.81	1408	0.95873	0.88031	1
GO:0040011	locomotion	517	60	67.71	1409	0.86659	0.88037	1
GO:0006457	protein folding	102	13	13.36	1410	0.58689	0.88259	1
GO:0008406	gonad development	43	5	1963-05-01	1411	0.68052	0.88557	1
GO:0006635	fatty acid beta-oxidation	32	3	2019-04-01	1412	0.80920	0.88576	1
GO:0048010	vascular endothelial growth factor receptor signaling pathway	32	3	2019-04-01	1413	0.80920	0.88576	1
GO:0043087	regulation of GTPase activity	87	8	1939-11-01	1414	0.89835	0.88653	1
GO:0051240	positive regulation of multicellular organismal process	166	16	21.74	1415	0.93156	0.88736	1
GO:0006281	DNA repair	152	18	19.91	1416	0.71388	0.89108	1
GO:0000184	nuclear-transcribed mRNA catabolic process, nonsense-mediated decay	16	1	2024-01-02	1417	0.89441	0.89441	1
GO:0007282	cystoblast division	16	1	2024-01-02	1418	0.89441	0.89441	1
GO:0043524	negative regulation of neuron apoptotic process	16	1	2024-01-02	1419	0.89441	0.89441	1
GO:0046628	positive regulation of insulin receptor signaling pathway	16	1	2024-01-02	1420	0.89441	0.89441	1
GO:0051310	metaphase plate congression	16	1	2024-01-02	1421	0.89441	0.89441	1
GO:0007140	male meiotic nuclear division	62	7	2024-12-08	1422	0.71970	0.89442	1
GO:0006626	protein targeting to mitochondrion	47	4	2016-06-01	1423	0.88053	0.89467	1
GO:0034968	histone lysine methylation	47	4	2016-06-01	1424	0.88053	0.89467	1
GO:0009952	anterior/posterior pattern specification	142	10	2024-06-18	1425	0.99288	0.89626	1
GO:0042742	defense response to bacterium	166	22	21.74	1426	0.51127	0.89729	1
GO:0007427	epithelial cell migration, open tracheal system	37	4	1985-04-01	1427	0.73253	0.89765	1
GO:0017148	negative regulation of translation	65	6	1951-08-01	1428	0.87036	0.90085	1
GO:0045880	positive regulation of smoothened signaling pathway	39	3	2024-11-05	1429	0.90118	0.90118	1
GO:0006081	cellular aldehyde metabolic process	25	4	2027-03-01	1430	0.41806	0.90783	1
GO:0098609	cell-cell adhesion	111	14	14.54	1431	0.60335	0.90811	1
GO:0071900	regulation of protein serine/threonine kinase activity	31	3	2024-06-04	1432	0.79136	0.90823	1
GO:0006270	DNA replication initiation	17	1	2023-02-01	1433	0.90827	0.90827	1
GO:0006491	N-glycan processing	17	1	2023-02-01	1434	0.90827	0.90827	1
GO:0007019	microtubule depolymerization	17	1	2023-02-01	1435	0.90827	0.90827	1
GO:0007131	reciprocal meiotic recombination	17	1	2023-02-01	1436	0.90827	0.90827	1
GO:0007432	salivary gland boundary specification	17	1	2023-02-01	1437	0.90827	0.90827	1
GO:0016125	sterol metabolic process	17	1	2023-02-01	1438	0.90827	0.90827	1
GO:0016239	positive regulation of macroautophagy	17	1	2023-02-01	1439	0.90827	0.90827	1
GO:0016575	histone deacetylation	17	1	2023-02-01	1440	0.90827	0.90827	1
GO:0035099	hemocyte migration	17	1	2023-02-01	1441	0.90827	0.90827	1
GO:0070373	negative regulation of ERK1 and ERK2 cascade	17	1	2023-02-01	1442	0.90827	0.90827	1
GO:1905515	non-motile cilium assembly	17	1	2023-02-01	1443	0.90827	0.90827	1
GO:0010038	response to metal ion	49	5	1942-06-01	1444	0.78718	0.90831	1
GO:0001934	positive regulation of protein phosphorylation	40	3	2024-05-01	1445	0.91041	0.9085	1
GO:0007379	segment specification	29	2	2024-08-03	1446	0.90876	0.90876	1
GO:0019991	septate junction assembly	29	2	2024-08-03	1447	0.90876	0.90876	1
GO:0045747	positive regulation of Notch signaling pathway	29	2	2024-08-03	1448	0.90876	0.90876	1
GO:0009953	dorsal/ventral pattern formation	119	10	15.58	1449	0.95907	0.90926	1
GO:0007112	male meiosis cytokinesis	30	2	1993-03-01	1450	0.91852	0.91852	1
GO:0008543	fibroblast growth factor receptor signaling pathway	30	2	1993-03-01	1451	0.91852	0.91852	1
GO:0035011	melanotic encapsulation of foreign target	30	2	1993-03-01	1452	0.91852	0.91852	1
GO:0090630	activation of GTPase activity	30	2	1993-03-01	1453	0.91852	0.91852	1
GO:0051225	spindle assembly	59	5	1973-07-01	1454	0.90095	0.91896	1
GO:0043112	receptor metabolic process	25	3	2027-03-01	1455	0.65391	0.92008	1
GO:0009612	response to mechanical stimulus	28	3	1967-03-01	1456	0.72943	0.92016	1
GO:0018345	protein palmitoylation	18	1	1936-02-01	1457	0.92031	0.92031	1
GO:0030488	tRNA methylation	18	1	1936-02-01	1458	0.92031	0.92031	1
GO:0030514	negative regulation of BMP signaling pathway	18	1	1936-02-01	1459	0.92031	0.92031	1
GO:0035293	chitin-based larval cuticle pattern formation	18	1	1936-02-01	1460	0.92031	0.92031	1
GO:0048100	wing disc anterior/posterior pattern formation	18	1	1936-02-01	1461	0.92031	0.92031	1
GO:0050714	positive regulation of protein secretion	18	1	1936-02-01	1462	0.92031	0.92031	1
GO:0070593	dendrite self-avoidance	18	1	1936-02-01	1463	0.92031	0.92031	1
GO:0007088	regulation of mitotic nuclear division	45	4	1989-05-01	1464	0.85838	0.92042	1
GO:0071897	DNA biosynthetic process	33	2	1932-04-01	1465	0.94222	0.92051	1
GO:0006302	double-strand break repair	73	7	1956-09-01	1466	0.85907	0.92056	1
GO:0050769	positive regulation of neurogenesis	56	3	1933-07-01	1467	0.98315	0.92093	1
GO:0006397	mRNA processing	264	15	34.57	1468	0.99998	0.92413	1
GO:0006464	cellular protein modification process	1043	75	136.6	1469	100000	0.92415	1
GO:0046843	dorsal appendage formation	42	3	2024-05-05	1470	0.92655	0.92655	1
GO:0048190	wing disc dorsal/ventral pattern formation	42	3	2024-05-05	1471	0.92655	0.92655	1
GO:0007166	cell surface receptor signaling pathway	550	47	72.03	1472	0.99978	0.92656	1
GO:0042273	ribosomal large subunit biogenesis	56	6	1933-07-01	1473	0.75971	0.9271	1
GO:0006413	translational initiation	66	6	1964-08-01	1474	0.87952	0.92744	1
GO:0000070	mitotic sister chromatid segregation	92	9	2024-05-12	1475	0.86751	0.92755	1
GO:0030261	chromosome condensation	39	5	2024-11-05	1476	0.59207	0.9305	1
GO:0031330	negative regulation of cellular catabolic process	41	5	1937-05-01	1477	0.63796	0.93055	1
GO:0045448	mitotic cell cycle, embryonic	30	3	1993-03-01	1478	0.77216	0.93066	1
GO:0007310	oocyte dorsal/ventral axis specification	33	3	1932-04-01	1479	0.82573	0.93074	1
GO:0051568	histone H3-K4 methylation	26	2	1941-03-01	1480	0.87254	0.93075	1
GO:0002052	positive regulation of neuroblast proliferation	19	1	1949-02-01	1481	0.93077	0.93077	1
GO:0003383	apical constriction	19	1	1949-02-01	1482	0.93077	0.93077	1
GO:0007413	axonal fasciculation	19	1	1949-02-01	1483	0.93077	0.93077	1
GO:0007430	terminal branching, open tracheal system	19	1	1949-02-01	1484	0.93077	0.93077	1
GO:0032508	DNA duplex unwinding	19	1	1949-02-01	1485	0.93077	0.93077	1
GO:0042659	regulation of cell fate specification	19	1	1949-02-01	1486	0.93077	0.93077	1
GO:0016246	RNA interference	28	2	1967-03-01	1487	0.89792	0.9308	1
GO:0043486	histone exchange	26	2	1941-03-01	1488	0.87254	0.93982	1
GO:0045792	negative regulation of cell size	20	1	1962-02-01	1489	0.93986	0.93986	1
GO:2000736	regulation of stem cell differentiation	29	2	2024-08-03	1490	0.90876	0.93989	1
GO:0048167	regulation of synaptic plasticity	31	2	2024-06-04	1491	0.92729	0.93993	1
GO:1901701	cellular response to oxygen-containing compound	146	17	2024-12-19	1492	0.73613	0.93995	1
GO:0042127	regulation of cell population proliferation	177	21	23.18	1493	0.72132	0.93996	1
GO:0031328	positive regulation of cellular biosynthetic process	404	26	52.91	1494	100000	0.94116	1
GO:0000278	mitotic cell cycle	385	39	50.42	1495	0.97086	0.94277	1
GO:0007444	imaginal disc development	452	41	59.2	1496	0.99744	0.94285	1
GO:0007435	salivary gland morphogenesis	73	9	1956-09-01	1497	0.62995	0.94523	1
GO:0048813	dendrite morphogenesis	129	9	16.89	1498	0.99116	0.94595	1
GO:0006338	chromatin remodeling	94	8	1931-12-01	1499	0.93782	0.94618	1
GO:0030154	cell differentiation	1269	131	166.19	1500	0.99955	0.94646	1
GO:1900073	regulation of neuromuscular synaptic transmission	28	2	1967-03-01	1501	0.89792	0.94774	1
GO:0006334	nucleosome assembly	21	1	1975-02-01	1502	0.94775	0.94775	1
GO:0070374	positive regulation of ERK1 and ERK2 cascade	21	1	1975-02-01	1503	0.94775	0.94775	1
GO:2000331	regulation of terminal button organization	21	1	1975-02-01	1504	0.94775	0.94775	1
GO:0044267	cellular protein metabolic process	1655	133	216.75	1505	100000	0.94807	1
GO:0048675	axon extension	45	2	1989-05-01	1506	0.98613	0.94809	1
GO:0007173	epidermal growth factor receptor signaling pathway	56	3	1933-07-01	1507	0.98315	0.94816	1
GO:0022416	chaeta development	64	7	1938-08-01	1508	0.75048	0.94833	1
GO:0034622	cellular protein-containing complex assembly	393	50	51.47	1509	0.61268	0.94835	1
GO:0016579	protein deubiquitination	46	4	2024-02-06	1510	0.86986	0.94846	1
GO:0006749	glutathione metabolic process	40	3	2024-05-01	1511	0.91041	0.9485	1
GO:0007367	segment polarity determination	34	2	1945-04-01	1512	0.94855	0.94855	1
GO:0000724	double-strand break repair via homologous recombination	46	3	2024-02-06	1513	0.95112	0.95112	1
GO:0016476	regulation of embryonic cell shape	22	1	1988-02-01	1514	0.95461	0.95461	1
GO:0046718	viral entry into host cell	22	1	1988-02-01	1515	0.95461	0.95461	1
GO:0007029	endoplasmic reticulum organization	31	2	2024-06-04	1516	0.92729	0.95464	1
GO:0032446	protein modification by small protein conjugation	209	18	27.37	1517	0.98409	0.95571	1
GO:0008344	adult locomotory behavior	68	7	1991-08-01	1518	0.80463	0.96002	1
GO:0006891	intra-Golgi vesicle-mediated transport	23	1	2024-01-03	1519	0.96057	0.96057	1
GO:0008586	imaginal disc-derived wing vein morphogenesis	37	2	1985-04-01	1520	0.96379	0.96379	1
GO:0045861	negative regulation of proteolysis	37	4	1985-04-01	1521	0.73253	0.9656	1
GO:0007277	pole cell development	24	1	2014-03-01	1522	0.96575	0.96575	1
GO:0017157	regulation of exocytosis	24	1	2014-03-01	1523	0.96575	0.96575	1
GO:0032509	endosome transport via multivesicular body sorting pathway	24	1	2014-03-01	1524	0.96575	0.96575	1
GO:0045746	negative regulation of Notch signaling pathway	24	1	2014-03-01	1525	0.96575	0.96575	1
GO:0071456	cellular response to hypoxia	24	1	2014-03-01	1526	0.96575	0.96575	1
GO:0007030	Golgi organization	72	5	1943-09-01	1527	0.96773	0.96773	1
GO:0007608	sensory perception of smell	50	3	1955-06-01	1528	0.96784	0.96784	1
GO:0006897	endocytosis	154	10	20.17	1529	0.99739	0.96897	1
GO:0030433	ubiquitin-dependent ERAD pathway	25	1	2027-03-01	1530	0.97025	0.97025	1
GO:0031110	regulation of microtubule polymerization or depolymerization	25	1	2027-03-01	1531	0.97025	0.97025	1
GO:0042059	negative regulation of epidermal growth factor receptor signaling pathway	25	1	2027-03-01	1532	0.97025	0.97025	1
GO:0046928	regulation of neurotransmitter secretion	25	1	2027-03-01	1533	0.97025	0.97025	1
GO:0007631	feeding behavior	37	2	1985-04-01	1534	0.96379	0.97031	1
GO:0030307	positive regulation of cell growth	39	2	2024-11-05	1535	0.97144	0.97034	1
GO:0060968	regulation of gene silencing	41	2	1937-05-01	1536	0.97751	0.97037	1
GO:0045597	positive regulation of cell differentiation	96	4	1957-12-01	1537	0.99919	0.97093	1
GO:0034613	cellular protein localization	470	33	61.55	1538	0.99999	0.9716	1
GO:0016192	vesicle-mediated transport	451	32	59.06	1539	0.99999	0.97185	1
GO:0010468	regulation of gene expression	1221	92	159.91	1540	100000	0.97389	1
GO:0007283	spermatogenesis	193	17	25.28	1541	0.97592	0.97392	1
GO:0016203	muscle attachment	33	2	1932-04-01	1542	0.94222	0.97415	1
GO:0051491	positive regulation of filopodium assembly	26	1	1941-03-01	1543	0.97416	0.97416	1
GO:0010628	positive regulation of gene expression	148	13	19.38	1544	0.96083	0.97577	1
GO:0007218	neuropeptide signaling pathway	41	2	1937-05-01	1545	0.97751	0.97751	1
GO:0007443	Malpighian tubule morphogenesis	34	2	1945-04-01	1546	0.94855	0.97755	1
GO:0042051	compound eye photoreceptor development	75	7	1982-09-01	1547	0.87708	0.97758	1
GO:0007143	female meiotic nuclear division	37	2	1985-04-01	1548	0.96379	0.97758	1
GO:0046578	regulation of Ras protein signal transduction	71	4	2024-03-09	1549	0.98789	0.9778	1
GO:0045664	regulation of neuron differentiation	62	2	2024-12-08	1550	0.99833	0.97787	1
GO:0051241	negative regulation of multicellular organismal process	136	11	17.81	1551	0.97572	0.97793	1
GO:0043065	positive regulation of apoptotic process	42	2	2024-05-05	1552	0.98006	0.98006	1
GO:0008258	head involution	28	1	1967-03-01	1553	0.98050	0.9805	1
GO:0036099	female germ-line stem cell population maintenance	28	1	1967-03-01	1554	0.98050	0.9805	1
GO:0008360	regulation of cell shape	50	2	1955-06-01	1555	0.99249	0.98065	1
GO:0006417	regulation of translation	136	11	17.81	1556	0.97572	0.98084	1
GO:0016573	histone acetylation	72	4	1943-09-01	1557	0.98908	0.98249	1
GO:0007419	ventral cord development	56	3	1933-07-01	1558	0.98315	0.98315	1
GO:0007018	microtubule-based movement	134	9	17.55	1559	0.99419	0.98348	1
GO:0032456	endocytic recycling	30	1	1993-03-01	1560	0.98529	0.98529	1
GO:0045727	positive regulation of translation	30	1	1993-03-01	1561	0.98529	0.98529	1
GO:0048814	regulation of dendrite morphogenesis	30	1	1993-03-01	1562	0.98529	0.98529	1
GO:0008283	cell population proliferation	248	24	32.48	1563	0.96145	0.98566	1
GO:0045892	negative regulation of transcription, DNA-templated	215	15	28.16	1564	0.99871	0.98599	1
GO:0045879	negative regulation of smoothened signaling pathway	45	2	1989-05-01	1565	0.98613	0.98613	1
GO:0043488	regulation of mRNA stability	38	2	1998-04-01	1566	0.96783	0.98722	1
GO:0048488	synaptic vesicle endocytosis	38	2	1998-04-01	1567	0.96783	0.98722	1
GO:0008354	germ cell migration	31	1	2024-06-04	1568	0.98723	0.98723	1
GO:0042147	retrograde transport, endosome to Golgi	31	1	2024-06-04	1569	0.98723	0.98723	1
GO:1903313	positive regulation of mRNA metabolic process	31	1	2024-06-04	1570	0.98723	0.98723	1
GO:0031331	positive regulation of cellular catabolic process	129	12	16.89	1571	0.92771	0.98733	1
GO:0000122	negative regulation of transcription by RNA polymerase II	146	11	2024-12-19	1572	0.98842	0.98842	1
GO:0006906	vesicle fusion	44	4	1976-05-01	1573	0.84604	0.98883	1
GO:0046777	protein autophosphorylation	34	1	1945-04-01	1574	0.99163	0.99163	1
GO:0051726	regulation of cell cycle	249	27	32.61	1575	0.88014	0.99172	1
GO:0016567	protein ubiquitination	187	17	24.49	1576	0.96543	0.99212	1
GO:0031146	SCF-dependent proteasomal ubiquitin-dependent protein catabolic process	50	2	1955-06-01	1577	0.99249	0.99249	1
GO:0007476	imaginal disc-derived wing morphogenesis	218	19	28.55	1578	0.98375	0.9925	1
GO:0016477	cell migration	254	23	33.26	1579	0.98287	0.99298	1
GO:0016319	mushroom body development	64	3	1938-08-01	1580	0.99308	0.99308	1
GO:0006511	ubiquitin-dependent protein catabolic process	279	27	36.54	1581	0.96919	0.9933	1
GO:0008088	axo-dendritic transport	36	1	1971-04-01	1582	0.99369	0.99369	1
GO:0035331	negative regulation of hippo signaling	36	1	1971-04-01	1583	0.99369	0.99369	1
GO:0007480	imaginal disc-derived leg morphogenesis	54	3	2024-07-07	1584	0.97905	0.9937	1
GO:0033554	cellular response to stress	507	52	66.4	1585	0.98116	0.99406	1
GO:0045886	negative regulation of synaptic assembly at neuromuscular junction	37	1	1985-04-01	1586	0.99452	0.99452	1
GO:0009306	protein secretion	73	4	1956-09-01	1587	0.99015	0.99457	1
GO:0007265	Ras protein signal transduction	126	5	2024-05-16	1588	0.99988	0.99474	1
GO:0048749	compound eye development	300	14	39.29	1589	100000	0.9949	1
GO:0006364	rRNA processing	127	9	16.63	1590	0.98958	0.99534	1
GO:1902533	positive regulation of intracellular signal transduction	157	12	20.56	1591	0.98927	0.99597	1
GO:0050808	synapse organization	251	23	32.87	1592	0.97971	0.9961	1
GO:0006470	protein dephosphorylation	98	5	1983-12-01	1593	0.99746	0.99693	1
GO:0090263	positive regulation of canonical Wnt signaling pathway	42	1	2024-05-05	1594	0.99729	0.99729	1
GO:0006357	regulation of transcription by RNA polymerase II	622	51	81.46	1595	0.99997	0.99763	1
GO:0007349	cellularization	89	6	1966-11-01	1596	0.98180	0.99797	1
GO:0007411	axon guidance	215	21	28.16	1597	0.94637	0.99798	1
GO:0007052	mitotic spindle organization	61	2	1999-07-01	1598	0.99810	0.9981	1
GO:0006888	endoplasmic reticulum to Golgi vesicle-mediated transport	62	2	2024-12-08	1599	0.99833	0.99833	1
GO:0018105	peptidyl-serine phosphorylation	48	1	2029-06-01	1600	0.99884	0.99884	1
GO:0045944	positive regulation of transcription by RNA polymerase II	238	17	31.17	1601	0.99894	0.99894	1
GO:0045893	positive regulation of transcription, DNA-templated	325	21	42.56	1602	0.99997	0.99906	1
GO:0032543	mitochondrial translation	95	4	1944-12-01	1603	0.99909	0.99909	1
GO:0009968	negative regulation of signal transduction	299	22	39.16	1604	0.99952	0.99931	1
GO:0001745	compound eye morphogenesis	248	12	32.48	1605	100000	0.99941	1
GO:0001709	cell fate determination	103	9	13.49	1606	0.93560	0.9995	1
GO:0061024	membrane organization	215	22	28.16	1607	0.91753	0.99964	1
GO:0000398	mRNA splicing, via spliceosome	217	14	28.42	1608	0.99953	0.99965	1
GO:0006886	intracellular protein transport	309	21	40.47	1609	0.99990	0.99996	1
GO:0002181	cytoplasmic translation	119	3	15.58	1610	0.99999	1	1
GO:0006355	regulation of transcription, DNA-templated	812	54	106.34	1611	100000	1	1
GO:0000003	reproduction	1043	112	136.6	1612	0.99415	1	1
GO:0000018	regulation of DNA recombination	13	1	2024-07-01	1613	0.83899	1	1
GO:0000038	very long-chain fatty acid metabolic process	23	6	2024-01-03	1614	0.07050	1	0.855728929663608
GO:0000075	cell cycle checkpoint signaling	52	6	1981-06-01	1615	0.69236	1	1
GO:0000086	G2/M transition of mitotic cell cycle	33	3	1932-04-01	1616	0.82573	1	1
GO:0000165	MAPK cascade	128	8	16.76	1617	0.99616	1	1
GO:0000212	meiotic spindle organization	28	2	1967-03-01	1618	0.89792	1	1
GO:0000226	microtubule cytoskeleton organization	281	17	36.8	1619	0.99997	1	1
GO:0000245	spliceosomal complex assembly	20	1	1962-02-01	1620	0.93986	1	1
GO:0000271	polysaccharide biosynthetic process	12	3	1957-01-01	1621	0.20068	1	1
GO:0000272	polysaccharide catabolic process	15	4	1996-01-01	1622	0.12273	1	1
GO:0000280	nuclear division	218	20	28.55	1623	0.97197	1	1
GO:0000291	nuclear-transcribed mRNA catabolic process, exonucleolytic	12	1	1957-01-01	1624	0.81469	1	1
GO:0000303	response to superoxide	6	2	0.79	1625	0.17971	1	1
GO:0000305	response to oxygen radical	6	2	0.79	1626	0.17971	1	1
GO:0000375	RNA splicing, via transesterification reactions	217	14	28.42	1627	0.99953	1	1
GO:0000377	RNA splicing, via transesterification reactions with bulged adenosine as nucleophile	217	14	28.42	1628	0.99953	1	1
GO:0000380	alternative mRNA splicing, via spliceosome	74	7	1969-09-01	1629	0.86833	1	1
GO:0000394	RNA splicing, via endonucleolytic cleavage and ligation	7	1	0.92	1630	0.62581	1	1
GO:0000469	cleavage involved in rRNA processing	19	1	1949-02-01	1631	0.93077	1	1
GO:0000478	endonucleolytic cleavage involved in rRNA processing	10	1	1931-01-01	1632	0.75453	1	1
GO:0000578	embryonic axis specification	89	7	1966-11-01	1633	0.95662	1	1
GO:0000725	recombinational repair	46	3	2024-02-06	1634	0.95112	1	1
GO:0000737	DNA catabolic process, endonucleolytic	16	2	2024-01-02	1635	0.63926	1	1
GO:0000768	syncytium formation by plasma membrane fusion	29	3	2024-08-03	1636	0.75153	1	1
GO:0000819	sister chromatid segregation	103	10	13.49	1637	0.88303	1	1
GO:0000904	cell morphogenesis involved in differentiation	383	38	50.16	1638	0.97842	1	1
GO:0000910	cytokinesis	89	10	1966-11-01	1639	0.74540	1	1
GO:0000912	assembly of actomyosin apparatus involved in cytokinesis	13	1	2024-07-01	1640	0.83899	1	1
GO:0000956	nuclear-transcribed mRNA catabolic process	54	2	2024-07-07	1641	0.99543	1	1
GO:0000959	mitochondrial RNA metabolic process	28	1	1967-03-01	1642	0.98050	1	1
GO:0001173	DNA-templated transcriptional start site selection	7	3	0.92	1643	0.05216	1	0.69687164983165
GO:0001174	transcriptional start site selection at RNA polymerase II promoter	7	3	0.92	1644	0.05216	1	0.69687164983165
GO:0001510	RNA methylation	44	1	1976-05-01	1645	0.99796	1	1
GO:0001522	pseudouridine synthesis	12	1	1957-01-01	1646	0.81469	1	1
GO:0001523	retinoid metabolic process	9	3	2018-01-01	1647	0.10260	1	1
GO:0001539	cilium or flagellum-dependent cell motility	36	6	1971-04-01	1648	0.33003	1	1
GO:0001578	microtubule bundle formation	43	3	1963-05-01	1649	0.93358	1	1
GO:0001654	eye development	318	15	41.65	1650	100000	1	1
GO:0001655	urogenital system development	55	5	2024-02-07	1651	0.86392	1	1
GO:0001667	ameboidal-type cell migration	155	15	2024-03-20	1652	0.92323	1	1
GO:0001700	embryonic development via the syncytial blastoderm	139	10	2024-02-18	1653	0.99093	1	1
GO:0001703	gastrulation with mouth forming first	26	2	1941-03-01	1654	0.87254	1	1
GO:0001704	formation of primary germ layer	28	3	1967-03-01	1655	0.72943	1	1
GO:0001707	mesoderm formation	22	3	1988-02-01	1656	0.56439	1	1
GO:0001736	establishment of planar polarity	76	6	1995-09-01	1657	0.94461	1	1
GO:0001751	compound eye photoreceptor cell differentiation	158	8	20.69	1658	0.99978	1	1
GO:0001752	compound eye photoreceptor fate commitment	64	1	1938-08-01	1659	0.99988	1	1
GO:0001754	eye photoreceptor cell differentiation	162	8	21.22	1660	0.99985	1	1
GO:0001763	morphogenesis of a branching structure	41	3	1937-05-01	1661	0.91884	1	1
GO:0001959	regulation of cytokine-mediated signaling pathway	10	2	1931-01-01	1662	0.38411	1	1
GO:0001960	negative regulation of cytokine-mediated signaling pathway	5	1	0.65	1663	0.50443	1	1
GO:0001961	positive regulation of cytokine-mediated signaling pathway	5	1	0.65	1664	0.50443	1	1
GO:0002009	morphogenesis of an epithelium	461	40	60.37	1665	0.99908	1	1
GO:0002064	epithelial cell development	245	20	32.09	1666	0.99470	1	1
GO:0002065	columnar/cuboidal epithelial cell differentiation	13	1	2024-07-01	1667	0.83899	1	1
GO:0002067	glandular epithelial cell differentiation	8	1	2024-05-01	1668	0.67486	1	1
GO:0002097	tRNA wobble base modification	14	1	1983-01-01	1669	0.86011	1	1
GO:0002237	response to molecule of bacterial origin	10	1	1931-01-01	1670	0.75453	1	1
GO:0002251	organ or tissue specific immune response	11	1	1944-01-01	1671	0.78671	1	1
GO:0002252	immune effector process	98	11	1983-12-01	1672	0.75318	1	1
GO:0002253	activation of immune response	8	1	2024-05-01	1673	0.67486	1	1
GO:0002440	production of molecular mediator of immune response	59	7	1973-07-01	1674	0.66889	1	1
GO:0002520	immune system development	81	5	1961-10-01	1675	0.98609	1	1
GO:0002682	regulation of immune system process	209	27	27.37	1676	0.56252	1	1
GO:0002683	negative regulation of immune system process	73	9	1956-09-01	1677	0.62995	1	1
GO:0002684	positive regulation of immune system process	97	12	2024-07-12	1678	0.63001	1	1
GO:0002697	regulation of immune effector process	59	7	1973-07-01	1679	0.66889	1	1
GO:0002698	negative regulation of immune effector process	15	1	1996-01-01	1680	0.87847	1	1
GO:0002699	positive regulation of immune effector process	43	6	1963-05-01	1681	0.50121	1	1
GO:0002700	regulation of production of molecular mediator of immune response	59	7	1973-07-01	1682	0.66889	1	1
GO:0002701	negative regulation of production of molecular mediator of immune response	13	1	2024-07-01	1683	0.83899	1	1
GO:0002702	positive regulation of production of molecular mediator of immune response	43	6	1963-05-01	1684	0.50121	1	1
GO:0002759	regulation of antimicrobial humoral response	62	8	2024-12-08	1685	0.57511	1	1
GO:0002760	positive regulation of antimicrobial humoral response	43	6	1963-05-01	1686	0.50121	1	1
GO:0002764	immune response-regulating signaling pathway	51	9	1968-06-01	1687	0.21753	1	1
GO:0002775	antimicrobial peptide production	58	7	2024-06-07	1688	0.65075	1	1
GO:0002777	antimicrobial peptide biosynthetic process	30	5	1993-03-01	1689	0.35587	1	1
GO:0002778	antibacterial peptide production	28	3	1967-03-01	1690	0.72943	1	1
GO:0002780	antibacterial peptide biosynthetic process	26	3	1941-03-01	1691	0.68064	1	1
GO:0002781	antifungal peptide production	10	1	1931-01-01	1692	0.75453	1	1
GO:0002784	regulation of antimicrobial peptide production	58	7	2024-06-07	1693	0.65075	1	1
GO:0002785	negative regulation of antimicrobial peptide production	12	1	1957-01-01	1694	0.81469	1	1
GO:0002786	regulation of antibacterial peptide production	28	3	1967-03-01	1695	0.72943	1	1
GO:0002787	negative regulation of antibacterial peptide production	5	1	0.65	1696	0.50443	1	1
GO:0002788	regulation of antifungal peptide production	10	1	1931-01-01	1697	0.75453	1	1
GO:0002803	positive regulation of antibacterial peptide production	21	2	1975-02-01	1698	0.78193	1	1
GO:0002805	regulation of antimicrobial peptide biosynthetic process	30	5	1993-03-01	1699	0.35587	1	1
GO:0002806	negative regulation of antimicrobial peptide biosynthetic process	5	1	0.65	1700	0.50443	1	1
GO:0002808	regulation of antibacterial peptide biosynthetic process	26	3	1941-03-01	1701	0.68064	1	1
GO:0002812	biosynthetic process of antibacterial peptides active against Gram-negative bacteria	10	1	1931-01-01	1702	0.75453	1	1
GO:0002831	regulation of response to biotic stimulus	147	21	19.25	1703	0.36907	1	1
GO:0002832	negative regulation of response to biotic stimulus	50	8	1955-06-01	1704	0.32894	1	1
GO:0002833	positive regulation of response to biotic stimulus	85	10	2013-11-01	1705	0.69083	1	1
GO:0002920	regulation of humoral immune response	66	8	1964-08-01	1706	0.64829	1	1
GO:0002921	negative regulation of humoral immune response	18	2	1936-02-01	1707	0.70360	1	1
GO:0002922	positive regulation of humoral immune response	44	6	1976-05-01	1708	0.52470	1	1
GO:0003002	regionalization	374	32	48.98	1709	0.99803	1	1
GO:0003006	developmental process involved in reproduction	677	61	88.66	1710	0.99977	1	1
GO:0003008	system process	415	62	54.35	1711	0.14304	1	1
GO:0003013	circulatory system process	35	8	1958-04-01	1712	0.07846	1	0.889512228571429
GO:0003382	epithelial cell morphogenesis	23	1	2024-01-03	1713	0.96057	1	1
GO:0005976	polysaccharide metabolic process	37	8	1985-04-01	1714	0.10216	1	1
GO:0005981	regulation of glycogen catabolic process	7	2	0.92	1715	0.23074	1	1
GO:0005996	monosaccharide metabolic process	63	16	2025-08-01	1716	0.00602	1	0.156126535947712
GO:0006022	aminoglycan metabolic process	38	4	1998-04-01	1717	0.75189	1	1
GO:0006026	aminoglycan catabolic process	21	3	1975-02-01	1718	0.53158	1	1
GO:0006029	proteoglycan metabolic process	19	1	1949-02-01	1719	0.93077	1	1
GO:0006030	chitin metabolic process	20	4	1962-02-01	1720	0.26160	1	1
GO:0006040	amino sugar metabolic process	32	4	2019-04-01	1721	0.61893	1	1
GO:0006073	cellular glucan metabolic process	33	8	1932-04-01	1722	0.05839	1	0.742601025641026
GO:0006084	acetyl-CoA metabolic process	10	3	1931-01-01	1723	0.13287	1	1
GO:0006091	generation of precursor metabolites and energy	180	69	23.57	1724	5.6e-18	1	1.11104e-09
GO:0006109	regulation of carbohydrate metabolic process	30	7	1993-03-01	1725	0.08814	1	0.974204791086351
GO:0006112	energy reserve metabolic process	33	8	1932-04-01	1726	0.05839	1	0.742601025641026
GO:0006119	oxidative phosphorylation	65	30	1951-08-01	1727	6.8e-11	1	0.00134912
GO:0006140	regulation of nucleotide metabolic process	8	1	2024-05-01	1728	0.67486	1	1
GO:0006152	purine nucleoside catabolic process	7	2	0.92	1729	0.23074	1	1
GO:0006163	purine nucleotide metabolic process	146	51	2024-12-19	1730	8.7e-12	1	0.000230144
GO:0006195	purine nucleotide catabolic process	10	1	1931-01-01	1731	0.75453	1	1
GO:0006213	pyrimidine nucleoside metabolic process	6	1	0.79	1732	0.56937	1	1
GO:0006220	pyrimidine nucleotide metabolic process	10	1	1931-01-01	1733	0.75453	1	1
GO:0006260	DNA replication	79	4	1935-10-01	1734	0.99476	1	1
GO:0006261	DNA-dependent DNA replication	67	4	1977-08-01	1735	0.98181	1	1
GO:0006271	DNA strand elongation involved in DNA replication	12	1	1957-01-01	1736	0.81469	1	1
GO:0006275	regulation of DNA replication	30	1	1993-03-01	1737	0.98529	1	1
GO:0006277	DNA amplification	15	1	1996-01-01	1738	0.87847	1	1
GO:0006308	DNA catabolic process	19	2	1949-02-01	1739	0.73202	1	1
GO:0006323	DNA packaging	68	7	1991-08-01	1740	0.80463	1	1
GO:0006325	chromatin organization	148	10	19.38	1741	0.99566	1	1
GO:0006351	transcription, DNA-templated	894	58	117.08	1742	100000	1	1
GO:0006352	DNA-templated transcription, initiation	70	4	2017-09-01	1743	0.98658	1	1
GO:0006354	DNA-templated transcription, elongation	45	1	1989-05-01	1744	0.99823	1	1
GO:0006367	transcription initiation from RNA polymerase II promoter	57	4	1946-07-01	1745	0.95165	1	1
GO:0006368	transcription elongation from RNA polymerase II promoter	40	1	2024-05-01	1746	0.99641	1	1
GO:0006383	transcription by RNA polymerase III	26	1	1941-03-01	1747	0.97416	1	1
GO:0006400	tRNA modification	48	2	2029-06-01	1748	0.99039	1	1
GO:0006401	RNA catabolic process	90	4	1979-11-01	1749	0.99842	1	1
GO:0006402	mRNA catabolic process	74	4	1969-09-01	1750	0.99113	1	1
GO:0006403	RNA localization	141	11	18.47	1751	0.98314	1	1
GO:0006405	RNA export from nucleus	41	1	1937-05-01	1752	0.99688	1	1
GO:0006406	mRNA export from nucleus	28	1	1967-03-01	1753	0.98050	1	1
GO:0006458	'de novo' protein folding	18	2	1936-02-01	1754	0.70360	1	1
GO:0006469	negative regulation of protein kinase activity	20	1	1962-02-01	1755	0.93986	1	1
GO:0006473	protein acetylation	80	5	1948-10-01	1756	0.98469	1	1
GO:0006475	internal protein amino acid acetylation	74	4	1969-09-01	1757	0.99113	1	1
GO:0006476	protein deacetylation	17	1	2023-02-01	1758	0.90827	1	1
GO:0006486	protein glycosylation	89	3	1966-11-01	1759	0.99963	1	1
GO:0006497	protein lipidation	56	4	1933-07-01	1760	0.94688	1	1
GO:0006505	GPI anchor metabolic process	30	3	1993-03-01	1761	0.77216	1	1
GO:0006518	peptide metabolic process	504	41	66.01	1762	0.99988	1	1
GO:0006555	methionine metabolic process	10	3	1931-01-01	1763	0.13287	1	1
GO:0006558	L-phenylalanine metabolic process	7	3	0.92	1764	0.05216	1	0.69687164983165
GO:0006577	amino-acid betaine metabolic process	5	2	0.65	1765	0.13080	1	1
GO:0006605	protein targeting	114	8	14.93	1766	0.98705	1	1
GO:0006612	protein targeting to membrane	38	2	1998-04-01	1767	0.96783	1	1
GO:0006613	cotranslational protein targeting to membrane	13	1	2024-07-01	1768	0.83899	1	1
GO:0006614	SRP-dependent cotranslational protein targeting to membrane	13	1	2024-07-01	1769	0.83899	1	1
GO:0006638	neutral lipid metabolic process	44	9	1976-05-01	1770	0.11341	1	1
GO:0006639	acylglycerol metabolic process	44	9	1976-05-01	1771	0.11341	1	1
GO:0006643	membrane lipid metabolic process	89	18	1966-11-01	1772	0.03801	1	0.573474068441065
GO:0006664	glycolipid metabolic process	45	8	1989-05-01	1773	0.22991	1	1
GO:0006665	sphingolipid metabolic process	55	15	2024-02-07	1774	0.00376	1	0.106569142857143
GO:0006670	sphingosine metabolic process	5	2	0.65	1775	0.13080	1	1
GO:0006672	ceramide metabolic process	22	5	1988-02-01	1776	0.15159	1	1
GO:0006687	glycosphingolipid metabolic process	13	5	2024-07-01	1777	0.01983	1	0.366901581395349
GO:0006714	sesquiterpenoid metabolic process	10	4	1931-01-01	1778	0.03199	1	0.52329984
GO:0006720	isoprenoid metabolic process	33	8	1932-04-01	1779	0.05839	1	0.742601025641026
GO:0006721	terpenoid metabolic process	22	7	1988-02-01	1780	0.01857	1	0.35769786407767
GO:0006725	cellular aromatic compound metabolic process	1974	200	258.52	1781	100000	1	1
GO:0006743	ubiquinone metabolic process	14	3	1983-01-01	1782	0.27455	1	1
GO:0006753	nucleoside phosphate metabolic process	180	57	23.57	1783	4.8e-11	1	1.00244e+06
GO:0006754	ATP biosynthetic process	22	12	1988-02-01	1784	4.4e-06	1	0.000329418867924528
GO:0006757	ATP generation from ADP	26	10	1941-03-01	1785	0.00104	1	0.0349722033898305
GO:0006766	vitamin metabolic process	12	2	1957-01-01	1786	0.47903	1	1
GO:0006767	water-soluble vitamin metabolic process	10	1	1931-01-01	1787	0.75453	1	1
GO:0006778	porphyrin-containing compound metabolic process	13	2	2024-07-01	1788	0.52301	1	1
GO:0006779	porphyrin-containing compound biosynthetic process	12	2	1957-01-01	1789	0.47903	1	1
GO:0006790	sulfur compound metabolic process	136	32	17.81	1790	0.00057	1	0.0209422222222222
GO:0006793	phosphorus metabolic process	771	125	100.97	1791	0.00490	1	0.134091034482759
GO:0006801	superoxide metabolic process	8	2	2024-05-01	1792	0.28247	1	1
GO:0006805	xenobiotic metabolic process	13	3	2024-07-01	1793	0.23712	1	1
GO:0006810	transport	1541	193	201.82	1794	0.78255	1	1
GO:0006811	ion transport	436	78	57.1	1795	0.00205	1	0.0620946564885496
GO:0006813	potassium ion transport	61	8	1999-07-01	1796	0.55576	1	1
GO:0006817	phosphate ion transport	17	3	2023-02-01	1797	0.38839	1	1
GO:0006821	chloride transport	29	2	2024-08-03	1798	0.90876	1	1
GO:0006829	zinc ion transport	11	1	1944-01-01	1799	0.78671	1	1
GO:0006835	dicarboxylic acid transport	23	1	2024-01-03	1800	0.96057	1	1
GO:0006848	pyruvate transport	6	2	0.79	1801	0.17971	1	1
GO:0006851	mitochondrial calcium ion transmembrane transport	7	2	0.92	1802	0.23074	1	1
GO:0006873	cellular ion homeostasis	109	20	14.28	1803	0.07220	1	0.87078905775076
GO:0006875	cellular metal ion homeostasis	84	14	11	1804	0.20424	1	1
GO:0006885	regulation of pH	25	6	2027-03-01	1805	0.09892	1	1
GO:0006893	Golgi to plasma membrane transport	12	1	1957-01-01	1806	0.81469	1	1
GO:0006904	vesicle docking involved in exocytosis	19	1	1949-02-01	1807	0.93077	1	1
GO:0006913	nucleocytoplasmic transport	108	8	14.14	1808	0.97878	1	1
GO:0006921	cellular component disassembly involved in execution phase of apoptosis	15	2	1996-01-01	1809	0.60318	1	1
GO:0006928	movement of cell or subcellular component	565	53	73.99	1810	0.99806	1	1
GO:0006935	chemotaxis	232	24	30.38	1811	0.91657	1	1
GO:0006949	syncytium formation	29	3	2024-08-03	1812	0.75153	1	1
GO:0006950	response to stress	971	119	127.17	1813	0.80994	1	1
GO:0006955	immune response	334	36	43.74	1814	0.91685	1	1
GO:0006970	response to osmotic stress	8	2	2024-05-01	1815	0.28247	1	1
GO:0006986	response to unfolded protein	29	7	2024-08-03	1816	0.07574	1	0.871119768115942
GO:0006996	organelle organization	1377	164	180.34	1817	0.93160	1	1
GO:0006997	nucleus organization	59	4	1973-07-01	1818	0.96003	1	1
GO:0007006	mitochondrial membrane organization	34	7	1945-04-01	1819	0.14826	1	1
GO:0007017	microtubule-based process	364	22	47.67	1820	100000	1	1
GO:0007028	cytoplasm organization	59	5	1973-07-01	1821	0.90095	1	1
GO:0007033	vacuole organization	45	4	1989-05-01	1822	0.85838	1	1
GO:0007034	vacuolar transport	51	4	1968-06-01	1823	0.91596	1	1
GO:0007043	cell-cell junction assembly	47	2	2016-06-01	1824	0.98914	1	1
GO:0007049	cell cycle	583	61	76.35	1825	0.98067	1	1
GO:0007051	spindle organization	108	6	14.14	1826	0.99695	1	1
GO:0007091	metaphase/anaphase transition of mitotic cell cycle	32	2	2019-04-01	1827	0.93516	1	1
GO:0007097	nuclear migration	29	1	2024-08-03	1828	0.98307	1	1
GO:0007098	centrosome cycle	69	2	2024-04-09	1829	0.99932	1	1
GO:0007127	meiosis I	41	6	1937-05-01	1830	0.45309	1	1
GO:0007154	cell communication	1444	149	189.11	1831	0.99983	1	1
GO:0007162	negative regulation of cell adhesion	15	1	1996-01-01	1832	0.87847	1	1
GO:0007163	establishment or maintenance of cell polarity	166	12	21.74	1833	0.99460	1	1
GO:0007164	establishment of tissue polarity	76	6	1995-09-01	1834	0.94461	1	1
GO:0007167	enzyme linked receptor protein signaling pathway	229	19	29.99	1835	0.99191	1	1
GO:0007178	transmembrane receptor protein serine/threonine kinase signaling pathway	46	3	2024-02-06	1836	0.95112	1	1
GO:0007188	adenylate cyclase-modulating G protein-coupled receptor signaling pathway	53	5	1994-06-01	1837	0.84139	1	1
GO:0007204	positive regulation of cytosolic calcium ion concentration	16	2	2024-01-02	1838	0.63926	1	1
GO:0007224	smoothened signaling pathway	78	4	2022-10-01	1839	0.99418	1	1
GO:0007266	Rho protein signal transduction	36	1	1971-04-01	1840	0.99369	1	1
GO:0007272	ensheathment of neurons	11	1	1944-01-01	1841	0.78671	1	1
GO:0007276	gamete generation	691	62	90.5	1842	0.99982	1	1
GO:0007286	spermatid development	85	8	2013-11-01	1843	0.88377	1	1
GO:0007289	spermatid nucleus differentiation	12	1	1957-01-01	1844	0.81469	1	1
GO:0007292	female gamete generation	484	45	63.39	1845	0.99683	1	1
GO:0007293	germarium-derived egg chamber formation	80	5	1948-10-01	1846	0.98469	1	1
GO:0007297	ovarian follicle cell migration	109	12	14.28	1847	0.78249	1	1
GO:0007306	eggshell chorion assembly	57	4	1946-07-01	1848	0.95165	1	1
GO:0007308	oocyte construction	102	11	13.36	1849	0.79799	1	1
GO:0007314	oocyte anterior/posterior axis specification	66	6	1964-08-01	1850	0.87952	1	1
GO:0007315	pole plasm assembly	52	5	1981-06-01	1851	0.82902	1	1
GO:0007316	pole plasm RNA localization	42	4	2024-05-05	1852	0.81864	1	1
GO:0007320	insemination	22	2	1988-02-01	1853	0.80368	1	1
GO:0007338	single fertilization	18	3	1936-02-01	1854	0.42563	1	1
GO:0007351	tripartite regional subdivision	86	7	2026-11-01	1855	0.94515	1	1
GO:0007365	periodic partitioning	40	2	2024-05-01	1856	0.97465	1	1
GO:0007389	pattern specification process	405	36	53.04	1857	0.99722	1	1
GO:0007414	axonal defasciculation	11	1	1944-01-01	1858	0.78671	1	1
GO:0007439	ectodermal digestive tract development	7	1	0.92	1859	0.62581	1	1
GO:0007445	determination of imaginal disc primordium	9	1	2018-01-01	1860	0.71748	1	1
GO:0007447	imaginal disc pattern formation	90	4	1979-11-01	1861	0.99842	1	1
GO:0007448	anterior/posterior pattern specification, imaginal disc	26	1	1941-03-01	1862	0.97416	1	1
GO:0007449	proximal/distal pattern formation, imaginal disc	15	1	1996-01-01	1863	0.87847	1	1
GO:0007450	dorsal/ventral pattern formation, imaginal disc	45	3	1989-05-01	1864	0.94582	1	1
GO:0007469	antennal development	18	1	1936-02-01	1865	0.92031	1	1
GO:0007483	genital disc morphogenesis	17	1	2023-02-01	1866	0.90827	1	1
GO:0007484	imaginal disc-derived genitalia development	21	2	1975-02-01	1867	0.78193	1	1
GO:0007485	imaginal disc-derived male genitalia development	18	1	1936-02-01	1868	0.92031	1	1
GO:0007492	endoderm development	6	1	0.79	1869	0.56937	1	1
GO:0007522	visceral muscle development	12	2	1957-01-01	1870	0.47903	1	1
GO:0007525	somatic muscle development	64	7	1938-08-01	1871	0.75048	1	1
GO:0007548	sex differentiation	76	7	1995-09-01	1872	0.88534	1	1
GO:0007549	dosage compensation	18	1	1936-02-01	1873	0.92031	1	1
GO:0007552	metamorphosis	366	37	47.93	1874	0.96856	1	1
GO:0007560	imaginal disc morphogenesis	311	31	40.73	1875	0.96414	1	1
GO:0007562	eclosion	13	1	2024-07-01	1876	0.83899	1	1
GO:0007568	aging	140	33	18.34	1877	0.00046	1	0.0172196226415094
GO:0007586	digestion	12	3	1957-01-01	1878	0.20068	1	1
GO:0007593	chitin-based cuticle sclerotization	14	2	1983-01-01	1879	0.56442	1	1
GO:0007600	sensory perception	171	15	22.39	1880	0.97027	1	1
GO:0007611	learning or memory	134	21	17.55	1881	0.21912	1	1
GO:0007612	learning	50	9	1955-06-01	1882	0.20077	1	1
GO:0007617	mating behavior	87	16	1939-11-01	1883	0.09841	1	1
GO:0007618	mating	100	17	2024-01-13	1884	0.15477	1	1
GO:0007622	rhythmic behavior	92	14	2024-05-12	1885	0.31540	1	1
GO:0007635	chemosensory behavior	63	12	2025-08-01	1886	0.11452	1	1
GO:0008015	blood circulation	26	7	1941-03-01	1887	0.04504	1	0.644871366906475
GO:0008033	tRNA processing	68	3	1991-08-01	1888	0.99561	1	1
GO:0008037	cell recognition	97	10	2024-07-12	1889	0.83384	1	1
GO:0008038	neuron recognition	96	10	1957-12-01	1890	0.82427	1	1
GO:0008052	sensory organ boundary specification	18	2	1936-02-01	1891	0.70360	1	1
GO:0008055	ocellus pigment biosynthetic process	16	2	2024-01-02	1892	0.63926	1	1
GO:0008064	regulation of actin polymerization or depolymerization	65	5	1951-08-01	1893	0.94005	1	1
GO:0008150	biological_process	7964	1043	1043	1894	100000	1	1
GO:0008152	metabolic process	4525	590	592.61	1895	0.58311	1	1
GO:0008154	actin polymerization or depolymerization	73	6	1956-09-01	1896	0.92950	1	1
GO:0008156	negative regulation of DNA replication	12	1	1957-01-01	1897	0.81469	1	1
GO:0008202	steroid metabolic process	34	5	1945-04-01	1898	0.46504	1	1
GO:0008213	protein alkylation	71	5	2024-03-09	1899	0.96467	1	1
GO:0008358	maternal determination of anterior/posterior axis, embryo	68	6	1991-08-01	1900	0.89620	1	1
GO:0008380	RNA splicing	235	18	30.78	1901	0.99723	1	1
GO:0008589	regulation of smoothened signaling pathway	73	4	1956-09-01	1902	0.99015	1	1
GO:0008592	regulation of Toll signaling pathway	37	6	1985-04-01	1903	0.35460	1	1
GO:0008593	regulation of Notch signaling pathway	49	3	1942-06-01	1904	0.96425	1	1
GO:0008595	anterior/posterior axis specification, embryo	86	7	2026-11-01	1905	0.94515	1	1
GO:0008643	carbohydrate transport	15	4	1996-01-01	1906	0.12273	1	1
GO:0009057	macromolecule catabolic process	461	43	60.37	1907	0.99587	1	1
GO:0009059	macromolecule biosynthetic process	1531	105	200.51	1908	100000	1	1
GO:0009064	glutamine family amino acid metabolic process	26	5	1941-03-01	1909	0.24814	1	1
GO:0009066	aspartate family amino acid metabolic process	19	6	1949-02-01	1910	0.02978	1	0.51601327510917
GO:0009067	aspartate family amino acid biosynthetic process	12	3	1957-01-01	1911	0.20068	1	1
GO:0009069	serine family amino acid metabolic process	14	6	1983-01-01	1912	0.00586	1	0.152976842105263
GO:0009100	glycoprotein metabolic process	128	5	16.76	1913	0.99990	1	1
GO:0009101	glycoprotein biosynthetic process	106	4	13.88	1914	0.99974	1	1
GO:0009112	nucleobase metabolic process	19	9	1949-02-01	1915	0.00030	1	0.0121469387755102
GO:0009117	nucleotide metabolic process	176	57	2024-05-23	1916	1.8e-11	1	3.968e-06
GO:0009119	ribonucleoside metabolic process	18	4	1936-02-01	1917	0.20216	1	1
GO:0009123	nucleoside monophosphate metabolic process	22	6	1988-02-01	1918	0.05831	1	0.742601025641026
GO:0009125	nucleoside monophosphate catabolic process	5	1	0.65	1919	0.50443	1	1
GO:0009126	purine nucleoside monophosphate metabolic process	15	4	1996-01-01	1920	0.12273	1	1
GO:0009127	purine nucleoside monophosphate biosynthetic process	10	2	1931-01-01	1921	0.38411	1	1
GO:0009132	nucleoside diphosphate metabolic process	33	12	1932-04-01	1922	0.00060	1	0.0218422018348624
GO:0009135	purine nucleoside diphosphate metabolic process	27	11	1954-03-01	1923	0.00032	1	0.0124486274509804
GO:0009141	nucleoside triphosphate metabolic process	33	15	1932-04-01	1924	5.4e-06	1	0.000389585454545455
GO:0009144	purine nucleoside triphosphate metabolic process	26	12	1941-03-01	1925	3.9e-05	1	0.00200976623376623
GO:0009145	purine nucleoside triphosphate biosynthetic process	25	12	2027-03-01	1926	2.4e-05	1	0.00128691891891892
GO:0009150	purine ribonucleotide metabolic process	139	50	2024-02-18	1927	4.0e-12	1	122092
GO:0009161	ribonucleoside monophosphate metabolic process	19	5	1949-02-01	1928	0.09248	1	0.991785513513514
GO:0009163	nucleoside biosynthetic process	7	1	0.92	1929	0.62581	1	1
GO:0009164	nucleoside catabolic process	13	3	2024-07-01	1930	0.23712	1	1
GO:0009167	purine ribonucleoside monophosphate metabolic process	15	4	1996-01-01	1931	0.12273	1	1
GO:0009179	purine ribonucleoside diphosphate metabolic process	27	11	1954-03-01	1932	0.00032	1	0.0124486274509804
GO:0009185	ribonucleoside diphosphate metabolic process	27	11	1954-03-01	1933	0.00032	1	0.0124486274509804
GO:0009187	cyclic nucleotide metabolic process	22	4	1988-02-01	1934	0.32378	1	1
GO:0009190	cyclic nucleotide biosynthetic process	18	3	1936-02-01	1935	0.42563	1	1
GO:0009199	ribonucleoside triphosphate metabolic process	27	12	1954-03-01	1936	6.3e-05	1	0.00304858536585366
GO:0009201	ribonucleoside triphosphate biosynthetic process	27	12	1954-03-01	1937	6.3e-05	1	0.00304858536585366
GO:0009205	purine ribonucleoside triphosphate metabolic process	25	12	2027-03-01	1938	2.4e-05	1	0.00128691891891892
GO:0009206	purine ribonucleoside triphosphate biosynthetic process	25	12	2027-03-01	1939	2.4e-05	1	0.00128691891891892
GO:0009247	glycolipid biosynthetic process	39	6	2024-11-05	1940	0.40399	1	1
GO:0009250	glucan biosynthetic process	8	3	2024-05-01	1941	0.07553	1	0.871119768115942
GO:0009251	glucan catabolic process	15	4	1996-01-01	1942	0.12273	1	1
GO:0009259	ribonucleotide metabolic process	144	50	18.86	1943	1.8e-11	1	3.968e-06
GO:0009260	ribonucleotide biosynthetic process	81	30	1961-10-01	1944	3.9e-08	1	4.42149e+08
GO:0009261	ribonucleotide catabolic process	9	1	2018-01-01	1945	0.71748	1	1
GO:0009262	deoxyribonucleotide metabolic process	8	1	2024-05-01	1946	0.67486	1	1
GO:0009304	tRNA transcription	10	1	1931-01-01	1947	0.75453	1	1
GO:0009308	amine metabolic process	23	8	2024-01-03	1948	0.00671	1	0.168514430379747
GO:0009309	amine biosynthetic process	11	4	1944-01-01	1949	0.04518	1	0.644871366906475
GO:0009314	response to radiation	148	30	19.38	1950	0.00897	1	0.205739653179191
GO:0009395	phospholipid catabolic process	11	1	1944-01-01	1951	0.78671	1	1
GO:0009404	toxin metabolic process	6	3	0.79	1952	0.03297	1	0.52329984
GO:0009407	toxin catabolic process	5	3	0.65	1953	0.01825	1	0.353248780487805
GO:0009410	response to xenobiotic stimulus	16	3	2024-01-02	1954	0.35057	1	1
GO:0009451	RNA modification	87	4	1939-11-01	1955	0.99779	1	1
GO:0009453	energy taxis	17	2	2023-02-01	1956	0.67271	1	1
GO:0009566	fertilization	21	3	1975-02-01	1957	0.53158	1	1
GO:0009581	detection of external stimulus	69	16	2024-04-09	1958	0.01480	1	0.31
GO:0009582	detection of abiotic stimulus	69	16	2024-04-09	1959	0.01480	1	0.31
GO:0009583	detection of light stimulus	56	16	1933-07-01	1960	0.00166	1	0.05177
GO:0009584	detection of visible light	31	9	2024-06-04	1961	0.01500	1	0.31
GO:0009589	detection of UV	6	5	0.79	1962	0.00020	1	0.00853333333333333
GO:0009605	response to external stimulus	780	103	102.15	1963	0.48010	1	1
GO:0009607	response to biotic stimulus	335	38	43.87	1964	0.85482	1	1
GO:0009628	response to abiotic stimulus	316	50	41.38	1965	0.08605	1	0.961820845070423
GO:0009629	response to gravity	15	5	1996-01-01	1966	0.03704	1	0.567469961389961
GO:0009648	photoperiodism	12	2	1957-01-01	1967	0.47903	1	1
GO:0009649	entrainment of circadian clock	19	2	1949-02-01	1968	0.73202	1	1
GO:0009712	catechol-containing compound metabolic process	11	4	1944-01-01	1969	0.04518	1	0.644871366906475
GO:0009719	response to endogenous stimulus	202	16	26.45	1970	0.99287	1	1
GO:0009725	response to hormone	100	9	2024-01-13	1971	0.92096	1	1
GO:0009743	response to carbohydrate	29	5	2024-08-03	1972	0.32844	1	1
GO:0009746	response to hexose	13	2	2024-07-01	1973	0.52301	1	1
GO:0009790	embryo development	419	34	54.87	1974	0.99962	1	1
GO:0009791	post-embryonic development	489	56	64.04	1975	0.88268	1	1
GO:0009792	embryo development ending in birth or egg hatching	146	10	2024-12-19	1976	0.99487	1	1
GO:0009798	axis specification	148	14	19.38	1977	0.93135	1	1
GO:0009799	specification of symmetry	16	2	2024-01-02	1978	0.63926	1	1
GO:0009855	determination of bilateral symmetry	16	2	2024-01-02	1979	0.63926	1	1
GO:0009889	regulation of biosynthetic process	1019	76	133.45	1980	100000	1	1
GO:0009890	negative regulation of biosynthetic process	306	24	40.08	1981	0.99883	1	1
GO:0009891	positive regulation of biosynthetic process	404	26	52.91	1982	100000	1	1
GO:0009892	negative regulation of metabolic process	591	52	77.4	1983	0.99971	1	1
GO:0009893	positive regulation of metabolic process	701	49	91.81	1984	100000	1	1
GO:0009894	regulation of catabolic process	243	25	31.82	1985	0.92515	1	1
GO:0009895	negative regulation of catabolic process	43	5	1963-05-01	1986	0.68052	1	1
GO:0009896	positive regulation of catabolic process	145	12	18.99	1987	0.97457	1	1
GO:0009913	epidermal cell differentiation	44	5	1976-05-01	1988	0.70049	1	1
GO:0009948	anterior/posterior axis specification	98	7	1983-12-01	1989	0.97924	1	1
GO:0009987	cellular process	6390	807	836.86	1990	0.99381	1	1
GO:0009991	response to extracellular stimulus	137	20	17.94	1991	0.33604	1	1
GO:0009994	oocyte differentiation	129	11	16.89	1992	0.96038	1	1
GO:0010002	cardioblast differentiation	16	1	2024-01-02	1993	0.89441	1	1
GO:0010004	gastrulation involving germ band extension	26	2	1941-03-01	1994	0.87254	1	1
GO:0010035	response to inorganic substance	70	8	2017-09-01	1995	0.71366	1	1
GO:0010160	formation of animal organ boundary	35	3	1958-04-01	1996	0.85513	1	1
GO:0010165	response to X-ray	11	3	1944-01-01	1997	0.16575	1	1
GO:0010212	response to ionizing radiation	30	5	1993-03-01	1998	0.35587	1	1
GO:0010243	response to organonitrogen compound	141	10	18.47	1999	0.99228	1	1
[truncated: 1,969 more rows]

## Sheet: evo_r2
GO.ID	Term	Annotated	Significant	Expected	Rank in Fisher.weight01	Fisher.classic	Fisher.weight01	Fisher.classic.padj
GO:0032981	mitochondrial respiratory chain complex I assembly	33	19	2017-04-01	1	1.0e-09	1e-09	1.80364e+07
GO:0043161	proteasome-mediated ubiquitin-dependent protein catabolic process	209	43	2024-04-26	2	0.00071	2.7e-07	0.0276203921568627
GO:0015986	ATP synthesis coupled proton transport	19	13	2024-04-02	3	2.5e-08	3.3e-07	3.42069e+08
GO:0006936	muscle contraction	24	16	2024-03-03	4	1.0e-09	3.4e-06	1.80364e+07
GO:0006120	mitochondrial electron transport, NADH to ubiquinone	16	10	2024-02-02	5	3.9e-06	3.9e-06	0.000315820408163265
GO:0006099	tricarboxylic acid cycle	32	14	2024-04-04	6	1.2e-05	1.2e-05	0.000835368421052632
GO:0032504	multicellular organism reproduction	948	116	119.75	7	0.66809	7.7e-05	1
GO:0022900	electron transport chain	58	32	1933-07-01	8	9.4e-15	0.00023	9.3248e-08
GO:0006122	mitochondrial electron transport, ubiquinol to cytochrome c	9	6	2014-01-01	9	0.00024	0.00024	0.0105813333333333
GO:0006734	NADH metabolic process	10	8	2026-01-01	10	2.2e-06	0.00025	0.0001984
GO:0006096	glycolytic process	26	10	2028-03-01	11	0.00078	0.00078	0.02976
GO:0006937	regulation of muscle contraction	11	6	1939-01-01	12	0.00105	0.00105	0.0378763636363636
GO:0019674	NAD metabolic process	11	8	1939-01-01	13	7.3e-06	0.00112	0.000536414814814815
GO:0040003	chitin-based cuticle development	83	21	1948-10-01	14	0.00119	0.00113	0.0403582905982906
GO:0006739	NADP metabolic process	13	8	1964-01-01	15	4.5e-05	0.00113	0.00241297297297297
GO:0006508	proteolysis	659	113	83.24	16	0.00028	0.0013	0.0120765217391304
GO:0046949	fatty-acyl-CoA biosynthetic process	12	6	1952-01-01	17	0.00188	0.00188	0.0592050793650794
GO:0006633	fatty acid biosynthetic process	55	19	1995-06-01	18	2.3e-05	0.00262	0.00140406153846154
GO:0022904	respiratory electron transport chain	54	28	1982-06-01	19	3.5e-12	0.00287	1.736e-06
GO:0006085	acetyl-CoA biosynthetic process	6	4	0.76	20	0.00307	0.00307	0.0859733333333333
GO:0006102	isocitrate metabolic process	6	4	0.76	21	0.00307	0.00307	0.0859733333333333
GO:0006116	NADH oxidation	6	4	0.76	22	0.00307	0.00307	0.0859733333333333
GO:0006939	smooth muscle contraction	6	4	0.76	23	0.00307	0.00307	0.0859733333333333
GO:0045214	sarcomere organization	31	10	1992-03-01	24	0.00359	0.00359	0.0969055782312925
GO:0030239	myofibril assembly	40	15	2024-05-05	25	5.6e-05	0.0063	0.00284882051282051
GO:0044275	cellular carbohydrate catabolic process	23	7	1991-02-01	26	0.01979	0.00643	0.368670046948357
GO:0061059	positive regulation of peptidoglycan recognition protein signaling pathway	7	4	0.88	27	0.00646	0.00646	0.16864
GO:0070050	neuron cellular homeostasis	24	8	2024-03-03	28	0.00719	0.00719	0.181679496855346
GO:0009063	cellular amino acid catabolic process	51	13	1944-06-01	29	0.00915	0.00719	0.218718072289157
GO:0042044	fluid transport	23	7	1991-02-01	30	0.01979	0.00725	0.368670046948357
GO:0046148	pigment biosynthetic process	56	11	2024-07-07	31	0.08854	0.00725	1
GO:0006309	apoptotic DNA fragmentation	15	6	1989-01-01	32	0.00728	0.00728	0.181679496855346
GO:0060047	heart contraction	26	6	2028-03-01	33	0.10069	0.00728	1
GO:0046174	polyol catabolic process	19	4	2024-04-02	34	0.21196	0.0073	1
GO:0042176	regulation of protein catabolic process	89	10	2024-11-01	35	0.70231	0.00736	1
GO:0006090	pyruvate metabolic process	37	15	1967-04-01	36	1.9e-05	0.00741	0.00119669841269841
GO:0007035	vacuolar acidification	11	5	1939-01-01	37	0.00763	0.00763	0.184608780487805
GO:0045434	negative regulation of female receptivity, post-mating	11	5	1939-01-01	38	0.00763	0.00763	0.184608780487805
GO:0055085	transmembrane transport	558	107	70.49	39	3.3e-06	0.00919	0.0002728
GO:0016042	lipid catabolic process	114	24	2024-04-14	40	0.00749	0.00926	0.184598260869565
GO:0030382	sperm mitochondrion organization	8	4	2024-01-01	41	0.01163	0.01163	0.256175824175824
GO:0042776	mitochondrial ATP synthesis coupled proton transport	8	4	2024-01-01	42	0.01163	0.01163	0.256175824175824
GO:0006072	glycerol-3-phosphate metabolic process	12	5	1952-01-01	43	0.01173	0.01173	0.256175824175824
GO:0009408	response to heat	58	11	1933-07-01	44	0.10771	0.01411	1
GO:0070588	calcium ion transmembrane transport	37	12	1967-04-01	45	0.00139	0.01515	0.0452091803278689
GO:0051208	sequestering of calcium ion	7	5	0.88	46	0.00054	0.01587	0.0216436363636364
GO:0019400	alditol metabolic process	9	4	2014-01-01	47	0.01887	0.01591	0.358259138755981
GO:0051338	regulation of transferase activity	86	8	1986-10-01	48	0.86644	0.01609	1
GO:0051480	regulation of cytosolic calcium ion concentration	21	7	1965-02-01	49	0.01175	0.0164	0.256175824175824
GO:0043455	regulation of secondary metabolic process	17	6	2015-02-01	50	0.01441	0.01643	0.302533756613757
GO:0006636	unsaturated fatty acid biosynthetic process	5	3	0.63	51	0.01650	0.0165	0.324118811881188
GO:0014866	skeletal myofibril assembly	5	3	0.63	52	0.01650	0.0165	0.324118811881188
GO:0035008	positive regulation of melanization defense response	5	3	0.63	53	0.01650	0.0165	0.324118811881188
GO:0046680	response to DDT	5	3	0.63	54	0.01650	0.0165	0.324118811881188
GO:0046701	insecticide catabolic process	5	3	0.63	55	0.01650	0.0165	0.324118811881188
GO:0048172	regulation of short-term neuronal synaptic plasticity	5	3	0.63	56	0.01650	0.0165	0.324118811881188
GO:0051282	regulation of sequestering of calcium ion	5	3	0.63	57	0.01650	0.0165	0.324118811881188
GO:0055093	response to hyperoxia	5	3	0.63	58	0.01650	0.0165	0.324118811881188
GO:0043280	positive regulation of cysteine-type endopeptidase activity involved in apoptotic process	13	4	1964-01-01	59	0.07103	0.0165	0.878028161993769
GO:0007623	circadian rhythm	129	26	2024-03-16	60	0.00988	0.01667	0.230610823529412
GO:0035336	long-chain fatty-acyl-CoA metabolic process	13	5	1964-01-01	61	0.01711	0.01711	0.331182829268293
GO:0006121	mitochondrial electron transport, succinate to ubiquinone	9	4	2014-01-01	62	0.01887	0.01887	0.358259138755981
GO:0001676	long-chain fatty acid metabolic process	18	6	2027-02-01	63	0.01936	0.01936	0.364078104265403
GO:0042761	very long-chain fatty acid biosynthetic process	18	6	2027-02-01	64	0.01936	0.01936	0.364078104265403
GO:0005975	carbohydrate metabolic process	242	49	30.57	65	0.00046	0.02051	0.0190133333333333
GO:0019722	calcium-mediated signaling	22	6	1978-02-01	66	0.05023	0.02391	0.73226315018315
GO:0045924	regulation of female receptivity	29	11	1966-03-01	67	0.00049	0.02792	0.0200445360824742
GO:0006641	triglyceride metabolic process	36	7	1955-04-01	68	0.16131	0.02838	1
GO:0060179	male mating behavior	46	9	1981-05-01	69	0.11861	0.02984	1
GO:0007603	phototransduction, visible light	26	6	2028-03-01	70	0.10069	0.02988	1
GO:0097190	apoptotic signaling pathway	44	8	1956-05-01	71	0.18444	0.0299	1
GO:0000492	box C/D snoRNP assembly	6	3	0.76	72	0.02992	0.02992	0.503061694915254
GO:0006941	striated muscle contraction	6	3	0.76	73	0.02992	0.02992	0.503061694915254
GO:0009068	aspartate family amino acid catabolic process	6	3	0.76	74	0.02992	0.02992	0.503061694915254
GO:0009071	serine family amino acid catabolic process	6	3	0.76	75	0.02992	0.02992	0.503061694915254
GO:0030728	ovulation	6	3	0.76	76	0.02992	0.02992	0.503061694915254
GO:0042407	cristae formation	6	3	0.76	77	0.02992	0.02992	0.503061694915254
GO:0060439	trachea morphogenesis	6	3	0.76	78	0.02992	0.02992	0.503061694915254
GO:0071689	muscle thin filament assembly	6	3	0.76	79	0.02992	0.02992	0.503061694915254
GO:0044550	secondary metabolite biosynthetic process	22	5	1978-02-01	80	0.13547	0.02992	1
GO:0006836	neurotransmitter transport	101	19	1976-12-01	81	0.04723	0.03183	0.695644575645756
GO:0045752	positive regulation of Toll signaling pathway	26	7	2028-03-01	82	0.03797	0.03797	0.61245918699187
GO:0050830	defense response to Gram-positive bacterium	26	7	2028-03-01	83	0.03797	0.03797	0.61245918699187
GO:0006171	cAMP biosynthetic process	11	4	1939-01-01	84	0.04020	0.0402	0.625543529411765
GO:0043153	entrainment of circadian clock by photoperiod	11	4	1939-01-01	85	0.04020	0.0402	0.625543529411765
GO:0051180	vitamin transport	11	4	1939-01-01	86	0.04020	0.0402	0.625543529411765
GO:0035725	sodium ion transmembrane transport	30	9	1979-03-01	87	0.00953	0.04041	0.223757633136095
GO:0022404	molting cycle process	34	8	2029-04-01	88	0.05703	0.04363	0.794017684210526
GO:0048067	cuticle pigmentation	17	5	2015-02-01	89	0.05369	0.0437	0.758156298932384
GO:1904064	positive regulation of cation transmembrane transport	25	6	2016-03-01	90	0.08622	0.0437	1
GO:0006576	cellular biogenic amine metabolic process	21	5	1965-02-01	91	0.11609	0.04375	1
GO:0006098	pentose-phosphate shunt	7	3	0.88	92	0.04751	0.04751	0.695644575645756
GO:0006560	proline metabolic process	7	3	0.88	93	0.04751	0.04751	0.695644575645756
GO:0035090	maintenance of apical/basal cell polarity	7	3	0.88	94	0.04751	0.04751	0.695644575645756
GO:0043252	sodium-independent organic anion transport	7	3	0.88	95	0.04751	0.04751	0.695644575645756
GO:0045455	ecdysteroid metabolic process	20	4	1953-02-01	96	0.24041	0.04759	1
GO:0006979	response to oxidative stress	110	20	2024-09-13	97	0.05776	0.04922	0.80136951048951
GO:0006006	glucose metabolic process	45	11	1968-05-01	98	0.02159	0.0532	0.398461023255814
GO:0045433	male courtship behavior, veined wing generated song production	12	4	1952-01-01	99	0.05444	0.05444	0.763314204946997
GO:0009062	fatty acid catabolic process	44	7	1956-05-01	100	0.31770	0.05462	1
GO:0007528	neuromuscular junction development	148	22	2024-07-18	101	0.23703	0.06463	1
GO:0008340	determination of adult lifespan	132	23	16.67	102	0.06637	0.06637	0.872040264900662
GO:0016079	synaptic vesicle exocytosis	41	9	2018-05-01	103	0.06617	0.06663	0.872040264900662
GO:0009065	glutamine family amino acid catabolic process	13	4	1964-01-01	104	0.07103	0.06898	0.878028161993769
GO:0005978	glycogen biosynthetic process	8	3	2024-01-01	105	0.06904	0.06904	0.878028161993769
GO:0006123	mitochondrial electron transport, cytochrome c to oxygen	8	3	2024-01-01	106	0.06904	0.06904	0.878028161993769
GO:0032922	circadian regulation of gene expression	8	3	2024-01-01	107	0.06904	0.06904	0.878028161993769
GO:0042574	retinal metabolic process	8	3	2024-01-01	108	0.06904	0.06904	0.878028161993769
GO:0050790	regulation of catalytic activity	257	28	32.46	109	0.82785	0.07018	1
GO:0007591	molting cycle, chitin-based cuticle	70	14	1984-08-01	110	0.05253	0.07043	0.747093333333333
GO:0006952	defense response	312	42	39.41	111	0.35185	0.07098	1
GO:0055065	metal ion homeostasis	110	26	2024-09-13	112	0.00100	0.07878	0.0374339622641509
GO:0051452	intracellular pH reduction	15	7	1989-01-01	113	0.00129	0.07981	0.042656
GO:0019216	regulation of lipid metabolic process	42	9	1931-05-01	114	0.07522	0.08001	0.921212839506173
GO:0043068	positive regulation of programmed cell death	59	11	1945-07-01	115	0.11812	0.08003	1
GO:1905954	positive regulation of lipid localization	16	5	2024-02-02	116	0.04213	0.08012	0.650474085603113
GO:0006144	purine nucleobase metabolic process	10	3	2026-01-01	117	0.12231	0.0803	1
GO:0014706	striated muscle tissue development	12	3	1952-01-01	118	0.18598	0.08033	1
GO:0002807	positive regulation of antimicrobial peptide biosynthetic process	25	4	2016-03-01	119	0.39026	0.08043	1
GO:1990778	protein localization to cell periphery	56	7	2024-07-07	120	0.57254	0.08056	1
GO:0030148	sphingolipid biosynthetic process	43	7	1943-05-01	121	0.29650	0.08201	1
GO:0007268	chemical synaptic transmission	255	41	32.21	122	0.05955	0.08275	0.820466666666667
GO:0008582	regulation of synaptic assembly at neuromuscular junction	93	12	1975-11-01	123	0.51562	0.08708	1
GO:0016063	rhodopsin biosynthetic process	14	4	1977-01-01	124	0.08988	0.08988	1
GO:0043052	thermotaxis	14	4	1977-01-01	125	0.08988	0.08988	1
GO:0051865	protein autoubiquitination	14	4	1977-01-01	126	0.08988	0.08988	1
GO:0003015	heart process	35	9	1942-04-01	127	0.02642	0.09351	0.474364524886878
GO:0006826	iron ion transport	15	4	1989-01-01	128	0.11085	0.09407	1
GO:0006509	membrane protein ectodomain proteolysis	9	3	2014-01-01	129	0.09412	0.09412	1
GO:0046693	sperm storage	9	3	2014-01-01	130	0.09412	0.09412	1
GO:0001666	response to hypoxia	44	8	1956-05-01	131	0.18444	0.09816	1
GO:0007629	flight behavior	15	4	1989-01-01	132	0.11085	0.11085	1
GO:0019367	fatty acid elongation, saturated fatty acid	15	4	1989-01-01	133	0.11085	0.11085	1
GO:0033617	mitochondrial cytochrome c oxidase assembly	15	4	1989-01-01	134	0.11085	0.11085	1
GO:0034625	fatty acid elongation, monounsaturated fatty acid	15	4	1989-01-01	135	0.11085	0.11085	1
GO:0034626	fatty acid elongation, polyunsaturated fatty acid	15	4	1989-01-01	136	0.11085	0.11085	1
GO:0030036	actin cytoskeleton organization	256	38	32.34	137	0.16145	0.11285	1
GO:0050832	defense response to fungus	44	8	1956-05-01	138	0.18444	0.11436	1
GO:0040011	locomotion	517	42	65.31	139	0.99970	0.11949	1
GO:0008610	lipid biosynthetic process	215	43	27.16	140	0.00129	0.11976	0.042656
GO:0006520	cellular amino acid metabolic process	140	27	17.68	141	0.01538	0.12016	0.319932984293194
GO:0045471	response to ethanol	62	13	1983-07-01	142	0.04336	0.12134	0.661740307692308
GO:0009416	response to light stimulus	118	19	14.91	143	0.15745	0.12164	1
GO:0071482	cellular response to light stimulus	38	8	2024-08-04	144	0.09834	0.1219	1
GO:0007619	courtship behavior	50	9	1932-06-01	145	0.17298	0.12204	1
GO:1901136	carbohydrate derivative catabolic process	61	10	1971-07-01	146	0.23599	0.12215	1
GO:0072350	tricarboxylic acid metabolic process	11	6	1939-01-01	147	0.00105	0.1222	0.0378763636363636
GO:0048082	regulation of adult chitin-containing cuticle pigmentation	10	3	2026-01-01	148	0.12231	0.12231	1
GO:1904059	regulation of locomotor rhythm	10	3	2026-01-01	149	0.12231	0.12231	1
GO:0006716	juvenile hormone metabolic process	10	4	2026-01-01	150	0.02836	0.1226	0.502377142857143
GO:0007219	Notch signaling pathway	59	8	1945-07-01	151	0.47306	0.12264	1
GO:0008645	hexose transmembrane transport	10	3	2026-01-01	152	0.12231	0.12281	1
GO:0035010	encapsulation of foreign target	40	5	2024-05-05	153	0.58157	0.12281	1
GO:0001816	cytokine production	5	2	0.63	154	0.12289	0.12289	1
GO:0006034	cuticle chitin metabolic process	5	2	0.63	155	0.12289	0.12289	1
GO:0006563	L-serine metabolic process	5	2	0.63	156	0.12289	0.12289	1
GO:0006719	juvenile hormone catabolic process	5	2	0.63	157	0.12289	0.12289	1
GO:0006729	tetrahydrobiopterin biosynthetic process	5	2	0.63	158	0.12289	0.12289	1
GO:0006883	cellular sodium ion homeostasis	5	2	0.63	159	0.12289	0.12289	1
GO:0007604	phototransduction, UV	5	2	0.63	160	0.12289	0.12289	1
GO:0010804	negative regulation of tumor necrosis factor-mediated signaling pathway	5	2	0.63	161	0.12289	0.12289	1
GO:0019889	pteridine metabolic process	5	2	0.63	162	0.12289	0.12289	1
GO:0030007	cellular potassium ion homeostasis	5	2	0.63	163	0.12289	0.12289	1
GO:0031629	synaptic vesicle fusion to presynaptic active zone membrane	5	2	0.63	164	0.12289	0.12289	1
GO:0031646	positive regulation of nervous system process	5	2	0.63	165	0.12289	0.12289	1
GO:0032351	negative regulation of hormone metabolic process	5	2	0.63	166	0.12289	0.12289	1
GO:0034514	mitochondrial unfolded protein response	5	2	0.63	167	0.12289	0.12289	1
GO:0034553	mitochondrial respiratory chain complex II assembly	5	2	0.63	168	0.12289	0.12289	1
GO:0035418	protein localization to synapse	5	2	0.63	169	0.12289	0.12289	1
GO:0036376	sodium ion export across plasma membrane	5	2	0.63	170	0.12289	0.12289	1
GO:0042430	indole-containing compound metabolic process	5	2	0.63	171	0.12289	0.12289	1
GO:0043255	regulation of carbohydrate biosynthetic process	5	2	0.63	172	0.12289	0.12289	1
GO:0045745	positive regulation of G protein-coupled receptor signaling pathway	5	2	0.63	173	0.12289	0.12289	1
GO:0046477	glycosylceramide catabolic process	5	2	0.63	174	0.12289	0.12289	1
GO:0060079	excitatory postsynaptic potential	5	2	0.63	175	0.12289	0.12289	1
GO:0060261	positive regulation of transcription initiation from RNA polymerase II promoter	5	2	0.63	176	0.12289	0.12289	1
GO:0060361	flight	5	2	0.63	177	0.12289	0.12289	1
GO:0097206	nephrocyte filtration	5	2	0.63	178	0.12289	0.12289	1
GO:1901385	regulation of voltage-gated calcium channel activity	5	2	0.63	179	0.12289	0.12289	1
GO:1901475	pyruvate transmembrane transport	5	2	0.63	180	0.12289	0.12289	1
GO:1901836	regulation of transcription of nucleolar large rRNA by RNA polymerase I	5	2	0.63	181	0.12289	0.12289	1
GO:2000378	negative regulation of reactive oxygen species metabolic process	5	2	0.63	182	0.12289	0.12289	1
GO:0042446	hormone biosynthetic process	21	4	1965-02-01	183	0.26966	0.12289	1
GO:0002118	aggressive behavior	15	3	1989-01-01	184	0.29239	0.12295	1
GO:0031334	positive regulation of protein-containing complex assembly	49	7	2019-06-01	185	0.42604	0.12301	1
GO:0050684	regulation of mRNA processing	87	8	1999-10-01	186	0.87454	0.12382	1
GO:0055080	cation homeostasis	136	35	17.18	187	2.2e-05	0.12415	0.001364
GO:0042773	ATP synthesis coupled electron transport	48	24	2024-06-06	188	3.3e-10	0.12416	7.27467e+06
GO:1902531	regulation of intracellular signal transduction	308	31	38.91	189	0.93286	0.12493	1
GO:0044262	cellular carbohydrate metabolic process	86	17	1986-10-01	190	0.03876	0.12565	0.6174208
GO:2001257	regulation of cation channel activity	24	7	2024-03-03	191	0.02497	0.12593	0.458708148148148
GO:0072593	reactive oxygen species metabolic process	27	7	1941-03-01	192	0.04587	0.12598	0.694702900763359
GO:0060401	cytosolic calcium ion transport	13	5	1964-01-01	193	0.01711	0.12601	0.331182829268293
GO:0006740	NADPH regeneration	8	4	2024-01-01	194	0.01163	0.12605	0.256175824175824
GO:0050890	cognition	135	20	2024-05-17	195	0.25528	0.12605	1
GO:1901016	regulation of potassium ion transmembrane transporter activity	19	5	2024-04-02	196	0.08172	0.1261	0.976701686746988
GO:0046500	S-adenosylmethionine metabolic process	7	3	0.88	197	0.04751	0.12616	0.695644575645756
GO:0046365	monosaccharide catabolic process	10	3	2026-01-01	198	0.12231	0.12621	1
GO:0046364	monosaccharide biosynthetic process	11	3	1939-01-01	199	0.15310	0.12623	1
GO:0015918	sterol transport	12	3	1952-01-01	200	0.18598	0.12624	1
GO:0070303	negative regulation of stress-activated protein kinase signaling cascade	28	5	1954-03-01	201	0.27487	0.12624	1
GO:0007492	endoderm development	6	2	0.76	202	0.16938	0.12627	1
GO:0018202	peptidyl-histidine modification	7	2	0.88	203	0.21812	0.12629	1
GO:0051693	actin filament capping	8	2	2024-01-01	204	0.26782	0.1263	1
GO:0030522	intracellular receptor signaling pathway	18	3	2027-02-01	205	0.40175	0.12634	1
GO:0042177	negative regulation of protein catabolic process	12	2	1952-01-01	206	0.45911	0.12637	1
GO:0043038	amino acid activation	37	5	1967-04-01	207	0.50924	0.12639	1
GO:1901890	positive regulation of cell junction assembly	37	5	1967-04-01	208	0.50924	0.12639	1
GO:0001895	retina homeostasis	15	2	1989-01-01	209	0.58222	0.12642	1
GO:1901989	positive regulation of cell cycle phase transition	23	3	1991-02-01	210	0.56972	0.12642	1
GO:0035112	genitalia morphogenesis	16	2	2024-02-02	211	0.61839	0.12643	1
GO:0061025	membrane fusion	48	5	2024-06-06	212	0.74235	0.12656	1
GO:0035316	non-sensory hair organization	41	4	2018-05-01	213	0.77895	0.12658	1
GO:0051964	negative regulation of synapse assembly	38	3	2024-08-04	214	0.87542	0.12666	1
GO:0051336	regulation of hydrolase activity	148	15	2024-07-18	215	0.85370	0.1269	1
GO:0008037	cell recognition	97	7	2025-12-01	216	0.96968	0.1271	1
GO:0120035	regulation of plasma membrane bounded cell projection organization	123	8	15.54	217	0.99114	0.12739	1
GO:0051704	multi-organism process	783	79	98.91	218	0.99103	0.12921	1
GO:0048149	behavioral response to ethanol	47	9	1994-05-01	219	0.13122	0.13122	1
GO:0006814	sodium ion transport	50	14	1932-06-01	220	0.00278	0.13168	0.0823211940298507
GO:0007189	adenylate cyclase-activating G protein-coupled receptor signaling pathway	37	8	1967-04-01	221	0.08675	0.13275	1
GO:0072375	medium-term memory	16	4	2024-02-02	222	0.13376	0.13376	1
GO:1903818	positive regulation of voltage-gated potassium channel activity	16	4	2024-02-02	223	0.13376	0.13376	1
GO:0071705	nitrogen compound transport	562	35	70.99	224	100000	0.13389	1
GO:0006629	lipid metabolic process	435	86	54.95	225	9.5e-06	0.1358	0.000685381818181818
GO:0006879	cellular iron ion homeostasis	11	3	1939-01-01	226	0.15310	0.1531	1
GO:0007615	anesthesia-resistant memory	11	3	1939-01-01	227	0.15310	0.1531	1
GO:0008343	adult feeding behavior	11	3	1939-01-01	228	0.15310	0.1531	1
GO:0044331	cell-cell adhesion mediated by cadherin	11	3	1939-01-01	229	0.15310	0.1531	1
GO:0045450	bicoid mRNA localization	11	3	1939-01-01	230	0.15310	0.1531	1
GO:0006457	protein folding	102	15	1988-12-01	231	0.30424	0.15339	1
GO:0050877	nervous system process	331	45	41.81	232	0.31933	0.15781	1
GO:0007076	mitotic chromosome condensation	17	4	2015-02-01	233	0.15840	0.1584	1
GO:0070373	negative regulation of ERK1 and ERK2 cascade	17	4	2015-02-01	234	0.15840	0.1584	1
GO:0007156	homophilic cell adhesion via plasma membrane adhesion molecules	36	7	1955-04-01	235	0.16131	0.16131	1
GO:0003012	muscle system process	32	18	2024-04-04	236	4.8e-09	0.16585	7.32554e+07
GO:0048168	regulation of neuronal synaptic plasticity	11	5	1939-01-01	237	0.00763	0.16872	0.184608780487805
GO:0007631	feeding behavior	37	8	1967-04-01	238	0.08675	0.1688	1
GO:0048520	positive regulation of behavior	27	6	1941-03-01	239	0.11635	0.169	1
GO:0006646	phosphatidylethanolamine biosynthetic process	6	2	0.76	240	0.16938	0.16938	1
GO:0009263	deoxyribonucleotide biosynthetic process	6	2	0.76	241	0.16938	0.16938	1
GO:0019359	nicotinamide nucleotide biosynthetic process	6	2	0.76	242	0.16938	0.16938	1
GO:0031034	myosin filament assembly	6	2	0.76	243	0.16938	0.16938	1
GO:0031118	rRNA pseudouridine synthesis	6	2	0.76	244	0.16938	0.16938	1
GO:0032367	intracellular cholesterol transport	6	2	0.76	245	0.16938	0.16938	1
GO:0033353	S-adenosylmethionine cycle	6	2	0.76	246	0.16938	0.16938	1
GO:0035208	positive regulation of hemocyte proliferation	6	2	0.76	247	0.16938	0.16938	1
GO:0036444	calcium import into the mitochondrion	6	2	0.76	248	0.16938	0.16938	1
GO:0043393	regulation of protein binding	6	2	0.76	249	0.16938	0.16938	1
GO:0051560	mitochondrial calcium ion homeostasis	6	2	0.76	250	0.16938	0.16938	1
GO:0060402	calcium ion transport into cytosol	6	2	0.76	251	0.16938	0.16938	1
GO:0097164	ammonium ion metabolic process	6	2	0.76	252	0.16938	0.16938	1
GO:1901739	regulation of myoblast fusion	6	2	0.76	253	0.16938	0.16938	1
GO:0031124	mRNA 3'-end processing	32	4	2024-04-04	254	0.58879	0.16973	1
GO:0045787	positive regulation of cell cycle	57	5	2024-02-07	255	0.86304	0.17034	1
GO:0051603	proteolysis involved in cellular protein catabolic process	302	50	38.15	256	0.02551	0.18177	0.464020456621005
GO:0035151	regulation of tube size, open tracheal system	44	8	1956-05-01	257	0.18444	0.1856	1
GO:0010884	positive regulation of lipid storage	12	3	1952-01-01	258	0.18598	0.18598	1
GO:0030322	stabilization of membrane potential	12	3	1952-01-01	259	0.18598	0.18598	1
GO:0035072	ecdysone-mediated induction of salivary gland cell autophagic cell death	12	3	1952-01-01	260	0.18598	0.18598	1
GO:0046889	positive regulation of lipid biosynthetic process	12	3	1952-01-01	261	0.18598	0.18598	1
GO:1902600	proton transmembrane transport	57	20	2024-02-07	262	1.1e-05	0.18963	0.000779428571428571
GO:0007155	cell adhesion	177	23	22.36	263	0.47618	0.1906	1
GO:0070328	triglyceride homeostasis	25	5	2016-03-01	264	0.20101	0.20101	1
GO:0019752	carboxylic acid metabolic process	319	81	40.3	265	1.9e-10	0.20423	5.02613e+06
GO:0050829	defense response to Gram-negative bacterium	80	13	2024-11-10	266	0.20469	0.20469	1
GO:0006811	ion transport	436	85	55.07	267	1.9e-05	0.20784	0.00119669841269841
GO:0018401	peptidyl-proline hydroxylation to 4-hydroxy-L-proline	19	4	2024-04-02	268	0.21196	0.21196	1
GO:1902476	chloride transmembrane transport	19	4	2024-04-02	269	0.21196	0.21196	1
GO:0006637	acyl-CoA metabolic process	42	16	1931-05-01	270	2.5e-05	0.21486	0.00148059701492537
GO:0034637	cellular carbohydrate biosynthetic process	19	5	2024-04-02	271	0.08172	0.21762	0.976701686746988
GO:0008277	regulation of G protein-coupled receptor signaling pathway	27	6	1941-03-01	272	0.11635	0.21762	1
GO:0070509	calcium ion import	13	4	1964-01-01	273	0.07103	0.2177	0.878028161993769
GO:0042753	positive regulation of circadian rhythm	21	5	1965-02-01	274	0.11609	0.2177	1
GO:0050808	synapse organization	251	31	31.71	275	0.58364	0.21777	1
GO:0006513	protein monoubiquitination	12	3	1952-01-01	276	0.18598	0.218	1
GO:0042219	cellular modified amino acid catabolic process	13	3	1964-01-01	277	0.22047	0.21804	1
GO:0045476	nurse cell apoptotic process	14	3	1977-01-01	278	0.25608	0.21808	1
GO:0002218	activation of innate immune response	7	2	0.88	279	0.21812	0.21812	1
GO:0006071	glycerol metabolic process	7	2	0.88	280	0.21812	0.21812	1
GO:0006544	glycine metabolic process	7	2	0.88	281	0.21812	0.21812	1
GO:0007158	neuron cell-cell adhesion	7	2	0.88	282	0.21812	0.21812	1
GO:0007503	fat body development	7	2	0.88	283	0.21812	0.21812	1
GO:0009651	response to salt stress	7	2	0.88	284	0.21812	0.21812	1
GO:0010823	negative regulation of mitochondrion organization	7	2	0.88	285	0.21812	0.21812	1
GO:0016114	terpenoid biosynthetic process	7	2	0.88	286	0.21812	0.21812	1
GO:0019321	pentose metabolic process	7	2	0.88	287	0.21812	0.21812	1
GO:0032413	negative regulation of ion transmembrane transporter activity	7	2	0.88	288	0.21812	0.21812	1
GO:0034308	primary alcohol metabolic process	7	2	0.88	289	0.21812	0.21812	1
GO:0034394	protein localization to cell surface	7	2	0.88	290	0.21812	0.21812	1
GO:0038203	TORC2 signaling	7	2	0.88	291	0.21812	0.21812	1
GO:0040034	regulation of development, heterochronic	7	2	0.88	292	0.21812	0.21812	1
GO:0042689	regulation of crystal cell differentiation	7	2	0.88	293	0.21812	0.21812	1
GO:0045819	positive regulation of glycogen catabolic process	7	2	0.88	294	0.21812	0.21812	1
GO:0046189	phenol-containing compound biosynthetic process	7	2	0.88	295	0.21812	0.21812	1
GO:0048789	cytoskeletal matrix organization at active zone	7	2	0.88	296	0.21812	0.21812	1
GO:0051307	meiotic chromosome separation	7	2	0.88	297	0.21812	0.21812	1
GO:0061327	anterior Malpighian tubule development	7	2	0.88	298	0.21812	0.21812	1
GO:0070613	regulation of protein processing	7	2	0.88	299	0.21812	0.21812	1
GO:0071763	nuclear membrane organization	7	2	0.88	300	0.21812	0.21812	1
GO:1903035	negative regulation of response to wounding	7	2	0.88	301	0.21812	0.21812	1
GO:1904747	positive regulation of apoptotic process involved in development	7	2	0.88	302	0.21812	0.21812	1
GO:0072348	sulfur compound transport	24	4	2024-03-03	303	0.35998	0.21817	1
GO:0048871	multicellular organismal homeostasis	63	8	1996-07-01	304	0.55082	0.21849	1
GO:0008362	chitin-based embryonic cuticle biosynthetic process	13	3	1964-01-01	305	0.22047	0.22047	1
GO:0010951	negative regulation of endopeptidase activity	13	3	1964-01-01	306	0.22047	0.22047	1
GO:0045196	establishment or maintenance of neuroblast polarity	13	3	1964-01-01	307	0.22047	0.22047	1
GO:0008355	olfactory learning	34	6	2029-04-01	308	0.25371	0.2249	1
GO:0003008	system process	415	72	52.42	309	0.00265	0.23233	0.0808861538461539
GO:0099536	synaptic signaling	259	42	32.72	310	0.05093	0.23476	0.7348736
GO:0055074	calcium ion homeostasis	54	15	1982-06-01	311	0.00217	0.23505	0.06727
GO:0048512	circadian behavior	91	17	1949-11-01	312	0.06157	0.23564	0.833821706484642
GO:0010959	regulation of metal ion transport	49	11	2019-06-01	313	0.03887	0.2358	0.6174208
GO:0007621	negative regulation of female receptivity	13	6	1964-01-01	314	0.00312	0.2359	0.0859733333333333
GO:0046058	cAMP metabolic process	13	5	1964-01-01	315	0.01711	0.23612	0.331182829268293
GO:0008300	isoprenoid catabolic process	7	3	0.88	316	0.04751	0.23639	0.695644575645756
GO:0046514	ceramide catabolic process	7	3	0.88	317	0.04751	0.23639	0.695644575645756
GO:0060078	regulation of postsynaptic membrane potential	7	3	0.88	318	0.04751	0.23639	0.695644575645756
GO:0009072	aromatic amino acid family metabolic process	15	4	1989-01-01	319	0.11085	0.2364	1
GO:0042745	circadian sleep/wake cycle	41	7	2018-05-01	320	0.25515	0.23646	1
GO:0045913	positive regulation of carbohydrate metabolic process	10	3	2026-01-01	321	0.12231	0.23648	1
GO:0000097	sulfur amino acid biosynthetic process	12	3	1952-01-01	322	0.18598	0.23653	1
GO:0006694	steroid biosynthetic process	21	4	1965-02-01	323	0.26966	0.23656	1
GO:0010469	regulation of signaling receptor activity	7	2	0.88	324	0.21812	0.23661	1
GO:0015936	coenzyme A metabolic process	7	2	0.88	325	0.21812	0.23661	1
GO:0045217	cell-cell junction maintenance	8	2	2024-01-01	326	0.26782	0.23664	1
GO:0050962	detection of light stimulus involved in sensory perception	8	2	2024-01-01	327	0.26782	0.23664	1
GO:0007129	homologous chromosome pairing at meiosis	9	2	2014-01-01	328	0.31744	0.23667	1
GO:0009110	vitamin biosynthetic process	9	2	2014-01-01	329	0.31744	0.23667	1
GO:0071709	membrane assembly	9	2	2014-01-01	330	0.31744	0.23667	1
GO:0099054	presynapse assembly	9	2	2014-01-01	331	0.31744	0.23667	1
GO:1905477	positive regulation of protein localization to membrane	9	2	2014-01-01	332	0.31744	0.23667	1
GO:0050778	positive regulation of immune response	89	12	2024-11-01	333	0.45156	0.23669	1
GO:0036294	cellular response to decreased oxygen levels	26	4	2028-03-01	334	0.42033	0.2367	1
GO:0006582	melanin metabolic process	50	7	1932-06-01	335	0.44769	0.23671	1
GO:0043523	regulation of neuron apoptotic process	18	2	2027-02-01	336	0.68340	0.23692	1
GO:0120032	regulation of plasma membrane bounded cell projection assembly	46	5	1981-05-01	337	0.70696	0.23704	1
GO:0010721	negative regulation of cell development	38	3	2024-08-04	338	0.87542	0.23726	1
GO:0070201	regulation of establishment of protein localization	57	3	2024-02-07	339	0.98096	0.23779	1
GO:0071375	cellular response to peptide hormone stimulus	65	4	2021-08-01	340	0.97180	0.23779	1
GO:0060562	epithelial tube morphogenesis	363	31	45.85	341	0.99529	0.24028	1
GO:0035239	tube morphogenesis	389	33	49.14	342	0.99679	0.24058	1
GO:2000112	regulation of cellular macromolecule biosynthetic process	967	63	122.15	343	100000	0.24157	1
GO:0051173	positive regulation of nitrogen compound metabolic process	567	44	71.62	344	0.99995	0.24338	1
GO:0034976	response to endoplasmic reticulum stress	72	11	2024-09-09	345	0.29697	0.24935	1
GO:0000724	double-strand break repair via homologous recombination	46	7	1981-05-01	346	0.36079	0.24983	1
GO:0080090	regulation of primary metabolic process	1366	112	172.55	347	100000	0.25284	1
GO:0045475	locomotor rhythm	58	11	1933-07-01	348	0.10771	0.25347	1
GO:0007613	memory	97	14	2025-12-01	349	0.33903	0.25582	1
GO:0007527	adult somatic muscle development	14	3	1977-01-01	350	0.25608	0.25608	1
GO:0035002	liquid clearance, open tracheal system	14	3	1977-01-01	351	0.25608	0.25608	1
GO:0045938	positive regulation of circadian sleep/wake cycle, sleep	14	3	1977-01-01	352	0.25608	0.25608	1
GO:0003341	cilium movement	48	6	2024-06-06	353	0.57642	0.25673	1
GO:0042335	cuticle development	113	28	14.27	354	0.00028	0.26272	0.0120765217391304
GO:0030011	maintenance of cell polarity	15	5	1989-01-01	355	0.03222	0.26698	0.534932887029289
GO:0008306	associative learning	42	8	1931-05-01	356	0.15277	0.26714	1
GO:2000377	regulation of reactive oxygen species metabolic process	13	4	1964-01-01	357	0.07103	0.26728	0.878028161993769
GO:0046890	regulation of lipid biosynthetic process	22	5	1978-02-01	358	0.13547	0.26733	1
GO:0018991	oviposition	16	4	2024-02-02	359	0.13376	0.26743	1
GO:0062013	positive regulation of small molecule metabolic process	16	4	2024-02-02	360	0.13376	0.26743	1
GO:0070873	regulation of glycogen metabolic process	16	4	2024-02-02	361	0.13376	0.26743	1
GO:0033500	carbohydrate homeostasis	49	8	2019-06-01	362	0.27384	0.26749	1
GO:0098659	inorganic cation import across plasma membrane	19	4	2024-04-02	363	0.21196	0.26758	1
GO:0043254	regulation of protein-containing complex assembly	92	13	1962-11-01	364	0.37727	0.26766	1
GO:0006108	malate metabolic process	8	2	2024-01-01	365	0.26782	0.26782	1
GO:0010635	regulation of mitochondrial fusion	8	2	2024-01-01	366	0.26782	0.26782	1
GO:0032368	regulation of lipid transport	8	2	2024-01-01	367	0.26782	0.26782	1
GO:0045943	positive regulation of transcription by RNA polymerase I	8	2	2024-01-01	368	0.26782	0.26782	1
GO:0046349	amino sugar biosynthetic process	8	2	2024-01-01	369	0.26782	0.26782	1
GO:0046662	regulation of oviposition	8	2	2024-01-01	370	0.26782	0.26782	1
GO:0046885	regulation of hormone biosynthetic process	8	2	2024-01-01	371	0.26782	0.26782	1
GO:0048634	regulation of muscle organ development	8	2	2024-01-01	372	0.26782	0.26782	1
GO:0060232	delamination	8	2	2024-01-01	373	0.26782	0.26782	1
GO:0071361	cellular response to ethanol	8	2	2024-01-01	374	0.26782	0.26782	1
GO:0071480	cellular response to gamma radiation	8	2	2024-01-01	375	0.26782	0.26782	1
GO:0072347	response to anesthetic	8	2	2024-01-01	376	0.26782	0.26782	1
GO:1903146	regulation of autophagy of mitochondrion	8	2	2024-01-01	377	0.26782	0.26782	1
GO:1901215	negative regulation of neuron death	24	3	2024-03-03	378	0.59969	0.26822	1
GO:0045448	mitotic cell cycle, embryonic	30	3	1979-03-01	379	0.74941	0.26852	1
GO:0046716	muscle cell cellular homeostasis	21	4	1965-02-01	380	0.26966	0.26966	1
GO:0035159	regulation of tube length, open tracheal system	32	5	2024-04-04	381	0.37965	0.2699	1
GO:0042742	defense response to bacterium	166	27	20.97	382	0.09861	0.2716	1
GO:0016310	phosphorylation	350	34	44.21	383	0.96470	0.27245	1
GO:0030431	sleep	65	11	2021-08-01	384	0.19165	0.2753	1
GO:0042246	tissue regeneration	20	4	1953-02-01	385	0.24041	0.29219	1
GO:0006032	chitin catabolic process	15	3	1989-01-01	386	0.29239	0.29239	1
GO:0007426	tracheal outgrowth, open tracheal system	15	3	1989-01-01	387	0.29239	0.29239	1
GO:0009744	response to sucrose	15	3	1989-01-01	388	0.29239	0.29239	1
GO:0016339	calcium-dependent cell-cell adhesion via plasma membrane cell adhesion molecules	15	3	1989-01-01	389	0.29239	0.29239	1
GO:0030968	endoplasmic reticulum unfolded protein response	15	3	1989-01-01	390	0.29239	0.29239	1
GO:0035147	branch fusion, open tracheal system	15	3	1989-01-01	391	0.29239	0.29239	1
GO:0045454	cell redox homeostasis	15	3	1989-01-01	392	0.29239	0.29239	1
GO:0048072	compound eye pigmentation	15	3	1989-01-01	393	0.29239	0.29239	1
GO:0120009	intermembrane lipid transfer	15	3	1989-01-01	394	0.29239	0.29239	1
GO:0007498	mesoderm development	78	11	1985-09-01	395	0.39690	0.29356	1
GO:0048477	oogenesis	447	41	56.46	396	0.99233	0.29834	1
GO:0045747	positive regulation of Notch signaling pathway	29	5	1966-03-01	397	0.30067	0.30067	1
GO:0034220	ion transmembrane transport	265	60	33.47	398	3.1e-06	0.30567	0.00026171914893617
GO:0006631	fatty acid metabolic process	108	28	13.64	399	0.00012	0.31138	0.00560188235294118
GO:0007605	sensory perception of sound	51	8	1944-06-01	400	0.31257	0.31257	1
GO:0009266	response to temperature stimulus	99	18	1951-12-01	401	0.06921	0.31536	0.878028161993769
GO:0003014	renal system process	22	5	1978-02-01	402	0.13547	0.31684	1
GO:0006536	glutamate metabolic process	14	3	1977-01-01	403	0.25608	0.31728	1
GO:0055070	copper ion homeostasis	15	3	1989-01-01	404	0.29239	0.31734	1
GO:0006570	tyrosine metabolic process	9	2	2014-01-01	405	0.31744	0.31744	1
GO:0007477	notum development	9	2	2014-01-01	406	0.31744	0.31744	1
GO:0016082	synaptic vesicle priming	9	2	2014-01-01	407	0.31744	0.31744	1
GO:0016348	imaginal disc-derived leg joint morphogenesis	9	2	2014-01-01	408	0.31744	0.31744	1
GO:0019320	hexose catabolic process	9	2	2014-01-01	409	0.31744	0.31744	1
GO:0035225	determination of genital disc primordium	9	2	2014-01-01	410	0.31744	0.31744	1
GO:0042417	dopamine metabolic process	9	2	2014-01-01	411	0.31744	0.31744	1
GO:0046835	carbohydrate phosphorylation	9	2	2014-01-01	412	0.31744	0.31744	1
GO:0071880	adenylate cyclase-activating adrenergic receptor signaling pathway	9	2	2014-01-01	413	0.31744	0.31744	1
GO:1903053	regulation of extracellular matrix organization	9	2	2014-01-01	414	0.31744	0.31744	1
GO:2000035	regulation of stem cell division	9	2	2014-01-01	415	0.31744	0.31744	1
GO:0031330	negative regulation of cellular catabolic process	41	6	2018-05-01	416	0.41738	0.31746	1
GO:0017157	regulation of exocytosis	24	3	2024-03-03	417	0.59969	0.31784	1
GO:0030317	flagellated sperm motility	24	3	2024-03-03	418	0.59969	0.31784	1
GO:0019915	lipid storage	50	6	1932-06-01	419	0.61781	0.31797	1
GO:0019731	antibacterial humoral response	37	4	1967-04-01	420	0.70474	0.31813	1
GO:0030010	establishment of cell polarity	47	5	1994-05-01	421	0.72507	0.31825	1
GO:0051489	regulation of filopodium assembly	35	3	1942-04-01	422	0.83673	0.31846	1
GO:0010948	negative regulation of cell cycle process	75	6	1947-09-01	423	0.92523	0.31939	1
GO:0051321	meiotic cell cycle	157	15	19.83	424	0.90621	0.32002	1
GO:0006082	organic acid metabolic process	324	82	40.93	425	1.7e-10	0.32095	4.81829e+06
GO:0009056	catabolic process	910	147	114.95	426	0.00057	0.32289	0.0226176
GO:0042593	glucose homeostasis	41	6	2018-05-01	427	0.41738	0.32713	1
GO:0007610	behavior	418	73	52.8	428	0.00208	0.32718	0.0649877165354331
GO:0030198	extracellular matrix organization	42	8	1931-05-01	429	0.15277	0.32799	1
GO:0036335	intestinal stem cell homeostasis	23	4	1991-02-01	430	0.32966	0.32966	1
GO:0006066	alcohol metabolic process	72	18	2024-09-09	431	0.00299	0.33073	0.0859733333333333
GO:0007517	muscle organ development	66	6	1934-08-01	432	0.85653	0.33094	1
GO:0009628	response to abiotic stimulus	316	47	39.92	433	0.12865	0.3312	1
GO:0010259	multicellular organism aging	135	24	2024-05-17	434	0.05082	0.33129	0.7348736
GO:0016485	protein processing	78	12	1985-09-01	435	0.27675	0.33161	1
GO:0007264	small GTPase mediated signal transduction	148	14	2024-07-18	436	0.90706	0.33235	1
GO:0043409	negative regulation of MAPK cascade	46	9	1981-05-01	437	0.11861	0.3324	1
GO:0043266	regulation of potassium ion transport	23	6	1991-02-01	438	0.06097	0.33242	0.828523835616438
GO:0009410	response to xenobiotic stimulus	16	5	2024-02-02	439	0.04213	0.33246	0.650474085603113
GO:0007612	learning	50	9	1932-06-01	440	0.17298	0.33254	1
GO:0007320	insemination	22	5	1978-02-01	441	0.13547	0.33268	1
GO:0072329	monocarboxylic acid catabolic process	47	8	1994-05-01	442	0.23658	0.33272	1
GO:1901019	regulation of calcium ion transmembrane transporter activity	8	3	2024-01-01	443	0.06904	0.33274	0.878028161993769
GO:0032365	intracellular lipid transport	10	3	2026-01-01	444	0.12231	0.33282	1
GO:0006760	folic acid-containing compound metabolic process	11	3	1939-01-01	445	0.15310	0.33285	1
GO:0008053	mitochondrial fusion	11	3	1939-01-01	446	0.15310	0.33285	1
GO:0043470	regulation of carbohydrate catabolic process	11	3	1939-01-01	447	0.15310	0.33285	1
GO:0019730	antimicrobial humoral response	75	11	1947-09-01	448	0.34631	0.33288	1
GO:0062197	cellular response to chemical stress	36	6	1955-04-01	449	0.29925	0.3329	1
GO:0048278	vesicle docking	22	4	1978-02-01	450	0.29949	0.33297	1
GO:0018216	peptidyl-arginine methylation	8	2	2024-01-01	451	0.26782	0.33303	1
GO:0046653	tetrahydrofolate metabolic process	8	2	2024-01-01	452	0.26782	0.33303	1
GO:1904063	negative regulation of cation transmembrane transport	8	2	2024-01-01	453	0.26782	0.33303	1
GO:1902882	regulation of response to oxidative stress	9	2	2014-01-01	454	0.31744	0.33307	1
GO:0006817	phosphate ion transport	17	3	2015-02-01	455	0.36555	0.33307	1
GO:0060856	establishment of blood-brain barrier	18	3	2027-02-01	456	0.40175	0.33311	1
GO:0019433	triglyceride catabolic process	11	2	1939-01-01	457	0.41359	0.33314	1
GO:0043279	response to alkaloid	12	2	1952-01-01	458	0.45911	0.33318	1
GO:0072523	purine-containing compound catabolic process	20	3	1953-02-01	459	0.47209	0.33318	1
GO:1902905	positive regulation of supramolecular fiber organization	52	7	1957-06-01	460	0.49047	0.33319	1
GO:0007354	zygotic determination of anterior/posterior axis, embryo	14	2	1977-01-01	461	0.54357	0.33325	1
GO:0033301	cell cycle comprising mitosis without cytokinesis	20	2	1953-02-01	462	0.73904	0.33347	1
GO:0009566	fertilization	21	2	1965-02-01	463	0.76359	0.33351	1
GO:1902692	regulation of neuroblast proliferation	39	4	1993-04-01	464	0.74388	0.33359	1
GO:0120192	tight junction assembly	32	3	2024-04-04	465	0.78811	0.33362	1
GO:0009311	oligosaccharide metabolic process	26	2	2028-03-01	466	0.85830	0.33369	1
GO:0046620	regulation of organ growth	52	5	1957-06-01	467	0.80347	0.33377	1
GO:0042327	positive regulation of phosphorylation	63	6	1996-07-01	468	0.82429	0.33389	1
GO:0035264	multicellular organism growth	40	3	2024-05-05	469	0.89647	0.33391	1
GO:0000578	embryonic axis specification	89	9	2024-11-01	470	0.80834	0.33397	1
GO:0035592	establishment of protein localization to extracellular region	76	7	2024-06-09	471	0.86131	0.33407	1
GO:0071826	ribonucleoprotein complex subunit organization	110	11	2024-09-13	472	0.83681	0.33416	1
GO:1903046	meiotic cell cycle process	144	13	18.19	473	0.93066	0.33484	1
GO:0035282	segmentation	186	17	2024-05-23	474	0.94613	0.33523	1
GO:0006403	RNA localization	141	10	17.81	475	0.98835	0.3356	1
GO:0051649	establishment of localization in cell	708	49	89.43	476	100000	0.33753	1
GO:0009890	negative regulation of biosynthetic process	306	19	38.65	477	0.99994	0.33918	1
GO:0042391	regulation of membrane potential	65	13	2021-08-01	478	0.06028	0.34294	0.827650657439446
GO:0031532	actin cytoskeleton reorganization	31	5	1992-03-01	479	0.35320	0.3532	1
GO:0046483	heterocycle metabolic process	1928	175	243.54	480	100000	0.35904	1
GO:1901137	carbohydrate derivative biosynthetic process	247	45	31.2	481	0.00657	0.35969	0.170390588235294
GO:0006506	GPI anchor biosynthetic process	29	5	1966-03-01	482	0.30067	0.35971	1
GO:0051017	actin filament bundle assembly	27	5	1941-03-01	483	0.24957	0.3651	1
GO:0051604	protein maturation	106	16	13.39	484	0.26011	0.36531	1
GO:0006270	DNA replication initiation	17	3	2015-02-01	485	0.36555	0.36555	1
GO:0006491	N-glycan processing	17	3	2015-02-01	486	0.36555	0.36555	1
GO:0007032	endosome organization	17	3	2015-02-01	487	0.36555	0.36555	1
GO:0007131	reciprocal meiotic recombination	17	3	2015-02-01	488	0.36555	0.36555	1
GO:0018990	ecdysis, chitin-based cuticle	17	3	2015-02-01	489	0.36555	0.36555	1
GO:0032222	regulation of synaptic transmission, cholinergic	17	3	2015-02-01	490	0.36555	0.36555	1
GO:0042331	phototaxis	17	3	2015-02-01	491	0.36555	0.36555	1
GO:0007204	positive regulation of cytosolic calcium ion concentration	16	4	2024-02-02	492	0.13376	0.36563	1
GO:0046474	glycerophospholipid biosynthetic process	74	11	1935-09-01	493	0.32968	0.36578	1
GO:0006020	inositol metabolic process	10	2	2026-01-01	494	0.36623	0.36623	1
GO:0006094	gluconeogenesis	10	2	2026-01-01	495	0.36623	0.36623	1
GO:0006298	mismatch repair	10	2	2026-01-01	496	0.36623	0.36623	1
GO:0007638	mechanosensory behavior	10	2	2026-01-01	497	0.36623	0.36623	1
GO:0008366	axon ensheathment	10	2	2026-01-01	498	0.36623	0.36623	1
GO:0008637	apoptotic mitochondrial changes	10	2	2026-01-01	499	0.36623	0.36623	1
GO:0009086	methionine biosynthetic process	10	2	2026-01-01	500	0.36623	0.36623	1
GO:0050909	sensory perception of taste	10	2	2026-01-01	501	0.36623	0.36623	1
GO:0050975	sensory perception of touch	10	2	2026-01-01	502	0.36623	0.36623	1
GO:0009611	response to wounding	100	12	1963-12-01	503	0.62147	0.3669	1
GO:0045937	positive regulation of phosphate metabolic process	73	8	2022-09-01	504	0.71926	0.36719	1
GO:0030031	cell projection assembly	149	17	18.82	505	0.71139	0.36749	1
GO:0051129	negative regulation of cellular component organization	129	11	2024-03-16	506	0.94577	0.3692	1
GO:0009880	embryonic pattern specification	166	15	20.97	507	0.94216	0.36954	1
GO:0045087	innate immune response	154	15	19.45	508	0.89075	0.37502	1
GO:0022008	neurogenesis	723	54	91.33	509	100000	0.38643	1
GO:0030433	ubiquitin-dependent ERAD pathway	25	4	2016-03-01	510	0.39026	0.39026	1
GO:0016311	dephosphorylation	156	16	19.71	511	0.84767	0.39374	1
GO:0010942	positive regulation of cell death	81	14	2023-10-01	512	0.13701	0.39977	1
GO:0015711	organic anion transport	89	13	2024-11-01	513	0.33142	0.40108	1
GO:0035277	spiracle morphogenesis, open tracheal system	18	3	2027-02-01	514	0.40175	0.40175	1
GO:0007098	centrosome cycle	69	5	1972-08-01	515	0.94718	0.40465	1
GO:0045333	cellular respiration	101	44	1976-12-01	516	8.1e-15	0.40691	9.3248e-08
GO:0044272	sulfur compound biosynthetic process	41	15	2018-05-01	517	7.8e-05	0.4088	0.00377443902439024
GO:1901606	alpha-amino acid catabolic process	41	11	2018-05-01	518	0.01075	0.41088	0.245149425287356
GO:0010498	proteasomal protein catabolic process	223	44	28.17	519	0.00152	0.41211	0.04864
GO:0035071	salivary gland cell autophagic cell death	23	5	1991-02-01	520	0.15616	0.41282	1
GO:0007271	synaptic transmission, cholinergic	28	5	1954-03-01	521	0.27487	0.41315	1
GO:0010212	response to ionizing radiation	30	5	1979-03-01	522	0.32683	0.41328	1
GO:0001710	mesodermal cell fate commitment	11	2	1939-01-01	523	0.41359	0.41359	1
GO:0002385	mucosal immune response	11	2	1939-01-01	524	0.41359	0.41359	1
GO:0007220	Notch receptor processing	11	2	1939-01-01	525	0.41359	0.41359	1
GO:0009047	dosage compensation by hyperactivation of X chromosome	11	2	1939-01-01	526	0.41359	0.41359	1
GO:0022600	digestive system process	11	2	1939-01-01	527	0.41359	0.41359	1
GO:0030536	larval feeding behavior	11	2	1939-01-01	528	0.41359	0.41359	1
GO:0032483	regulation of Rab protein signal transduction	11	2	1939-01-01	529	0.41359	0.41359	1
GO:0035160	maintenance of epithelial integrity, open tracheal system	11	2	1939-01-01	530	0.41359	0.41359	1
GO:0042401	cellular biogenic amine biosynthetic process	11	2	1939-01-01	531	0.41359	0.41359	1
GO:0070286	axonemal dynein complex assembly	11	2	1939-01-01	532	0.41359	0.41359	1
GO:1990573	potassium ion import across plasma membrane	11	2	1939-01-01	533	0.41359	0.41359	1
GO:0046394	carboxylic acid biosynthetic process	99	24	1951-12-01	534	0.00105	0.41367	0.0378763636363636
GO:0010038	response to metal ion	49	6	2019-06-01	535	0.59740	0.41401	1
GO:0097305	response to alcohol	102	19	1988-12-01	536	0.05146	0.4155	0.738449097472924
GO:0006665	sphingolipid metabolic process	55	11	1995-06-01	537	0.07980	0.41621	0.968337614678899
GO:0001505	regulation of neurotransmitter levels	88	15	2024-12-11	538	0.13838	0.41626	1
GO:0030497	fatty acid elongation	19	5	2024-04-02	539	0.08172	0.4167	0.976701686746988
GO:0022410	circadian sleep/wake cycle process	34	6	2029-04-01	540	0.25371	0.417	1
GO:0071684	organism emergence from protective structure	17	3	2015-02-01	541	0.36555	0.41729	1
GO:0002028	regulation of sodium ion transport	10	2	2026-01-01	542	0.36623	0.41733	1
GO:0030730	sequestering of triglyceride	10	2	2026-01-01	543	0.36623	0.41733	1
GO:0006023	aminoglycan biosynthetic process	11	2	1939-01-01	544	0.41359	0.41737	1
GO:0017156	calcium-ion regulated exocytosis	12	2	1952-01-01	545	0.45911	0.41741	1
GO:0035162	embryonic hemopoiesis	21	3	1965-02-01	546	0.50583	0.41746	1
GO:0048619	embryonic hindgut morphogenesis	38	5	2024-08-04	547	0.53395	0.41751	1
GO:1901658	glycosyl compound catabolic process	17	2	2015-02-01	548	0.65210	0.41762	1
GO:0097193	intrinsic apoptotic signaling pathway	25	3	2016-03-01	549	0.62824	0.41763	1
GO:0030539	male genitalia development	18	2	2027-02-01	550	0.68340	0.41766	1
GO:2001233	regulation of apoptotic signaling pathway	18	2	2027-02-01	551	0.68340	0.41766	1
GO:0002759	regulation of antimicrobial humoral response	62	7	1983-07-01	552	0.68239	0.41785	1
GO:0007309	oocyte axis specification	99	11	1951-12-01	553	0.72122	0.41809	1
GO:0010941	regulation of cell death	220	26	27.79	554	0.67439	0.41819	1
GO:0071692	protein localization to extracellular region	80	8	2024-11-10	555	0.80862	0.41829	1
GO:2000147	positive regulation of cell motility	54	4	1982-06-01	556	0.92328	0.41852	1
GO:0031023	microtubule organizing center organization	73	6	2022-09-01	557	0.91312	0.41866	1
GO:0001932	regulation of protein phosphorylation	88	7	2024-12-11	558	0.93977	0.41897	1
GO:0060322	head development	114	9	2024-04-14	559	0.96044	0.41941	1
GO:0008363	larval chitin-based cuticle development	26	4	2028-03-01	560	0.42033	0.42033	1
GO:0046329	negative regulation of JNK cascade	26	4	2028-03-01	561	0.42033	0.42033	1
GO:0051049	regulation of transport	269	25	33.98	562	0.96596	0.42069	1
GO:0043043	peptide biosynthetic process	422	28	53.31	563	0.99999	0.42648	1
GO:0006749	glutathione metabolic process	40	6	2024-05-05	564	0.39364	0.43213	1
GO:0015718	monocarboxylic acid transport	25	5	2016-03-01	565	0.20101	0.4365	1
GO:0043171	peptide catabolic process	25	4	2016-03-01	566	0.39026	0.43718	1
GO:0061060	negative regulation of peptidoglycan recognition protein signaling pathway	19	3	2024-04-02	567	0.43734	0.43734	1
GO:0006914	autophagy	166	15	20.97	568	0.94216	0.44183	1
GO:1901360	organic cyclic compound metabolic process	2013	191	254.28	569	100000	0.44548	1
GO:1901576	organic substance biosynthetic process	1971	185	248.97	570	100000	0.44558	1
GO:0002165	instar larval or pupal development	428	38	54.06	571	0.99504	0.44912	1
GO:0046330	positive regulation of JNK cascade	27	4	1941-03-01	572	0.45003	0.45003	1
GO:0006376	mRNA splice site selection	12	2	1952-01-01	573	0.45911	0.45911	1
GO:0016081	synaptic vesicle docking	12	2	1952-01-01	574	0.45911	0.45911	1
GO:0016126	sterol biosynthetic process	12	2	1952-01-01	575	0.45911	0.45911	1
GO:0043248	proteasome assembly	12	2	1952-01-01	576	0.45911	0.45911	1
GO:0045467	R7 cell development	12	2	1952-01-01	577	0.45911	0.45911	1
GO:0045571	negative regulation of imaginal disc growth	12	2	1952-01-01	578	0.45911	0.45911	1
GO:0022411	cellular component disassembly	124	16	15.66	579	0.50453	0.45919	1
GO:0035214	eye-antennal disc development	50	5	1932-06-01	580	0.77449	0.46009	1
GO:0044249	cellular biosynthetic process	1934	175	244.3	581	100000	0.46062	1
GO:0006807	nitrogen compound metabolic process	3727	400	470.79	582	100000	0.46103	1
GO:0007431	salivary gland development	101	9	1976-12-01	583	0.90563	0.46144	1
GO:0018205	peptidyl-lysine modification	138	12	17.43	584	0.94360	0.46237	1
GO:0060548	negative regulation of cell death	109	8	13.77	585	0.97305	0.46254	1
GO:0007274	neuromuscular synaptic transmission	71	9	1997-08-01	586	0.54946	0.46498	1
GO:0048167	regulation of synaptic plasticity	31	8	1992-03-01	587	0.03473	0.46959	0.567113744855967
GO:0006414	translational elongation	28	4	1954-03-01	588	0.47922	0.4721	1
GO:0042127	regulation of cell population proliferation	177	15	22.36	589	0.96948	0.4776	1
GO:1901570	fatty acid derivative biosynthetic process	17	7	2015-02-01	590	0.00309	0.48939	0.0859733333333333
GO:0006813	potassium ion transport	61	12	1971-07-01	591	0.07681	0.48959	0.937791015384615
GO:0007620	copulation	27	6	1941-03-01	592	0.11635	0.49022	1
GO:0048070	regulation of developmental pigmentation	17	4	2015-02-01	593	0.15840	0.49049	1
GO:0014070	response to organic cyclic compound	73	11	2022-09-01	594	0.31323	0.49052	1
GO:0031644	regulation of nervous system process	18	4	2027-02-01	595	0.18454	0.49054	1
GO:0032414	positive regulation of ion transmembrane transporter activity	26	5	2028-03-01	596	0.22490	0.49054	1
GO:0042045	epithelial fluid transport	19	4	2024-04-02	597	0.21196	0.49058	1
GO:0051302	regulation of cell division	36	6	1955-04-01	598	0.29925	0.49064	1
GO:0010332	response to gamma radiation	13	3	1964-01-01	599	0.22047	0.49067	1
GO:0016125	sterol metabolic process	17	3	2015-02-01	600	0.36555	0.49086	1
GO:0085029	extracellular matrix assembly	10	2	2026-01-01	601	0.36623	0.4909	1
GO:0001941	postsynaptic membrane organization	11	2	1939-01-01	602	0.41359	0.49095	1
GO:0035023	regulation of Rho protein signal transduction	19	3	2024-04-02	603	0.43734	0.49095	1
GO:0010822	positive regulation of mitochondrion organization	12	2	1952-01-01	604	0.45911	0.49099	1
GO:0016056	rhodopsin mediated signaling pathway	20	3	1953-02-01	605	0.47209	0.491	1
GO:0001706	endoderm formation	5	1	0.63	606	0.49104	0.49104	1
GO:0001838	embryonic epithelial tube formation	5	1	0.63	607	0.49104	0.49104	1
GO:0001963	synaptic transmission, dopaminergic	5	1	0.63	608	0.49104	0.49104	1
GO:0002090	regulation of receptor internalization	5	1	0.63	609	0.49104	0.49104	1
GO:0006047	UDP-N-acetylglucosamine metabolic process	5	1	0.63	610	0.49104	0.49104	1
GO:0006265	DNA topological change	5	1	0.63	611	0.49104	0.49104	1
GO:0006538	glutamate catabolic process	5	1	0.63	612	0.49104	0.49104	1
GO:0006551	leucine metabolic process	5	1	0.63	613	0.49104	0.49104	1
GO:0006573	valine metabolic process	5	1	0.63	614	0.49104	0.49104	1
GO:0006627	protein processing involved in protein targeting to mitochondrion	5	1	0.63	615	0.49104	0.49104	1
GO:0007065	male meiosis sister chromatid cohesion	5	1	0.63	616	0.49104	0.49104	1
GO:0007144	female meiosis I	5	1	0.63	617	0.49104	0.49104	1
GO:0007205	protein kinase C-activating G protein-coupled receptor signaling pathway	5	1	0.63	618	0.49104	0.49104	1
GO:0007211	octopamine or tyramine signaling pathway	5	1	0.63	619	0.49104	0.49104	1
GO:0007311	maternal specification of dorsal/ventral axis, oocyte, germ-line encoded	5	1	0.63	620	0.49104	0.49104	1
GO:0007348	regulation of syncytial blastoderm mitotic cell cycle	5	1	0.63	621	0.49104	0.49104	1
GO:0007366	periodic partitioning by pair rule gene	5	1	0.63	622	0.49104	0.49104	1
GO:0007486	imaginal disc-derived female genitalia development	5	1	0.63	623	0.49104	0.49104	1
GO:0007553	regulation of ecdysteroid metabolic process	5	1	0.63	624	0.49104	0.49104	1
GO:0007561	imaginal disc eversion	5	1	0.63	625	0.49104	0.49104	1
GO:0007563	regulation of eclosion	5	1	0.63	626	0.49104	0.49104	1
GO:0008335	female germline ring canal stabilization	5	1	0.63	627	0.49104	0.49104	1
GO:0009158	ribonucleoside monophosphate catabolic process	5	1	0.63	628	0.49104	0.49104	1
GO:0009394	2'-deoxyribonucleotide metabolic process	5	1	0.63	629	0.49104	0.49104	1
GO:0010032	meiotic chromosome condensation	5	1	0.63	630	0.49104	0.49104	1
GO:0010039	response to iron ion	5	1	0.63	631	0.49104	0.49104	1
GO:0010390	histone monoubiquitination	5	1	0.63	632	0.49104	0.49104	1
GO:0010566	regulation of ketone biosynthetic process	5	1	0.63	633	0.49104	0.49104	1
GO:0010824	regulation of centrosome duplication	5	1	0.63	634	0.49104	0.49104	1
GO:0015842	aminergic neurotransmitter loading into synaptic vesicle	5	1	0.63	635	0.49104	0.49104	1
GO:0015937	coenzyme A biosynthetic process	5	1	0.63	636	0.49104	0.49104	1
GO:0016255	attachment of GPI anchor to protein	5	1	0.63	637	0.49104	0.49104	1
GO:0017121	plasma membrane phospholipid scrambling	5	1	0.63	638	0.49104	0.49104	1
GO:0030104	water homeostasis	5	1	0.63	639	0.49104	0.49104	1
GO:0030204	chondroitin sulfate metabolic process	5	1	0.63	640	0.49104	0.49104	1
GO:0031338	regulation of vesicle fusion	5	1	0.63	641	0.49104	0.49104	1
GO:0032147	activation of protein kinase activity	5	1	0.63	642	0.49104	0.49104	1
GO:0032233	positive regulation of actin filament bundle assembly	5	1	0.63	643	0.49104	0.49104	1
GO:0032528	microvillus organization	5	1	0.63	644	0.49104	0.49104	1
GO:0032837	distributive segregation	5	1	0.63	645	0.49104	0.49104	1
GO:0033522	histone H2A ubiquitination	5	1	0.63	646	0.49104	0.49104	1
GO:0033683	nucleotide-excision repair, DNA incision	5	1	0.63	647	0.49104	0.49104	1
GO:0034629	cellular protein-containing complex localization	5	1	0.63	648	0.49104	0.49104	1
GO:0035001	dorsal trunk growth, open tracheal system	5	1	0.63	649	0.49104	0.49104	1
GO:0035094	response to nicotine	5	1	0.63	650	0.49104	0.49104	1
GO:0035246	peptidyl-arginine N-methylation	5	1	0.63	651	0.49104	0.49104	1
GO:0035284	brain segmentation	5	1	0.63	652	0.49104	0.49104	1
GO:0035310	notum cell fate specification	5	1	0.63	653	0.49104	0.49104	1
GO:0035542	regulation of SNARE complex assembly	5	1	0.63	654	0.49104	0.49104	1
GO:0035626	juvenile hormone mediated signaling pathway	5	1	0.63	655	0.49104	0.49104	1
GO:0035999	tetrahydrofolate interconversion	5	1	0.63	656	0.49104	0.49104	1
GO:0038001	paracrine signaling	5	1	0.63	657	0.49104	0.49104	1
GO:0038004	epidermal growth factor receptor ligand maturation	5	1	0.63	658	0.49104	0.49104	1
GO:0040031	snRNA modification	5	1	0.63	659	0.49104	0.49104	1
GO:0042065	glial cell growth	5	1	0.63	660	0.49104	0.49104	1
GO:0042133	neurotransmitter metabolic process	5	1	0.63	661	0.49104	0.49104	1
GO:0042908	xenobiotic transport	5	1	0.63	662	0.49104	0.49104	1
GO:0045041	protein import into mitochondrial intermembrane space	5	1	0.63	663	0.49104	0.49104	1
GO:0045612	positive regulation of hemocyte differentiation	5	1	0.63	664	0.49104	0.49104	1
GO:0045823	positive regulation of heart contraction	5	1	0.63	665	0.49104	0.49104	1
GO:0045921	positive regulation of exocytosis	5	1	0.63	666	0.49104	0.49104	1
GO:0046512	sphingosine biosynthetic process	5	1	0.63	667	0.49104	0.49104	1
GO:0046834	lipid phosphorylation	5	1	0.63	668	0.49104	0.49104	1
GO:0048047	mating behavior, sex discrimination	5	1	0.63	669	0.49104	0.49104	1
GO:0048104	establishment of body hair or bristle planar orientation	5	1	0.63	670	0.49104	0.49104	1
GO:0048526	imaginal disc-derived wing expansion	5	1	0.63	671	0.49104	0.49104	1
GO:0048728	proboscis development	5	1	0.63	672	0.49104	0.49104	1
GO:0048854	brain morphogenesis	5	1	0.63	673	0.49104	0.49104	1
GO:0050732	negative regulation of peptidyl-tyrosine phosphorylation	5	1	0.63	674	0.49104	0.49104	1
GO:0050918	positive chemotaxis	5	1	0.63	675	0.49104	0.49104	1
GO:0051014	actin filament severing	5	1	0.63	676	0.49104	0.49104	1
GO:0051131	chaperone-mediated protein complex assembly	5	1	0.63	677	0.49104	0.49104	1
GO:0051446	positive regulation of meiotic cell cycle	5	1	0.63	678	0.49104	0.49104	1
GO:0051764	actin crosslink formation	5	1	0.63	679	0.49104	0.49104	1
GO:0051890	regulation of cardioblast differentiation	5	1	0.63	680	0.49104	0.49104	1
GO:0061085	regulation of histone H3-K27 methylation	5	1	0.63	681	0.49104	0.49104	1
GO:0061864	basement membrane constituent secretion	5	1	0.63	682	0.49104	0.49104	1
GO:0065001	specification of axis polarity	5	1	0.63	683	0.49104	0.49104	1
GO:0070831	basement membrane assembly	5	1	0.63	684	0.49104	0.49104	1
GO:0071108	protein K48-linked deubiquitination	5	1	0.63	685	0.49104	0.49104	1
GO:0071219	cellular response to molecule of bacterial origin	5	1	0.63	686	0.49104	0.49104	1
GO:0071907	determination of digestive tract left/right asymmetry	5	1	0.63	687	0.49104	0.49104	1
GO:0090153	regulation of sphingolipid biosynthetic process	5	1	0.63	688	0.49104	0.49104	1
GO:0097250	mitochondrial respirasome assembly	5	1	0.63	689	0.49104	0.49104	1
GO:1901642	nucleoside transmembrane transport	5	1	0.63	690	0.49104	0.49104	1
GO:1901976	regulation of cell cycle checkpoint	5	1	0.63	691	0.49104	0.49104	1
GO:1903170	negative regulation of calcium ion transmembrane transport	5	1	0.63	692	0.49104	0.49104	1
GO:1903580	positive regulation of ATP metabolic process	5	1	0.63	693	0.49104	0.49104	1
GO:1904502	regulation of lipophagy	5	1	0.63	694	0.49104	0.49104	1
GO:1904659	glucose transmembrane transport	5	1	0.63	695	0.49104	0.49104	1
GO:1990399	epithelium regeneration	5	1	0.63	696	0.49104	0.49104	1
GO:1990834	response to odorant	5	1	0.63	697	0.49104	0.49104	1
GO:2000272	negative regulation of signaling receptor activity	5	1	0.63	698	0.49104	0.49104	1
GO:2000370	positive regulation of clathrin-dependent endocytosis	5	1	0.63	699	0.49104	0.49104	1
GO:2000601	positive regulation of Arp2/3 complex-mediated actin nucleation	5	1	0.63	700	0.49104	0.49104	1
GO:2000647	negative regulation of stem cell proliferation	5	1	0.63	701	0.49104	0.49104	1
GO:0002065	columnar/cuboidal epithelial cell differentiation	13	2	1964-01-01	702	0.50250	0.49104	1
GO:0051495	positive regulation of cytoskeleton organization	55	7	1995-06-01	703	0.55258	0.49115	1
GO:0061061	muscle structure development	175	21	2024-11-22	704	0.63505	0.49159	1
GO:0010001	glial cell differentiation	34	3	2029-04-01	705	0.82171	0.49165	1
GO:0045216	cell-cell junction organization	67	7	1946-08-01	706	0.75890	0.49171	1
GO:0051493	regulation of cytoskeleton organization	144	15	18.19	707	0.82408	0.49236	1
GO:0031669	cellular response to nutrient levels	77	5	1973-09-01	708	0.97352	0.49292	1
GO:0006259	DNA metabolic process	223	23	28.17	709	0.87883	0.49312	1
GO:0072594	establishment of protein localization to organelle	161	10	20.34	710	0.99762	0.49502	1
GO:0042221	response to chemical	830	92	104.84	711	0.93149	0.49642	1
GO:0031324	negative regulation of cellular metabolic process	447	37	56.46	712	0.99894	0.49868	1
GO:0045935	positive regulation of nucleobase-containing compound metabolic process	372	26	46.99	713	0.99989	0.49918	1
GO:0071711	basement membrane organization	18	3	2027-02-01	714	0.40175	0.5023	1
GO:0000463	maturation of LSU-rRNA from tricistronic rRNA transcript (SSU-rRNA, 5.8S rRNA, LSU-rRNA)	13	2	1964-01-01	715	0.50250	0.5025	1
GO:0006611	protein export from nucleus	13	2	1964-01-01	716	0.50250	0.5025	1
GO:0034587	piRNA metabolic process	13	2	1964-01-01	717	0.50250	0.5025	1
GO:0035249	synaptic transmission, glutamatergic	13	2	1964-01-01	718	0.50250	0.5025	1
GO:0036297	interstrand cross-link repair	13	2	1964-01-01	719	0.50250	0.5025	1
GO:0043666	regulation of phosphoprotein phosphatase activity	13	2	1964-01-01	720	0.50250	0.5025	1
GO:2000134	negative regulation of G1/S transition of mitotic cell cycle	13	2	1964-01-01	721	0.50250	0.5025	1
GO:0016476	regulation of embryonic cell shape	22	3	1978-02-01	722	0.53841	0.50258	1
GO:1990542	mitochondrial transmembrane transport	66	11	1934-08-01	723	0.20558	0.50419	1
GO:0051124	synaptic assembly at neuromuscular junction	114	15	2024-04-14	724	0.47492	0.50565	1
GO:0046529	imaginal disc fusion, thorax closure	21	3	1965-02-01	725	0.50583	0.50583	1
GO:0050767	regulation of neurogenesis	102	7	1988-12-01	726	0.97968	0.50604	1
GO:0007616	long-term memory	61	8	1971-07-01	727	0.51245	0.51245	1
GO:0060271	cilium assembly	85	10	1974-10-01	728	0.64480	0.51266	1
GO:0044237	cellular metabolic process	4068	483	513.86	729	0.98283	0.51404	1
GO:0048812	neuron projection morphogenesis	356	23	44.97	730	0.99996	0.5155	1
GO:0050821	protein stabilization	38	5	2024-08-04	731	0.53395	0.53395	1
GO:0042052	rhabdomere development	36	5	1955-04-01	732	0.48402	0.53542	1
GO:0008345	larval locomotory behavior	22	3	1978-02-01	733	0.53841	0.53841	1
GO:0046718	viral entry into host cell	22	3	1978-02-01	734	0.53841	0.53841	1
GO:1901575	organic substance catabolic process	756	129	95.5	735	0.00012	0.54111	0.00560188235294118
GO:0051240	positive regulation of multicellular organismal process	166	17	20.97	736	0.85541	0.54145	1
GO:0046034	ATP metabolic process	111	49	2024-02-14	737	1.2e-16	0.5417	2.3808e-09
GO:0000041	transition metal ion transport	35	7	1942-04-01	738	0.14472	0.54223	1
GO:0098657	import into cell	33	6	2017-04-01	739	0.23170	0.54266	1
GO:0045187	regulation of circadian sleep/wake cycle, sleep	28	5	1954-03-01	740	0.27487	0.54287	1
GO:0008069	dorsal/ventral axis specification, ovarian follicular epithelium	14	2	1977-01-01	741	0.54357	0.54357	1
GO:0016059	deactivation of rhodopsin mediated signaling	14	2	1977-01-01	742	0.54357	0.54357	1
GO:0016226	iron-sulfur cluster assembly	14	2	1977-01-01	743	0.54357	0.54357	1
GO:0034333	adherens junction assembly	14	2	1977-01-01	744	0.54357	0.54357	1
GO:0035025	positive regulation of Rho protein signal transduction	14	2	1977-01-01	745	0.54357	0.54357	1
GO:0035435	phosphate ion transmembrane transport	14	2	1977-01-01	746	0.54357	0.54357	1
GO:0045005	DNA-dependent DNA replication maintenance of fidelity	14	2	1977-01-01	747	0.54357	0.54357	1
GO:0045176	apical protein localization	14	2	1977-01-01	748	0.54357	0.54357	1
GO:0046856	phosphatidylinositol dephosphorylation	14	2	1977-01-01	749	0.54357	0.54357	1
GO:0010507	negative regulation of autophagy	22	3	1978-02-01	750	0.53841	0.54358	1
GO:0046434	organophosphate catabolic process	49	5	2019-06-01	751	0.75882	0.54439	1
GO:0071417	cellular response to organonitrogen compound	92	7	1962-11-01	752	0.95534	0.54637	1
GO:0044248	cellular catabolic process	797	121	100.68	753	0.01434	0.54676	0.302533756613757
GO:0072657	protein localization to membrane	140	12	17.68	754	0.95011	0.547	1
GO:0051093	negative regulation of developmental process	168	14	21.22	755	0.97076	0.54791	1
GO:0006164	purine nucleotide biosynthetic process	82	29	1936-10-01	756	9.4e-08	0.5482	0.12032
GO:0051453	regulation of intracellular pH	21	8	1965-02-01	757	0.00281	0.5534	0.0825931851851852
GO:0044057	regulation of system process	54	12	1982-06-01	758	0.03419	0.55346	0.562929128630705
GO:0046008	regulation of female receptivity, post-mating	17	6	2015-02-01	759	0.01441	0.55398	0.302533756613757
GO:0006805	xenobiotic metabolic process	13	4	1964-01-01	760	0.07103	0.55456	0.878028161993769
GO:0051156	glucose 6-phosphate metabolic process	13	4	1964-01-01	761	0.07103	0.55456	0.878028161993769
GO:0043648	dicarboxylic acid metabolic process	29	6	1966-03-01	762	0.15103	0.55456	1
GO:0010821	regulation of mitochondrion organization	29	5	1966-03-01	763	0.30067	0.55495	1
GO:0016486	peptide hormone processing	11	2	1939-01-01	764	0.41359	0.55523	1
GO:0035290	trunk segmentation	12	2	1952-01-01	765	0.45911	0.55528	1
GO:0043113	receptor clustering	12	2	1952-01-01	766	0.45911	0.55528	1
GO:0042180	cellular ketone metabolic process	45	6	1968-05-01	767	0.51045	0.55534	1
GO:0000972	transcription-dependent tethering of RNA polymerase II gene DNA at nuclear periphery	6	1	0.76	768	0.55537	0.55537	1
GO:0001178	regulation of transcriptional start site selection at RNA polymerase II promoter	6	1	0.76	769	0.55537	0.55537	1
GO:0006525	arginine metabolic process	6	1	0.76	770	0.55537	0.55537	1
GO:0006616	SRP-dependent cotranslational protein targeting to membrane, translocation	6	1	0.76	771	0.55537	0.55537	1
GO:0006622	protein targeting to lysosome	6	1	0.76	772	0.55537	0.55537	1
GO:0006751	glutathione catabolic process	6	1	0.76	773	0.55537	0.55537	1
GO:0006878	cellular copper ion homeostasis	6	1	0.76	774	0.55537	0.55537	1
GO:0007212	dopamine receptor signaling pathway	6	1	0.76	775	0.55537	0.55537	1
GO:0007215	glutamate receptor signaling pathway	6	1	0.76	776	0.55537	0.55537	1
GO:0007506	gonadal mesoderm development	6	1	0.76	777	0.55537	0.55537	1
GO:0007516	hemocyte development	6	1	0.76	778	0.55537	0.55537	1
GO:0007630	jump response	6	1	0.76	779	0.55537	0.55537	1
GO:0009113	purine nucleobase biosynthetic process	6	1	0.76	780	0.55537	0.55537	1
GO:0009147	pyrimidine nucleoside triphosphate metabolic process	6	1	0.76	781	0.55537	0.55537	1
GO:0009226	nucleotide-sugar biosynthetic process	6	1	0.76	782	0.55537	0.55537	1
GO:0010586	miRNA metabolic process	6	1	0.76	783	0.55537	0.55537	1
GO:0010889	regulation of sequestering of triglyceride	6	1	0.76	784	0.55537	0.55537	1
GO:0016330	second mitotic wave involved in compound eye morphogenesis	6	1	0.76	785	0.55537	0.55537	1
GO:0017183	peptidyl-diphthamide biosynthetic process from peptidyl-histidine	6	1	0.76	786	0.55537	0.55537	1
GO:0018027	peptidyl-lysine dimethylation	6	1	0.76	787	0.55537	0.55537	1
GO:0019228	neuronal action potential	6	1	0.76	788	0.55537	0.55537	1
GO:0019430	removal of superoxide radicals	6	1	0.76	789	0.55537	0.55537	1
GO:0019933	cAMP-mediated signaling	6	1	0.76	790	0.55537	0.55537	1
GO:0031061	negative regulation of histone methylation	6	1	0.76	791	0.55537	0.55537	1
GO:0031116	positive regulation of microtubule polymerization	6	1	0.76	792	0.55537	0.55537	1
GO:0032875	regulation of DNA endoreduplication	6	1	0.76	793	0.55537	0.55537	1
GO:0034334	adherens junction maintenance	6	1	0.76	794	0.55537	0.55537	1
GO:0034755	iron ion transmembrane transport	6	1	0.76	795	0.55537	0.55537	1
GO:0035207	negative regulation of hemocyte proliferation	6	1	0.76	796	0.55537	0.55537	1
GO:0035292	specification of segmental identity, trunk	6	1	0.76	797	0.55537	0.55537	1
GO:0042982	amyloid precursor protein metabolic process	6	1	0.76	798	0.55537	0.55537	1
GO:0043149	stress fiber assembly	6	1	0.76	799	0.55537	0.55537	1
GO:0043392	negative regulation of DNA binding	6	1	0.76	800	0.55537	0.55537	1
GO:0043703	photoreceptor cell fate determination	6	1	0.76	801	0.55537	0.55537	1
GO:0043984	histone H4-K16 acetylation	6	1	0.76	802	0.55537	0.55537	1
GO:0045198	establishment of epithelial cell apical/basal polarity	6	1	0.76	803	0.55537	0.55537	1
GO:0045313	rhabdomere membrane biogenesis	6	1	0.76	804	0.55537	0.55537	1
GO:0046339	diacylglycerol metabolic process	6	1	0.76	805	0.55537	0.55537	1
GO:0046665	amnioserosa maintenance	6	1	0.76	806	0.55537	0.55537	1
GO:0046672	positive regulation of compound eye retinal cell programmed cell death	6	1	0.76	807	0.55537	0.55537	1
GO:0046688	response to copper ion	6	1	0.76	808	0.55537	0.55537	1
GO:0048865	stem cell fate commitment	6	1	0.76	809	0.55537	0.55537	1
GO:0050908	detection of light stimulus involved in visual perception	6	1	0.76	810	0.55537	0.55537	1
GO:0050995	negative regulation of lipid catabolic process	6	1	0.76	811	0.55537	0.55537	1
GO:0051353	positive regulation of oxidoreductase activity	6	1	0.76	812	0.55537	0.55537	1
GO:0051383	kinetochore organization	6	1	0.76	813	0.55537	0.55537	1
GO:0051928	positive regulation of calcium ion transport	6	1	0.76	814	0.55537	0.55537	1
GO:0060236	regulation of mitotic spindle organization	6	1	0.76	815	0.55537	0.55537	1
GO:0070059	intrinsic apoptotic signaling pathway in response to endoplasmic reticulum stress	6	1	0.76	816	0.55537	0.55537	1
GO:0080182	histone H3-K4 trimethylation	6	1	0.76	817	0.55537	0.55537	1
GO:0090209	negative regulation of triglyceride metabolic process	6	1	0.76	818	0.55537	0.55537	1
GO:0097104	postsynaptic membrane assembly	6	1	0.76	819	0.55537	0.55537	1
GO:0097688	glutamate receptor clustering	6	1	0.76	820	0.55537	0.55537	1
GO:0098586	cellular response to virus	6	1	0.76	821	0.55537	0.55537	1
GO:0150008	bulk synaptic vesicle endocytosis	6	1	0.76	822	0.55537	0.55537	1
GO:1900407	regulation of cellular response to oxidative stress	6	1	0.76	823	0.55537	0.55537	1
GO:1901216	positive regulation of neuron death	6	1	0.76	824	0.55537	0.55537	1
GO:2000649	regulation of sodium ion transmembrane transporter activity	6	1	0.76	825	0.55537	0.55537	1
GO:2000677	regulation of transcription regulatory region DNA binding	6	1	0.76	826	0.55537	0.55537	1
GO:0045833	negative regulation of lipid metabolic process	14	2	1977-01-01	827	0.54357	0.55537	1
GO:0008016	regulation of heart contraction	22	3	1978-02-01	828	0.53841	0.55538	1
GO:0009593	detection of chemical stimulus	17	2	2015-02-01	829	0.65210	0.55552	1
GO:0000086	G2/M transition of mitotic cell cycle	33	4	2017-04-01	830	0.61400	0.55553	1
GO:0048565	digestive tract development	84	10	1961-10-01	831	0.62952	0.5557	1
GO:0051261	protein depolymerization	32	3	2024-04-04	832	0.78811	0.55586	1
GO:0007304	chorion-containing eggshell formation	66	6	1934-08-01	833	0.85653	0.55636	1
GO:0048863	stem cell differentiation	51	3	1944-06-01	834	0.96465	0.55679	1
GO:0061640	cytoskeleton-dependent cytokinesis	79	6	1998-09-01	835	0.94508	0.557	1
GO:0045793	positive regulation of cell size	31	4	1992-03-01	836	0.56265	0.56265	1
GO:0007606	sensory perception of chemical stimulus	91	9	1949-11-01	837	0.82849	0.56481	1
GO:0031175	neuron projection development	384	25	48.51	838	0.99998	0.56485	1
GO:0010508	positive regulation of autophagy	40	4	2024-05-05	839	0.76192	0.57055	1
GO:0008654	phospholipid biosynthetic process	89	13	2024-11-01	840	0.33142	0.58126	1
GO:0032436	positive regulation of proteasomal ubiquitin-dependent protein catabolic process	40	5	2024-05-05	841	0.58157	0.58157	1
GO:0000387	spliceosomal snRNP assembly	15	2	1989-01-01	842	0.58222	0.58222	1
GO:0006727	ommochrome biosynthetic process	15	2	1989-01-01	843	0.58222	0.58222	1
GO:0007160	cell-matrix adhesion	15	2	1989-01-01	844	0.58222	0.58222	1
GO:0030513	positive regulation of BMP signaling pathway	15	2	1989-01-01	845	0.58222	0.58222	1
GO:0032007	negative regulation of TOR signaling	15	2	1989-01-01	846	0.58222	0.58222	1
GO:0042026	protein refolding	15	2	1989-01-01	847	0.58222	0.58222	1
GO:0045572	positive regulation of imaginal disc growth	15	2	1989-01-01	848	0.58222	0.58222	1
GO:0051123	RNA polymerase II preinitiation complex assembly	15	2	1989-01-01	849	0.58222	0.58222	1
GO:0060857	establishment of glial blood-brain barrier	15	2	1989-01-01	850	0.58222	0.58222	1
GO:0110020	regulation of actomyosin structure organization	15	2	1989-01-01	851	0.58222	0.58222	1
GO:0006464	cellular protein modification process	1043	79	131.75	852	100000	0.58479	1
GO:0007424	open tracheal system development	195	25	24.63	853	0.50113	0.58845	1
GO:0007391	dorsal closure	86	10	1986-10-01	854	0.65973	0.58867	1
GO:0045887	positive regulation of synaptic assembly at neuromuscular junction	32	4	2024-04-04	855	0.58879	0.58879	1
GO:0006091	generation of precursor metabolites and energy	180	68	22.74	856	3.5e-18	0.59317	1.3888e-10
GO:0007602	phototransduction	52	9	1957-06-01	857	0.20382	0.59792	1
GO:0042048	olfactory behavior	58	9	1933-07-01	858	0.30735	0.59846	1
GO:0045861	negative regulation of proteolysis	37	6	1967-04-01	859	0.32258	0.59871	1
GO:0007494	midgut development	24	3	2024-03-03	860	0.59969	0.59969	1
GO:0016318	ommatidial rotation	24	3	2024-03-03	861	0.59969	0.59969	1
GO:0071456	cellular response to hypoxia	24	3	2024-03-03	862	0.59969	0.59969	1
GO:1901565	organonitrogen compound catabolic process	464	79	58.61	863	0.00284	0.6031	0.0828611764705882
GO:0008039	synaptic target recognition	41	5	2018-05-01	864	0.60438	0.60438	1
GO:0035556	intracellular signal transduction	550	55	69.48	865	0.97932	0.60577	1
GO:0007275	multicellular organism development	1773	183	223.96	866	0.99969	0.60656	1
GO:0010927	cellular component assembly involved in morphogenesis	104	21	13.14	867	0.01874	0.6085	0.358259138755981
GO:0048066	developmental pigmentation	68	14	1959-08-01	868	0.04242	0.60949	0.652413023255814
GO:0034620	cellular response to unfolded protein	27	6	1941-03-01	869	0.11635	0.61061	1
GO:0006955	immune response	334	43	42.19	870	0.47159	0.6113	1
GO:0046328	regulation of JNK cascade	58	8	1933-07-01	871	0.45308	0.61136	1
GO:0006904	vesicle docking involved in exocytosis	19	3	2024-04-02	872	0.43734	0.61139	1
GO:0034614	cellular response to reactive oxygen species	13	2	1964-01-01	873	0.50250	0.61148	1
GO:0044273	sulfur compound catabolic process	13	2	1964-01-01	874	0.50250	0.61148	1
GO:0001881	receptor recycling	7	1	0.88	875	0.61158	0.61158	1
GO:0003352	regulation of cilium movement	7	1	0.88	876	0.61158	0.61158	1
GO:0006024	glycosaminoglycan biosynthetic process	7	1	0.88	877	0.61158	0.61158	1
GO:0006264	mitochondrial DNA replication	7	1	0.88	878	0.61158	0.61158	1
GO:0006272	leading strand elongation	7	1	0.88	879	0.61158	0.61158	1
GO:0006379	mRNA cleavage	7	1	0.88	880	0.61158	0.61158	1
GO:0006559	L-phenylalanine catabolic process	7	1	0.88	881	0.61158	0.61158	1
GO:0006825	copper ion transport	7	1	0.88	882	0.61158	0.61158	1
GO:0007021	tubulin complex assembly	7	1	0.88	883	0.61158	0.61158	1
GO:0007130	synaptonemal complex assembly	7	1	0.88	884	0.61158	0.61158	1
GO:0007395	dorsal closure, spreading of leading edge cells	7	1	0.88	885	0.61158	0.61158	1
GO:0008062	eclosion rhythm	7	1	0.88	886	0.61158	0.61158	1
GO:0008584	male gonad development	7	1	0.88	887	0.61158	0.61158	1
GO:0008608	attachment of spindle microtubules to kinetochore	7	1	0.88	888	0.61158	0.61158	1
GO:0010737	protein kinase A signaling	7	1	0.88	889	0.61158	0.61158	1
GO:0010923	negative regulation of phosphatase activity	7	1	0.88	890	0.61158	0.61158	1
GO:0014067	negative regulation of phosphatidylinositol 3-kinase signaling	7	1	0.88	891	0.61158	0.61158	1
GO:0016558	protein import into peroxisome matrix	7	1	0.88	892	0.61158	0.61158	1
GO:0019233	sensory perception of pain	7	1	0.88	893	0.61158	0.61158	1
GO:0031204	posttranslational protein targeting to membrane, translocation	7	1	0.88	894	0.61158	0.61158	1
GO:0035176	social behavior	7	1	0.88	895	0.61158	0.61158	1
GO:0035202	tracheal pit formation in open tracheal system	7	1	0.88	896	0.61158	0.61158	1
GO:0035224	genital disc anterior/posterior pattern formation	7	1	0.88	897	0.61158	0.61158	1
GO:0042364	water-soluble vitamin biosynthetic process	7	1	0.88	898	0.61158	0.61158	1
GO:0042595	behavioral response to starvation	7	1	0.88	899	0.61158	0.61158	1
GO:0042685	cardioblast cell fate specification	7	1	0.88	900	0.61158	0.61158	1
GO:0042744	hydrogen peroxide catabolic process	7	1	0.88	901	0.61158	0.61158	1
GO:0043519	regulation of myosin II filament organization	7	1	0.88	902	0.61158	0.61158	1
GO:0045003	double-strand break repair via synthesis-dependent strand annealing	7	1	0.88	903	0.61158	0.61158	1
GO:0045039	protein insertion into mitochondrial inner membrane	7	1	0.88	904	0.61158	0.61158	1
GO:0045477	regulation of nurse cell apoptotic process	7	1	0.88	905	0.61158	0.61158	1
GO:0046130	purine ribonucleoside catabolic process	7	1	0.88	906	0.61158	0.61158	1
GO:0046427	positive regulation of receptor signaling pathway via JAK-STAT	7	1	0.88	907	0.61158	0.61158	1
GO:0046673	negative regulation of compound eye retinal cell programmed cell death	7	1	0.88	908	0.61158	0.61158	1
GO:0048148	behavioral response to cocaine	7	1	0.88	909	0.61158	0.61158	1
GO:0048562	embryonic organ morphogenesis	7	1	0.88	910	0.61158	0.61158	1
GO:0048567	ectodermal digestive tract morphogenesis	7	1	0.88	911	0.61158	0.61158	1
GO:0048935	peripheral nervous system neuron development	7	1	0.88	912	0.61158	0.61158	1
GO:0051016	barbed-end actin filament capping	7	1	0.88	913	0.61158	0.61158	1
GO:0060967	negative regulation of gene silencing by RNA	7	1	0.88	914	0.61158	0.61158	1
GO:0061331	epithelial cell proliferation involved in Malpighian tubule morphogenesis	7	1	0.88	915	0.61158	0.61158	1
GO:0090141	positive regulation of mitochondrial fission	7	1	0.88	916	0.61158	0.61158	1
GO:0097010	eukaryotic translation initiation factor 4F complex assembly	7	1	0.88	917	0.61158	0.61158	1
GO:0097105	presynaptic membrane assembly	7	1	0.88	918	0.61158	0.61158	1
GO:0097150	neuronal stem cell population maintenance	7	1	0.88	919	0.61158	0.61158	1
GO:0097191	extrinsic apoptotic signaling pathway	7	1	0.88	920	0.61158	0.61158	1
GO:0097428	protein maturation by iron-sulfur cluster transfer	7	1	0.88	921	0.61158	0.61158	1
GO:0150007	clathrin-dependent synaptic vesicle endocytosis	7	1	0.88	922	0.61158	0.61158	1
GO:1903078	positive regulation of protein localization to plasma membrane	7	1	0.88	923	0.61158	0.61158	1
GO:2000253	positive regulation of feeding behavior	7	1	0.88	924	0.61158	0.61158	1
GO:0050688	regulation of defense response to virus	16	2	2024-02-02	925	0.61839	0.61163	1
GO:0009166	nucleotide catabolic process	17	2	2015-02-01	926	0.65210	0.61168	1
GO:1990709	presynaptic active zone organization	17	2	2015-02-01	927	0.65210	0.61168	1
GO:0015914	phospholipid transport	19	2	2024-04-02	928	0.71234	0.61178	1
GO:0046847	filopodium assembly	42	4	1931-05-01	929	0.79500	0.61213	1
GO:0030155	regulation of cell adhesion	47	4	1994-05-01	930	0.86164	0.61238	1
GO:0051345	positive regulation of hydrolase activity	85	8	1974-10-01	931	0.85792	0.6127	1
GO:0016571	histone methylation	55	4	1995-06-01	932	0.92971	0.61278	1
GO:0021700	developmental maturation	168	18	21.22	933	0.80711	0.61291	1
GO:0006260	DNA replication	79	6	1998-09-01	934	0.94508	0.61319	1
GO:0009792	embryo development ending in birth or egg hatching	146	13	18.44	935	0.93824	0.61378	1
GO:0034249	negative regulation of cellular amide metabolic process	72	3	2024-09-09	936	0.99623	0.61402	1
GO:0007005	mitochondrion organization	204	43	25.77	937	0.00042	0.6155	0.0175427368421053
GO:0006730	one-carbon metabolic process	21	3	1965-02-01	938	0.50583	0.61818	1
GO:0018108	peptidyl-tyrosine phosphorylation	22	3	1978-02-01	939	0.53841	0.61825	1
GO:0045197	establishment or maintenance of epithelial cell apical/basal polarity	22	3	1978-02-01	940	0.53841	0.61825	1
GO:0007475	apposition of dorsal and ventral imaginal disc-derived wing surfaces	16	2	2024-02-02	941	0.61839	0.61839	1
GO:0044773	mitotic DNA damage checkpoint signaling	16	2	2024-02-02	942	0.61839	0.61839	1
GO:1902115	regulation of organelle assembly	24	3	2024-03-03	943	0.59969	0.6184	1
GO:0030838	positive regulation of actin filament polymerization	38	4	2024-08-04	944	0.72483	0.61884	1
GO:0006810	transport	1541	175	194.66	945	0.95860	0.62108	1
GO:0071805	potassium ion transmembrane transport	53	10	1969-06-01	946	0.12456	0.62577	1
GO:0046843	dorsal appendage formation	42	5	1931-05-01	947	0.62646	0.62646	1
GO:0046928	regulation of neurotransmitter secretion	25	3	2016-03-01	948	0.62824	0.62824	1
GO:0007165	signal transduction	1222	132	154.36	949	0.98503	0.6358	1
GO:0006418	tRNA aminoacylation for protein translation	34	4	2029-04-01	950	0.63822	0.63822	1
GO:0018130	heterocycle biosynthetic process	1094	97	138.19	951	0.99999	0.64515	1
GO:0051726	regulation of cell cycle	249	19	31.45	952	0.99611	0.64837	1
GO:0006081	cellular aldehyde metabolic process	25	5	2016-03-01	953	0.20101	0.65097	1
GO:0034599	cellular response to oxidative stress	33	5	2017-04-01	954	0.40607	0.65154	1
GO:0007266	Rho protein signal transduction	36	5	1955-04-01	955	0.48402	0.65176	1
GO:0006289	nucleotide-excision repair	22	3	1978-02-01	956	0.53841	0.65189	1
GO:0000413	protein peptidyl-prolyl isomerization	17	2	2015-02-01	957	0.65210	0.6521	1
GO:0007157	heterophilic cell-cell adhesion via plasma membrane cell adhesion molecules	17	2	2015-02-01	958	0.65210	0.6521	1
GO:0008103	oocyte microtubule cytoskeleton polarization	17	2	2015-02-01	959	0.65210	0.6521	1
GO:0008272	sulfate transport	17	2	2015-02-01	960	0.65210	0.6521	1
GO:0035099	hemocyte migration	17	2	2015-02-01	961	0.65210	0.6521	1
GO:0045167	asymmetric protein localization involved in cell fate determination	17	2	2015-02-01	962	0.65210	0.6521	1
GO:0051085	chaperone cofactor-dependent protein refolding	17	2	2015-02-01	963	0.65210	0.6521	1
GO:1900073	regulation of neuromuscular synaptic transmission	28	3	1954-03-01	964	0.70525	0.65232	1
GO:0008354	germ cell migration	31	3	1992-03-01	965	0.76942	0.65254	1
GO:0019725	cellular homeostasis	185	41	23.37	966	0.00019	0.65358	0.00847101123595506
GO:0008286	insulin receptor signaling pathway	55	3	1995-06-01	967	0.97655	0.65427	1
GO:0043486	histone exchange	26	3	2028-03-01	968	0.65536	0.65536	1
GO:0042254	ribosome biogenesis	187	13	23.62	969	0.99604	0.65816	1
GO:0071214	cellular response to abiotic stimulus	60	11	1958-07-01	970	0.12909	0.65933	1
GO:0006575	cellular modified amino acid metabolic process	70	12	1984-08-01	971	0.16696	0.65944	1
GO:0060438	trachea development	14	4	1977-01-01	972	0.08988	0.65981	1
GO:0046173	polyol biosynthetic process	18	4	2027-02-01	973	0.18454	0.66	1
GO:0005980	glycogen catabolic process	15	3	1989-01-01	974	0.29239	0.66025	1
GO:0043065	positive regulation of apoptotic process	42	6	1931-05-01	975	0.44101	0.66052	1
GO:0018023	peptidyl-lysine trimethylation	14	2	1977-01-01	976	0.54357	0.66059	1
GO:0046839	phospholipid dephosphorylation	22	3	1978-02-01	977	0.53841	0.66059	1
GO:0002082	regulation of oxidative phosphorylation	8	1	2024-01-01	978	0.66068	0.66068	1
GO:0002221	pattern recognition receptor signaling pathway	8	1	2024-01-01	979	0.66068	0.66068	1
GO:0006013	mannose metabolic process	8	1	2024-01-01	980	0.66068	0.66068	1
GO:0006353	DNA-templated transcription, termination	8	1	2024-01-01	981	0.66068	0.66068	1
GO:0006688	glycosphingolipid biosynthetic process	8	1	2024-01-01	982	0.66068	0.66068	1
GO:0006919	activation of cysteine-type endopeptidase activity involved in apoptotic process	8	1	2024-01-01	983	0.66068	0.66068	1
GO:0007229	integrin-mediated signaling pathway	8	1	2024-01-01	984	0.66068	0.66068	1
GO:0007249	I-kappaB kinase/NF-kappaB signaling	8	1	2024-01-01	985	0.66068	0.66068	1
GO:0007301	female germline ring canal formation	8	1	2024-01-01	986	0.66068	0.66068	1
GO:0007440	foregut morphogenesis	8	1	2024-01-01	987	0.66068	0.66068	1
GO:0007523	larval visceral muscle development	8	1	2024-01-01	988	0.66068	0.66068	1
GO:0009642	response to light intensity	8	1	2024-01-01	989	0.66068	0.66068	1
GO:0010496	intercellular transport	8	1	2024-01-01	990	0.66068	0.66068	1
GO:0010896	regulation of triglyceride catabolic process	8	1	2024-01-01	991	0.66068	0.66068	1
GO:0015804	neutral amino acid transport	8	1	2024-01-01	992	0.66068	0.66068	1
GO:0016242	negative regulation of macroautophagy	8	1	2024-01-01	993	0.66068	0.66068	1
GO:0016267	O-glycan processing, core 1	8	1	2024-01-01	994	0.66068	0.66068	1
GO:0017158	regulation of calcium ion-dependent exocytosis	8	1	2024-01-01	995	0.66068	0.66068	1
GO:0018279	protein N-linked glycosylation via asparagine	8	1	2024-01-01	996	0.66068	0.66068	1
GO:0030381	chorion-containing eggshell pattern formation	8	1	2024-01-01	997	0.66068	0.66068	1
GO:0030708	germarium-derived female germ-line cyst encapsulation	8	1	2024-01-01	998	0.66068	0.66068	1
GO:0033962	P-body assembly	8	1	2024-01-01	999	0.66068	0.66068	1
GO:0035153	epithelial cell type specification, open tracheal system	8	1	2024-01-01	1000	0.66068	0.66068	1
GO:0035308	negative regulation of protein dephosphorylation	8	1	2024-01-01	1001	0.66068	0.66068	1
GO:0035883	enteroendocrine cell differentiation	8	1	2024-01-01	1002	0.66068	0.66068	1
GO:0045705	negative regulation of salivary gland boundary specification	8	1	2024-01-01	1003	0.66068	0.66068	1
GO:0046113	nucleobase catabolic process	8	1	2024-01-01	1004	0.66068	0.66068	1
GO:0046686	response to cadmium ion	8	1	2024-01-01	1005	0.66068	0.66068	1
GO:0048738	cardiac muscle tissue development	8	1	2024-01-01	1006	0.66068	0.66068	1
GO:0050650	chondroitin sulfate proteoglycan biosynthetic process	8	1	2024-01-01	1007	0.66068	0.66068	1
GO:0050771	negative regulation of axonogenesis	8	1	2024-01-01	1008	0.66068	0.66068	1
GO:0050848	regulation of calcium-mediated signaling	8	1	2024-01-01	1009	0.66068	0.66068	1
GO:0051054	positive regulation of DNA metabolic process	8	1	2024-01-01	1010	0.66068	0.66068	1
GO:0051781	positive regulation of cell division	8	1	2024-01-01	1011	0.66068	0.66068	1
GO:0090328	regulation of olfactory learning	8	1	2024-01-01	1012	0.66068	0.66068	1
GO:0097254	renal tubular secretion	8	1	2024-01-01	1013	0.66068	0.66068	1
GO:1900542	regulation of purine nucleotide metabolic process	8	1	2024-01-01	1014	0.66068	0.66068	1
GO:1902117	positive regulation of organelle assembly	8	1	2024-01-01	1015	0.66068	0.66068	1
GO:1903900	regulation of viral life cycle	8	1	2024-01-01	1016	0.66068	0.66068	1
GO:2000104	negative regulation of DNA-dependent DNA replication	8	1	2024-01-01	1017	0.66068	0.66068	1
GO:0034314	Arp2/3 complex-mediated actin nucleation	17	2	2015-02-01	1018	0.65210	0.66074	1
GO:0090306	meiotic spindle assembly	18	2	2027-02-01	1019	0.68340	0.66079	1
GO:0008544	epidermis development	52	5	1957-06-01	1020	0.80347	0.6613	1
GO:0033044	regulation of chromosome organization	59	3	1945-07-01	1021	0.98457	0.66243	1
GO:0007548	sex differentiation	76	5	2024-06-09	1022	0.97107	0.66249	1
GO:0048584	positive regulation of response to stimulus	414	43	52.3	1023	0.93469	0.66449	1
GO:0009886	post-embryonic animal morphogenesis	360	27	45.47	1024	0.99948	0.66816	1
GO:0006996	organelle organization	1377	151	173.94	1025	0.98288	0.67138	1
GO:0042594	response to starvation	121	10	15.28	1026	0.95161	0.67258	1
GO:0007443	Malpighian tubule morphogenesis	34	4	2029-04-01	1027	0.63822	0.68095	1
GO:0010389	regulation of G2/M transition of mitotic cell cycle	27	3	1941-03-01	1028	0.68103	0.68103	1
GO:0000209	protein polyubiquitination	79	9	1998-09-01	1029	0.68118	0.68118	1
GO:0055059	asymmetric neuroblast division	31	5	1992-03-01	1030	0.35320	0.68263	1
GO:0002225	positive regulation of antimicrobial peptide production	43	6	1943-05-01	1031	0.46444	0.68292	1
GO:0007390	germ-band shortening	18	2	2027-02-01	1032	0.68340	0.6834	1
GO:0007632	visual behavior	18	2	2027-02-01	1033	0.68340	0.6834	1
GO:0030514	negative regulation of BMP signaling pathway	18	2	2027-02-01	1034	0.68340	0.6834	1
GO:0032465	regulation of cytokinesis	18	2	2027-02-01	1035	0.68340	0.6834	1
GO:0035096	larval midgut cell programmed cell death	18	2	2027-02-01	1036	0.68340	0.6834	1
GO:0090307	mitotic spindle assembly	18	2	2027-02-01	1037	0.68340	0.6834	1
GO:0007423	sensory organ development	377	27	47.62	1038	0.99983	0.69517	1
GO:0006790	sulfur compound metabolic process	136	32	17.18	1039	0.00030	0.69771	0.0128
GO:0035220	wing disc development	306	20	38.65	1040	0.99986	0.69826	1
GO:0044283	small molecule biosynthetic process	170	34	21.47	1041	0.00398	0.6986	0.106707027027027
GO:0090407	organophosphate biosynthetic process	209	47	2024-04-26	1042	4.4e-05	0.70041	0.00239167123287671
GO:0007626	locomotory behavior	146	22	18.44	1043	0.21728	0.70215	1
GO:1902652	secondary alcohol metabolic process	15	5	1989-01-01	1044	0.03222	0.70234	0.534932887029289
GO:0009620	response to fungus	53	9	1969-06-01	1045	0.22003	0.70265	1
GO:0043467	regulation of generation of precursor metabolites and energy	35	6	1942-04-01	1046	0.27626	0.70293	1
GO:0042749	regulation of circadian sleep/wake cycle	37	6	1967-04-01	1047	0.32258	0.70303	1
GO:0008344	adult locomotory behavior	68	10	1959-08-01	1048	0.35443	0.70311	1
GO:0036011	imaginal disc-derived leg segmentation	18	3	2027-02-01	1049	0.40175	0.70326	1
GO:0035006	melanization defense response	48	6	2024-06-06	1050	0.57642	0.70356	1
GO:0001742	oenocyte differentiation	9	1	2014-01-01	1051	0.70359	0.70359	1
GO:0002230	positive regulation of defense response to virus by host	9	1	2014-01-01	1052	0.70359	0.70359	1
GO:0005991	trehalose metabolic process	9	1	2014-01-01	1053	0.70359	0.70359	1
GO:0006896	Golgi to vacuole transport	9	1	2014-01-01	1054	0.70359	0.70359	1
GO:0006984	ER-nucleus signaling pathway	9	1	2014-01-01	1055	0.70359	0.70359	1
GO:0007100	mitotic centrosome separation	9	1	2014-01-01	1056	0.70359	0.70359	1
GO:0007141	male meiosis I	9	1	2014-01-01	1057	0.70359	0.70359	1
GO:0007394	dorsal closure, elongation of leading edge cells	9	1	2014-01-01	1058	0.70359	0.70359	1
GO:0009070	serine family amino acid biosynthetic process	9	1	2014-01-01	1059	0.70359	0.70359	1
GO:0009084	glutamine family amino acid biosynthetic process	9	1	2014-01-01	1060	0.70359	0.70359	1
GO:0009154	purine ribonucleotide catabolic process	9	1	2014-01-01	1061	0.70359	0.70359	1
GO:0018904	ether metabolic process	9	1	2014-01-01	1062	0.70359	0.70359	1
GO:0030723	ovarian fusome organization	9	1	2014-01-01	1063	0.70359	0.70359	1
GO:0031126	sno(s)RNA 3'-end processing	9	1	2014-01-01	1064	0.70359	0.70359	1
GO:0034508	centromere complex assembly	9	1	2014-01-01	1065	0.70359	0.70359	1
GO:0045314	regulation of compound eye photoreceptor development	9	1	2014-01-01	1066	0.70359	0.70359	1
GO:0046664	dorsal closure, amnioserosa morphology change	9	1	2014-01-01	1067	0.70359	0.70359	1
GO:0048800	antennal morphogenesis	9	1	2014-01-01	1068	0.70359	0.70359	1
GO:0051438	regulation of ubiquitin-protein transferase activity	9	1	2014-01-01	1069	0.70359	0.70359	1
GO:0051663	oocyte nucleus localization involved in oocyte dorsal/ventral axis specification	9	1	2014-01-01	1070	0.70359	0.70359	1
GO:0061319	nephrocyte differentiation	9	1	2014-01-01	1071	0.70359	0.70359	1
GO:2000274	regulation of epithelial cell migration, open tracheal system	9	1	2014-01-01	1072	0.70359	0.70359	1
GO:2000737	negative regulation of stem cell differentiation	9	1	2014-01-01	1073	0.70359	0.70359	1
GO:2000765	regulation of cytoplasmic translation	9	1	2014-01-01	1074	0.70359	0.70359	1
GO:0007469	antennal development	18	2	2027-02-01	1075	0.68340	0.70364	1
GO:0043410	positive regulation of MAPK cascade	58	6	1933-07-01	1076	0.75814	0.70405	1
GO:0016246	RNA interference	28	3	1954-03-01	1077	0.70525	0.70525	1
GO:0034470	ncRNA processing	223	11	28.17	1078	0.99997	0.71024	1
GO:0030261	chromosome condensation	39	6	1993-04-01	1079	0.36987	0.71154	1
GO:0007310	oocyte dorsal/ventral axis specification	33	4	2017-04-01	1080	0.61400	0.71222	1
GO:0002052	positive regulation of neuroblast proliferation	19	2	2024-04-02	1081	0.71234	0.71234	1
GO:0007193	adenylate cyclase-inhibiting G protein-coupled receptor signaling pathway	19	2	2024-04-02	1082	0.71234	0.71234	1
GO:0007430	terminal branching, open tracheal system	19	2	2024-04-02	1083	0.71234	0.71234	1
GO:0030308	negative regulation of cell growth	19	2	2024-04-02	1084	0.71234	0.71234	1
GO:0032508	DNA duplex unwinding	19	2	2024-04-02	1085	0.71234	0.71234	1
GO:0010033	response to organic substance	443	54	55.96	1086	0.63591	0.71326	1
GO:0007419	ventral cord development	56	6	2024-07-07	1087	0.72706	0.72706	1
GO:0042060	wound healing	70	7	1984-08-01	1088	0.79793	0.72777	1
GO:0071702	organic substance transport	691	56	87.29	1089	0.99997	0.73036	1
GO:0065008	regulation of biological quality	1031	154	130.23	1090	0.01073	0.73066	0.245149425287356
GO:0007317	regulation of pole plasm oskar mRNA localization	20	2	1953-02-01	1091	0.73904	0.73904	1
GO:0035149	lumen formation, open tracheal system	20	2	1953-02-01	1092	0.73904	0.73904	1
GO:0033674	positive regulation of kinase activity	38	4	2024-08-04	1093	0.72483	0.73918	1
GO:0045451	pole plasm oskar mRNA localization	40	4	2024-05-05	1094	0.76192	0.73932	1
GO:0046692	sperm competition	19	4	2024-04-02	1095	0.21196	0.74038	1
GO:0000731	DNA synthesis involved in DNA repair	10	1	2026-01-01	1096	0.74107	0.74107	1
GO:0002121	inter-male aggressive behavior	10	1	2026-01-01	1097	0.74107	0.74107	1
GO:0006206	pyrimidine nucleobase metabolic process	10	1	2026-01-01	1098	0.74107	0.74107	1
GO:0006221	pyrimidine nucleotide biosynthetic process	10	1	2026-01-01	1099	0.74107	0.74107	1
GO:0006390	mitochondrial transcription	10	1	2026-01-01	1100	0.74107	0.74107	1
GO:0006517	protein deglycosylation	10	1	2026-01-01	1101	0.74107	0.74107	1
GO:0006903	vesicle targeting	10	1	2026-01-01	1102	0.74107	0.74107	1
GO:0007056	spindle assembly involved in female meiosis	10	1	2026-01-01	1103	0.74107	0.74107	1
GO:0007318	pole plasm protein localization	10	1	2026-01-01	1104	0.74107	0.74107	1
GO:0007482	haltere development	10	1	2026-01-01	1105	0.74107	0.74107	1
GO:0009996	negative regulation of cell fate specification	10	1	2026-01-01	1106	0.74107	0.74107	1
GO:0016321	female meiosis chromosome segregation	10	1	2026-01-01	1107	0.74107	0.74107	1
GO:0016925	protein sumoylation	10	1	2026-01-01	1108	0.74107	0.74107	1
GO:0030713	ovarian follicle cell stalk formation	10	1	2026-01-01	1109	0.74107	0.74107	1
GO:0035041	sperm chromatin decondensation	10	1	2026-01-01	1110	0.74107	0.74107	1
GO:0035289	posterior head segmentation	10	1	2026-01-01	1111	0.74107	0.74107	1
GO:0040040	thermosensory behavior	10	1	2026-01-01	1112	0.74107	0.74107	1
GO:0048311	mitochondrion distribution	10	1	2026-01-01	1113	0.74107	0.74107	1
GO:0048790	maintenance of presynaptic active zone structure	10	1	2026-01-01	1114	0.74107	0.74107	1
GO:0050905	neuromuscular process	10	1	2026-01-01	1115	0.74107	0.74107	1
GO:0061343	cell adhesion involved in heart morphogenesis	10	1	2026-01-01	1116	0.74107	0.74107	1
GO:1902969	mitotic DNA replication	10	1	2026-01-01	1117	0.74107	0.74107	1
GO:0016325	oocyte microtubule cytoskeleton organization	27	3	1941-03-01	1118	0.68103	0.74113	1
GO:0050805	negative regulation of synaptic transmission	21	2	1965-02-01	1119	0.76359	0.74122	1
GO:0000082	G1/S transition of mitotic cell cycle	29	3	1966-03-01	1120	0.72803	0.74122	1
GO:0009636	response to toxic substance	49	5	2019-06-01	1121	0.75882	0.74142	1
GO:0043624	cellular protein complex disassembly	42	4	1931-05-01	1122	0.79500	0.74146	1
GO:0051298	centrosome duplication	35	2	1942-04-01	1123	0.94667	0.74188	1
GO:0070925	organelle assembly	307	36	38.78	1124	0.71257	0.74205	1
GO:0006898	receptor-mediated endocytosis	57	4	2024-02-07	1125	0.94113	0.74217	1
GO:0009948	anterior/posterior axis specification	98	9	1938-12-01	1126	0.88631	0.74225	1
GO:0040029	regulation of gene expression, epigenetic	52	3	1957-06-01	1127	0.96807	0.74231	1
GO:0015849	organic acid transport	84	7	1961-10-01	1128	0.91958	0.74233	1
GO:0007015	actin filament organization	144	18	18.19	1129	0.55752	0.74334	1
GO:0008407	chaeta morphogenesis	30	3	1979-03-01	1130	0.74941	0.74941	1
GO:0072659	protein localization to plasma membrane	50	5	1932-06-01	1131	0.77449	0.74975	1
GO:0007444	imaginal disc development	452	37	57.1	1132	0.99921	0.74985	1
GO:0007399	nervous system development	889	76	112.3	1133	0.99998	0.7534	1
GO:0009653	anatomical structure morphogenesis	1152	105	145.52	1134	0.99998	0.75808	1
GO:0007269	neurotransmitter secretion	79	13	1998-09-01	1135	0.19210	0.76169	1
GO:0048523	negative regulation of cellular process	978	81	123.54	1136	100000	0.76346	1
GO:0006334	nucleosome assembly	21	2	1965-02-01	1137	0.76359	0.76359	1
GO:0006963	positive regulation of antibacterial peptide biosynthetic process	21	2	1965-02-01	1138	0.76359	0.76359	1
GO:0007614	short-term memory	21	2	1965-02-01	1139	0.76359	0.76359	1
GO:0042273	ribosomal large subunit biogenesis	56	5	2024-07-07	1140	0.85251	0.77014	1
GO:0006413	translational initiation	66	5	1934-08-01	1141	0.93229	0.77092	1
GO:0007186	G protein-coupled receptor signaling pathway	173	23	21.85	1142	0.42990	0.77255	1
GO:0006650	glycerophospholipid metabolic process	103	14	2024-01-13	1143	0.42797	0.77332	1
GO:0035075	response to ecdysone	37	5	1967-04-01	1144	0.50924	0.77357	1
GO:0000302	response to reactive oxygen species	32	4	2024-04-04	1145	0.58879	0.7737	1
GO:0042023	DNA endoreduplication	17	2	2015-02-01	1146	0.65210	0.77374	1
GO:0061912	selective autophagy	17	2	2015-02-01	1147	0.65210	0.77374	1
GO:0001678	cellular glucose homeostasis	11	1	1939-01-01	1148	0.77382	0.77382	1
GO:0001731	formation of translation preinitiation complex	11	1	1939-01-01	1149	0.77382	0.77382	1
GO:0006474	N-terminal protein amino acid acetylation	11	1	1939-01-01	1150	0.77382	0.77382	1
GO:0007080	mitotic metaphase plate congression	11	1	1939-01-01	1151	0.77382	0.77382	1
GO:0007113	endomitotic cell cycle	11	1	1939-01-01	1152	0.77382	0.77382	1
GO:0007362	terminal region determination	11	1	1939-01-01	1153	0.77382	0.77382	1
GO:0007628	adult walking behavior	11	1	1939-01-01	1154	0.77382	0.77382	1
GO:0015012	heparan sulfate proteoglycan biosynthetic process	11	1	1939-01-01	1155	0.77382	0.77382	1
GO:0015872	dopamine transport	11	1	1939-01-01	1156	0.77382	0.77382	1
GO:0019732	antifungal humoral response	11	1	1939-01-01	1157	0.77382	0.77382	1
GO:0031440	regulation of mRNA 3'-end processing	11	1	1939-01-01	1158	0.77382	0.77382	1
GO:0035065	regulation of histone acetylation	11	1	1939-01-01	1159	0.77382	0.77382	1
GO:0035076	ecdysone receptor-mediated signaling pathway	11	1	1939-01-01	1160	0.77382	0.77382	1
GO:0035158	regulation of tube diameter, open tracheal system	11	1	1939-01-01	1161	0.77382	0.77382	1
GO:0042632	cholesterol homeostasis	11	1	1939-01-01	1162	0.77382	0.77382	1
GO:0043001	Golgi to plasma membrane protein transport	11	1	1939-01-01	1163	0.77382	0.77382	1
GO:0045842	positive regulation of mitotic metaphase/anaphase transition	11	1	1939-01-01	1164	0.77382	0.77382	1
GO:0046959	habituation	11	1	1939-01-01	1165	0.77382	0.77382	1
GO:0050878	regulation of body fluid levels	11	1	1939-01-01	1166	0.77382	0.77382	1
GO:0050907	detection of chemical stimulus involved in sensory perception	11	1	1939-01-01	1167	0.77382	0.77382	1
GO:0055069	zinc ion homeostasis	11	1	1939-01-01	1168	0.77382	0.77382	1
GO:0060025	regulation of synaptic activity	11	1	1939-01-01	1169	0.77382	0.77382	1
GO:0071901	negative regulation of protein serine/threonine kinase activity	11	1	1939-01-01	1170	0.77382	0.77382	1
GO:0090303	positive regulation of wound healing	11	1	1939-01-01	1171	0.77382	0.77382	1
GO:1900074	negative regulation of neuromuscular synaptic transmission	11	1	1939-01-01	1172	0.77382	0.77382	1
GO:1902669	positive regulation of axon guidance	11	1	1939-01-01	1173	0.77382	0.77382	1
GO:1903363	negative regulation of cellular protein catabolic process	11	1	1939-01-01	1174	0.77382	0.77382	1
GO:1901992	positive regulation of mitotic cell cycle phase transition	22	2	1978-02-01	1175	0.78610	0.77396	1
GO:0030833	regulation of actin filament polymerization	62	7	1983-07-01	1176	0.68239	0.77398	1
GO:0051028	mRNA transport	39	2	1993-04-01	1177	0.96604	0.77473	1
GO:0043484	regulation of RNA splicing	88	7	2024-12-11	1178	0.93977	0.77517	1
GO:0043085	positive regulation of catalytic activity	146	14	18.44	1179	0.89674	0.7753	1
GO:0009966	regulation of signal transduction	643	70	81.22	1180	0.92883	0.77802	1
GO:0007218	neuropeptide signaling pathway	41	4	2018-05-01	1181	0.77895	0.77895	1
GO:0045595	regulation of cell differentiation	220	13	27.79	1182	0.99971	0.77906	1
GO:0006874	cellular calcium ion homeostasis	52	14	1957-06-01	1183	0.00411	0.78202	0.10945288590604
GO:0042886	amide transport	22	2	1978-02-01	1184	0.78610	0.7861	1
GO:0006635	fatty acid beta-oxidation	32	3	2024-04-04	1185	0.78811	0.78811	1
GO:0033554	cellular response to stress	507	49	64.04	1186	0.98642	0.7935	1
GO:0031328	positive regulation of cellular biosynthetic process	404	30	51.03	1187	0.99979	0.8003	1
GO:0009617	response to bacterium	184	28	23.24	1188	0.16877	0.80059	1
GO:1902532	negative regulation of intracellular signal transduction	112	15	14.15	1189	0.44616	0.80196	1
GO:0140694	non-membrane-bounded organelle assembly	179	23	22.61	1190	0.49921	0.80212	1
GO:0033209	tumor necrosis factor-mediated signaling pathway	22	3	1978-02-01	1191	0.53841	0.80218	1
GO:0007601	visual perception	18	2	2027-02-01	1192	0.68340	0.80235	1
GO:0045995	regulation of embryonic development	34	4	2029-04-01	1193	0.63822	0.80236	1
GO:0000727	double-strand break repair via break-induced replication	12	1	1952-01-01	1194	0.80243	0.80243	1
GO:0002027	regulation of heart rate	12	1	1952-01-01	1195	0.80243	0.80243	1
GO:0006783	heme biosynthetic process	12	1	1952-01-01	1196	0.80243	0.80243	1
GO:0007200	phospholipase C-activating G protein-coupled receptor signaling pathway	12	1	1952-01-01	1197	0.80243	0.80243	1
GO:0007479	leg disc proximal/distal pattern formation	12	1	1952-01-01	1198	0.80243	0.80243	1
GO:0034389	lipid droplet organization	12	1	1952-01-01	1199	0.80243	0.80243	1
GO:0035196	production of miRNAs involved in gene silencing by miRNA	12	1	1952-01-01	1200	0.80243	0.80243	1
GO:0035234	ectopic germ cell programmed cell death	12	1	1952-01-01	1201	0.80243	0.80243	1
GO:0042398	cellular modified amino acid biosynthetic process	12	1	1952-01-01	1202	0.80243	0.80243	1
GO:0042542	response to hydrogen peroxide	12	1	1952-01-01	1203	0.80243	0.80243	1
GO:0042675	compound eye cone cell differentiation	12	1	1952-01-01	1204	0.80243	0.80243	1
GO:0045456	ecdysteroid biosynthetic process	12	1	1952-01-01	1205	0.80243	0.80243	1
GO:0046011	regulation of oskar mRNA translation	12	1	1952-01-01	1206	0.80243	0.80243	1
GO:0046033	AMP metabolic process	12	1	1952-01-01	1207	0.80243	0.80243	1
GO:0070922	small RNA loading onto RISC	12	1	1952-01-01	1208	0.80243	0.80243	1
GO:0072529	pyrimidine-containing compound catabolic process	12	1	1952-01-01	1209	0.80243	0.80243	1
GO:0001933	negative regulation of protein phosphorylation	33	3	2017-04-01	1210	0.80552	0.80266	1
GO:0032956	regulation of actin cytoskeleton organization	100	11	1963-12-01	1211	0.73355	0.80282	1
GO:0006950	response to stress	971	121	122.66	1212	0.58429	0.80291	1
GO:0008298	intracellular mRNA localization	66	6	1934-08-01	1213	0.85653	0.80306	1
GO:0016458	gene silencing	102	7	1988-12-01	1214	0.97968	0.80428	1
GO:0051050	positive regulation of transport	137	11	17.31	1215	0.96781	0.80443	1
GO:0007350	blastoderm segmentation	153	12	19.33	1216	0.97853	0.80479	1
GO:0007422	peripheral nervous system development	40	4	2024-05-05	1217	0.76192	0.80545	1
GO:0008587	imaginal disc-derived wing margin morphogenesis	49	5	2019-06-01	1218	0.75882	0.80553	1
GO:0035206	regulation of hemocyte proliferation	35	5	1942-04-01	1219	0.45835	0.80601	1
GO:0006869	lipid transport	76	10	2024-06-09	1220	0.49670	0.80609	1
GO:0051294	establishment of spindle orientation	23	2	1991-02-01	1221	0.80671	0.80671	1
GO:0007472	wing disc morphogenesis	230	14	2024-05-29	1222	0.99968	0.80748	1
GO:0051276	chromosome organization	332	26	41.94	1223	0.99833	0.80785	1
GO:0016573	histone acetylation	72	6	2024-09-09	1224	0.90645	0.81118	1
GO:0022416	chaeta development	64	6	2024-08-08	1225	0.83563	0.82214	1
GO:0000281	mitotic cytokinesis	44	4	1956-05-01	1226	0.82428	0.82428	1
GO:0009306	protein secretion	73	6	2022-09-01	1227	0.91312	0.82532	1
GO:0051607	defense response to virus	40	4	2024-05-05	1228	0.76192	0.82554	1
GO:0006887	exocytosis	72	11	2024-09-09	1229	0.29697	0.8266	1
GO:0007254	JNK cascade	71	9	1997-08-01	1230	0.54946	0.82721	1
GO:0045860	positive regulation of protein kinase activity	18	2	2027-02-01	1231	0.68340	0.82731	1
GO:0007041	lysosomal transport	19	2	2024-04-02	1232	0.71234	0.82735	1
GO:0007040	lysosome organization	13	1	1964-01-01	1233	0.82743	0.82743	1
GO:0015807	L-amino acid transport	13	1	1964-01-01	1234	0.82743	0.82743	1
GO:0022409	positive regulation of cell-cell adhesion	13	1	1964-01-01	1235	0.82743	0.82743	1
GO:0031167	rRNA methylation	13	1	1964-01-01	1236	0.82743	0.82743	1
GO:0031453	positive regulation of heterochromatin assembly	13	1	1964-01-01	1237	0.82743	0.82743	1
GO:0040015	negative regulation of multicellular organism growth	13	1	1964-01-01	1238	0.82743	0.82743	1
GO:0071248	cellular response to metal ion	13	1	1964-01-01	1239	0.82743	0.82743	1
GO:0009116	nucleoside metabolic process	32	2	2024-04-04	1240	0.92566	0.82788	1
GO:0007369	gastrulation	63	4	1996-07-01	1241	0.96598	0.8285	1
GO:0010647	positive regulation of cell communication	367	40	46.36	1242	0.86612	0.82936	1
GO:0023056	positive regulation of signaling	367	40	46.36	1243	0.86612	0.82936	1
GO:0007010	cytoskeleton organization	521	59	65.81	1244	0.84079	0.82956	1
GO:0045165	cell fate commitment	244	18	30.82	1245	0.99726	0.83091	1
GO:0031327	negative regulation of cellular biosynthetic process	303	18	38.27	1246	0.99997	0.8339	1
GO:0048675	axon extension	45	4	1968-05-01	1247	0.83757	0.83757	1
GO:1901362	organic cyclic compound biosynthetic process	1118	102	141.22	1248	0.99997	0.84137	1
GO:0042059	negative regulation of epidermal growth factor receptor signaling pathway	25	2	2016-03-01	1249	0.84269	0.84269	1
GO:0030707	ovarian follicle cell development	222	14	2024-04-28	1250	0.99939	0.84496	1
GO:0016477	cell migration	254	15	32.08	1251	0.99989	0.84498	1
GO:1903829	positive regulation of cellular protein localization	24	3	2024-03-03	1252	0.59969	0.84904	1
GO:0006744	ubiquinone biosynthetic process	14	1	1977-01-01	1253	0.84926	0.84926	1
GO:0007280	pole cell migration	14	1	1977-01-01	1254	0.84926	0.84926	1
GO:0007400	neuroblast fate determination	14	1	1977-01-01	1255	0.84926	0.84926	1
GO:0014019	neuroblast development	14	1	1977-01-01	1256	0.84926	0.84926	1
GO:0018200	peptidyl-glutamic acid modification	14	1	1977-01-01	1257	0.84926	0.84926	1
GO:0019432	triglyceride biosynthetic process	14	1	1977-01-01	1258	0.84926	0.84926	1
GO:0035209	pupal development	14	1	1977-01-01	1259	0.84926	0.84926	1
GO:0045292	mRNA cis splicing, via spliceosome	14	1	1977-01-01	1260	0.84926	0.84926	1
GO:0045494	photoreceptor cell maintenance	14	1	1977-01-01	1261	0.84926	0.84926	1
GO:0045611	negative regulation of hemocyte differentiation	14	1	1977-01-01	1262	0.84926	0.84926	1
GO:0046513	ceramide biosynthetic process	14	1	1977-01-01	1263	0.84926	0.84926	1
GO:0048803	imaginal disc-derived male genitalia morphogenesis	14	1	1977-01-01	1264	0.84926	0.84926	1
GO:0060250	germ-line stem-cell niche homeostasis	14	1	1977-01-01	1265	0.84926	0.84926	1
GO:1903531	negative regulation of secretion by cell	14	1	1977-01-01	1266	0.84926	0.84926	1
GO:2001234	negative regulation of apoptotic signaling pathway	14	1	1977-01-01	1267	0.84926	0.84926	1
GO:0051051	negative regulation of transport	43	4	1943-05-01	1268	0.81010	0.84946	1
GO:0030100	regulation of endocytosis	56	3	2024-07-07	1269	0.97886	0.85027	1
GO:0007480	imaginal disc-derived leg morphogenesis	54	6	1982-06-01	1270	0.69327	0.85029	1
GO:0016482	cytosolic transport	60	3	1958-07-01	1271	0.98612	0.85042	1
GO:0050803	regulation of synapse structure or activity	157	15	19.83	1272	0.90621	0.85052	1
GO:0007265	Ras protein signal transduction	126	11	15.92	1273	0.93459	0.85054	1
GO:0060070	canonical Wnt signaling pathway	91	5	1949-11-01	1274	0.99272	0.85101	1
GO:0007552	metamorphosis	366	27	46.23	1275	0.99965	0.85503	1
GO:1904263	positive regulation of TORC1 signaling	26	2	2028-03-01	1276	0.85830	0.8583	1
GO:0007420	brain development	96	7	2013-12-01	1277	0.96720	0.85986	1
GO:0098662	inorganic cation transmembrane transport	187	49	23.62	1278	2.9e-07	0.8605	3.02821e+09
GO:0048813	dendrite morphogenesis	129	9	2024-03-16	1279	0.98700	0.86459	1
GO:0061057	peptidoglycan recognition protein signaling pathway	40	8	2024-05-05	1280	0.12399	0.86724	1
GO:0042752	regulation of circadian rhythm	75	11	1947-09-01	1281	0.34631	0.86764	1
GO:0010669	epithelial structure maintenance	26	3	2028-03-01	1282	0.65536	0.86816	1
GO:0007288	sperm axoneme assembly	15	1	1989-01-01	1283	0.86834	0.86834	1
GO:0007303	cytoplasmic transport, nurse cell to oocyte	15	1	1989-01-01	1284	0.86834	0.86834	1
GO:0008594	photoreceptor cell morphogenesis	15	1	1989-01-01	1285	0.86834	0.86834	1
GO:0008630	intrinsic apoptotic signaling pathway in response to DNA damage	15	1	1989-01-01	1286	0.86834	0.86834	1
GO:0009409	response to cold	15	1	1989-01-01	1287	0.86834	0.86834	1
GO:0019236	response to pheromone	15	1	1989-01-01	1288	0.86834	0.86834	1
GO:0042332	gravitaxis	15	1	1989-01-01	1289	0.86834	0.86834	1
GO:0046426	negative regulation of receptor signaling pathway via JAK-STAT	15	1	1989-01-01	1290	0.86834	0.86834	1
GO:0046855	inositol phosphate dephosphorylation	15	1	1989-01-01	1291	0.86834	0.86834	1
GO:0051260	protein homooligomerization	15	1	1989-01-01	1292	0.86834	0.86834	1
GO:0000077	DNA damage checkpoint signaling	31	3	1992-03-01	1293	0.76942	0.86834	1
GO:0061982	meiosis I cell cycle process	74	8	1935-09-01	1294	0.73353	0.86847	1
GO:1905039	carboxylic acid transmembrane transport	62	6	1983-07-01	1295	0.81234	0.8686	1
GO:0001558	regulation of cell growth	73	5	2022-09-01	1296	0.96242	0.86929	1
GO:0007059	chromosome segregation	148	14	2024-07-18	1297	0.90706	0.86943	1
GO:0008049	male courtship behavior	40	6	2024-05-05	1298	0.39364	0.87158	1
GO:0007286	spermatid development	85	4	1974-10-01	1299	0.99614	0.87451	1
GO:0006820	anion transport	151	23	2024-07-19	1300	0.19594	0.88366	1
GO:0050804	modulation of chemical synaptic transmission	124	18	15.66	1301	0.29986	0.8841	1
GO:0031647	regulation of protein stability	54	6	1982-06-01	1302	0.69327	0.88495	1
GO:0000028	ribosomal small subunit assembly	16	1	2024-02-02	1303	0.88500	0.885	1
GO:0000184	nuclear-transcribed mRNA catabolic process, nonsense-mediated decay	16	1	2024-02-02	1304	0.88500	0.885	1
GO:0007370	ventral furrow formation	16	1	2024-02-02	1305	0.88500	0.885	1
GO:0009124	nucleoside monophosphate biosynthetic process	16	1	2024-02-02	1306	0.88500	0.885	1
GO:0010043	response to zinc ion	16	1	2024-02-02	1307	0.88500	0.885	1
GO:0010591	regulation of lamellipodium assembly	16	1	2024-02-02	1308	0.88500	0.885	1
GO:0016360	sensory organ precursor cell fate determination	16	1	2024-02-02	1309	0.88500	0.885	1
GO:0031398	positive regulation of protein ubiquitination	16	1	2024-02-02	1310	0.88500	0.885	1
GO:0043524	negative regulation of neuron apoptotic process	16	1	2024-02-02	1311	0.88500	0.885	1
GO:0046578	regulation of Ras protein signal transduction	71	7	1997-08-01	1312	0.80982	0.88525	1
GO:0008360	regulation of cell shape	50	5	1932-06-01	1313	0.77449	0.88527	1
GO:0008258	head involution	28	2	1954-03-01	1314	0.88534	0.88534	1
GO:0007427	epithelial cell migration, open tracheal system	37	3	1967-04-01	1315	0.86353	0.88539	1
GO:0009952	anterior/posterior pattern specification	142	13	17.94	1316	0.92231	0.88605	1
GO:0045880	positive regulation of smoothened signaling pathway	39	3	1993-04-01	1317	0.88638	0.88638	1
GO:0006812	cation transport	296	60	37.39	1318	0.00011	0.88827	0.00525879518072289
GO:0031146	SCF-dependent proteasomal ubiquitin-dependent protein catabolic process	50	4	1932-06-01	1319	0.89198	0.89198	1
GO:0006897	endocytosis	154	11	19.45	1320	0.99035	0.89486	1
GO:0035317	imaginal disc-derived wing hair organization	40	3	2024-05-05	1321	0.89647	0.89647	1
GO:0006661	phosphatidylinositol biosynthetic process	58	7	1933-07-01	1322	0.61116	0.89655	1
GO:0019991	septate junction assembly	29	2	1966-03-01	1323	0.89700	0.897	1
GO:0030716	oocyte fate determination	29	2	1966-03-01	1324	0.89700	0.897	1
GO:0035017	cuticle pattern formation	29	2	1966-03-01	1325	0.89700	0.897	1
GO:0050708	regulation of protein secretion	29	2	1966-03-01	1326	0.89700	0.897	1
GO:0048488	synaptic vesicle endocytosis	38	3	2024-08-04	1327	0.87542	0.89704	1
GO:0006367	transcription initiation from RNA polymerase II promoter	57	5	2024-02-07	1328	0.86304	0.89718	1
GO:0007018	microtubule-based movement	134	9	16.93	1329	0.99123	0.89911	1
GO:0007009	plasma membrane organization	22	2	1978-02-01	1330	0.78610	0.89946	1
GO:0009312	oligosaccharide biosynthetic process	17	1	2015-02-01	1331	0.89955	0.89955	1
GO:0016239	positive regulation of macroautophagy	17	1	2015-02-01	1332	0.89955	0.89955	1
GO:0016575	histone deacetylation	17	1	2015-02-01	1333	0.89955	0.89955	1
GO:0048489	synaptic vesicle transport	17	1	2015-02-01	1334	0.89955	0.89955	1
GO:0061077	chaperone-mediated protein folding	34	3	2029-04-01	1335	0.82171	0.89959	1
GO:0007143	female meiotic nuclear division	37	3	1967-04-01	1336	0.86353	0.89968	1
GO:0018193	peptidyl-amino acid modification	322	31	40.67	1337	0.96316	0.89977	1
GO:2000243	positive regulation of reproductive process	54	4	1982-06-01	1338	0.92328	0.89997	1
GO:0030335	positive regulation of cell migration	50	3	1932-06-01	1339	0.96089	0.90009	1
GO:0009953	dorsal/ventral pattern formation	119	9	2024-03-15	1340	0.97237	0.90077	1
GO:0006518	peptide metabolic process	504	40	63.66	1341	0.99980	0.9053	1
GO:0000381	regulation of alternative mRNA splicing, via spliceosome	72	6	2024-09-09	1342	0.90645	0.90645	1
GO:0015031	protein transport	403	21	50.91	1343	100000	0.90654	1
GO:0035011	melanotic encapsulation of foreign target	30	2	1979-03-01	1344	0.90754	0.90754	1
GO:0009612	response to mechanical stimulus	28	3	1954-03-01	1345	0.70525	0.9121	1
GO:0051494	negative regulation of cytoskeleton organization	33	3	2017-04-01	1346	0.80552	0.91225	1
GO:0007406	negative regulation of neuroblast proliferation	18	1	2027-02-01	1347	0.91227	0.91227	1
GO:0010528	regulation of transposition	18	1	2027-02-01	1348	0.91227	0.91227	1
GO:0018107	peptidyl-threonine phosphorylation	18	1	2027-02-01	1349	0.91227	0.91227	1
GO:0048100	wing disc anterior/posterior pattern formation	18	1	2027-02-01	1350	0.91227	0.91227	1
GO:0048678	response to axon injury	18	1	2027-02-01	1351	0.91227	0.91227	1
GO:0070593	dendrite self-avoidance	18	1	2027-02-01	1352	0.91227	0.91227	1
GO:0090502	RNA phosphodiester bond hydrolysis, endonucleolytic	18	1	2027-02-01	1353	0.91227	0.91227	1
GO:0032984	protein-containing complex disassembly	65	5	2021-08-01	1354	0.92655	0.91271	1
GO:0007507	heart development	83	6	1948-10-01	1355	0.96007	0.913	1
GO:0007052	mitotic spindle organization	61	6	1971-07-01	1356	0.79977	0.91406	1
GO:0003333	amino acid transmembrane transport	42	3	1931-05-01	1357	0.91427	0.91427	1
GO:0048190	wing disc dorsal/ventral pattern formation	42	3	1931-05-01	1358	0.91427	0.91427	1
GO:0090263	positive regulation of canonical Wnt signaling pathway	42	3	1931-05-01	1359	0.91427	0.91427	1
GO:0048749	compound eye development	300	20	37.9	1360	0.99978	0.91525	1
GO:0006397	mRNA processing	264	19	33.35	1361	0.99860	0.91529	1
GO:0007029	endoplasmic reticulum organization	31	2	1992-03-01	1362	0.91706	0.91706	1
GO:0008406	gonad development	43	3	1943-05-01	1363	0.92208	0.91721	1
GO:0031331	positive regulation of cellular catabolic process	129	12	2024-03-16	1364	0.90444	0.91777	1
GO:0008104	protein localization	626	45	79.08	1365	100000	0.91796	1
GO:0000469	cleavage involved in rRNA processing	19	1	2024-04-02	1366	0.92338	0.92338	1
GO:0003383	apical constriction	19	1	2024-04-02	1367	0.92338	0.92338	1
GO:0006378	mRNA polyadenylation	19	1	2024-04-02	1368	0.92338	0.92338	1
GO:0006446	regulation of translational initiation	19	1	2024-04-02	1369	0.92338	0.92338	1
GO:0007413	axonal fasciculation	19	1	2024-04-02	1370	0.92338	0.92338	1
GO:0008078	mesodermal cell migration	19	1	2024-04-02	1371	0.92338	0.92338	1
GO:0007140	male meiotic nuclear division	62	4	1983-07-01	1372	0.96266	0.92389	1
GO:0008347	glial cell migration	32	2	2024-04-04	1373	0.92566	0.92566	1
GO:0048010	vascular endothelial growth factor receptor signaling pathway	32	2	2024-04-04	1374	0.92566	0.92566	1
GO:0072553	terminal button organization	32	2	2024-04-04	1375	0.92566	0.92566	1
GO:1903688	positive regulation of border follicle cell migration	32	2	2024-04-04	1376	0.92566	0.92566	1
GO:0010506	regulation of autophagy	98	10	1938-12-01	1377	0.80873	0.92576	1
GO:0010629	negative regulation of gene expression	258	15	32.59	1378	0.99992	0.92645	1
GO:0007169	transmembrane receptor protein tyrosine kinase signaling pathway	178	11	22.48	1379	0.99854	0.93203	1
GO:0006644	phospholipid metabolic process	137	17	17.31	1380	0.57087	0.93284	1
GO:0000422	autophagy of mitochondrion	28	3	1954-03-01	1381	0.70525	0.93289	1
GO:0000902	cell morphogenesis	455	29	57.47	1382	100000	0.93296	1
GO:0051568	histone H3-K4 methylation	26	2	2028-03-01	1383	0.85830	0.93303	1
GO:0030717	oocyte karyosome formation	20	1	1953-02-01	1384	0.93308	0.93308	1
GO:0034661	ncRNA catabolic process	20	1	1953-02-01	1385	0.93308	0.93308	1
GO:0040018	positive regulation of multicellular organism growth	20	1	1953-02-01	1386	0.93308	0.93308	1
GO:0045792	negative regulation of cell size	20	1	1953-02-01	1387	0.93308	0.93308	1
GO:0042067	establishment of ommatidial planar polarity	44	4	1956-05-01	1388	0.82428	0.93309	1
GO:0007455	eye-antennal disc morphogenesis	29	2	1966-03-01	1389	0.89700	0.93311	1
GO:0045807	positive regulation of endocytosis	38	2	2024-08-04	1390	0.96195	0.93332	1
GO:0045879	negative regulation of smoothened signaling pathway	45	3	1968-05-01	1391	0.93578	0.93578	1
GO:0006338	chromatin remodeling	94	8	1987-11-01	1392	0.92058	0.93614	1
GO:0034605	cellular response to heat	21	1	1965-02-01	1393	0.94155	0.94155	1
GO:0035050	embryonic heart tube development	21	1	1965-02-01	1394	0.94155	0.94155	1
GO:0043277	apoptotic cell clearance	21	1	1965-02-01	1395	0.94155	0.94155	1
GO:0070374	positive regulation of ERK1 and ERK2 cascade	21	1	1965-02-01	1396	0.94155	0.94155	1
GO:0030154	cell differentiation	1269	118	160.3	1397	0.99998	0.94184	1
GO:0007173	epidermal growth factor receptor signaling pathway	56	3	2024-07-07	1398	0.97886	0.94198	1
GO:0006417	regulation of translation	136	8	17.18	1399	0.99707	0.94289	1
GO:0040008	regulation of growth	254	23	32.08	1400	0.97151	0.9429	1
GO:0007474	imaginal disc-derived wing vein specification	47	3	1994-05-01	1401	0.94723	0.94723	1
GO:0033227	dsRNA transport	22	1	1978-02-01	1402	0.94896	0.94896	1
GO:0034472	snRNA 3'-end processing	22	1	1978-02-01	1403	0.94896	0.94896	1
GO:0099174	regulation of presynapse organization	22	1	1978-02-01	1404	0.94896	0.94896	1
GO:2001020	regulation of response to DNA damage stimulus	22	1	1978-02-01	1405	0.94896	0.94896	1
GO:0001934	positive regulation of protein phosphorylation	40	3	2024-05-05	1406	0.89647	0.949	1
GO:0006909	phagocytosis	43	2	1943-05-01	1407	0.97854	0.94922	1
GO:0045597	positive regulation of cell differentiation	96	5	2013-12-01	1408	0.99551	0.94982	1
GO:0035331	negative regulation of hippo signaling	36	2	1955-04-01	1409	0.95232	0.95232	1
GO:0006281	DNA repair	152	13	2024-02-19	1410	0.95685	0.95297	1
GO:0009887	animal organ morphogenesis	591	47	74.65	1411	0.99993	0.95329	1
GO:0007379	segment specification	29	2	1966-03-01	1412	0.89700	0.95539	1
GO:0006835	dicarboxylic acid transport	23	1	1991-02-01	1413	0.95542	0.95542	1
GO:0006891	intra-Golgi vesicle-mediated transport	23	1	1991-02-01	1414	0.95542	0.95542	1
GO:0032388	positive regulation of intracellular transport	23	1	1991-02-01	1415	0.95542	0.95542	1
GO:0046627	negative regulation of insulin receptor signaling pathway	23	1	1991-02-01	1416	0.95542	0.95542	1
GO:0050806	positive regulation of synaptic transmission	23	1	1991-02-01	1417	0.95542	0.95542	1
GO:0070983	dendrite guidance	23	1	1991-02-01	1418	0.95542	0.95542	1
GO:0031401	positive regulation of protein modification process	79	5	1998-09-01	1419	0.97785	0.95588	1
GO:0042981	regulation of apoptotic process	149	13	18.82	1420	0.94826	0.95601	1
GO:0045886	negative regulation of synaptic assembly at neuromuscular junction	37	2	1967-04-01	1421	0.95740	0.9574	1
GO:0098609	cell-cell adhesion	111	14	2024-02-14	1422	0.54590	0.9608	1
GO:0007608	sensory perception of smell	50	3	1932-06-01	1423	0.96089	0.96089	1
GO:0010883	regulation of lipid storage	38	4	2024-08-04	1424	0.72483	0.9609	1
GO:0032482	Rab protein signal transduction	35	3	1942-04-01	1425	0.83673	0.96099	1
GO:0000723	telomere maintenance	24	1	2024-03-03	1426	0.96107	0.96107	1
GO:0007099	centriole replication	24	1	2024-03-03	1427	0.96107	0.96107	1
GO:0007277	pole cell development	24	1	2024-03-03	1428	0.96107	0.96107	1
GO:0007530	sex determination	24	1	2024-03-03	1429	0.96107	0.96107	1
GO:0045746	negative regulation of Notch signaling pathway	24	1	2024-03-03	1430	0.96107	0.96107	1
GO:0003007	heart morphogenesis	34	2	2029-04-01	1431	0.94039	0.9611	1
GO:0008045	motor neuron axon guidance	62	4	1983-07-01	1432	0.96266	0.96266	1
GO:0048569	post-embryonic animal organ development	370	26	46.74	1433	0.99987	0.96362	1
GO:0000122	negative regulation of transcription by RNA polymerase II	146	12	18.44	1434	0.96587	0.96587	1
GO:0046579	positive regulation of Ras protein signal transduction	39	3	1993-04-01	1435	0.88638	0.96597	1
GO:0000462	maturation of SSU-rRNA from tricistronic rRNA transcript (SSU-rRNA, 5.8S rRNA, LSU-rRNA)	25	1	2016-03-01	1436	0.96600	0.966	1
GO:0030307	positive regulation of cell growth	39	2	1993-04-01	1437	0.96604	0.96604	1
GO:0051225	spindle assembly	59	4	1945-07-01	1438	0.95084	0.96616	1
GO:0016192	vesicle-mediated transport	451	27	56.97	1439	100000	0.9666	1
GO:0016319	mushroom body development	64	4	2024-08-08	1440	0.96902	0.96902	1
GO:0030150	protein import into mitochondrial matrix	26	1	2028-03-01	1441	0.97031	0.97031	1
GO:0045185	maintenance of protein location	26	1	2028-03-01	1442	0.97031	0.97031	1
GO:0051491	positive regulation of filopodium assembly	26	1	2028-03-01	1443	0.97031	0.97031	1
GO:0051052	regulation of DNA metabolic process	34	2	2029-04-01	1444	0.94039	0.97031	1
GO:0006364	rRNA processing	127	8	2024-04-16	1445	0.99366	0.97043	1
GO:0006486	protein glycosylation	89	3	2024-11-01	1446	0.99945	0.97097	1
GO:0006325	chromatin organization	148	10	2024-07-18	1447	0.99321	0.97103	1
GO:0007281	germ cell development	542	45	68.46	1448	0.99963	0.97274	1
GO:0016579	protein deubiquitination	46	3	1981-05-01	1449	0.94177	0.97293	1
GO:0001709	cell fate determination	103	8	2024-01-13	1450	0.95784	0.97434	1
GO:0045664	regulation of neuron differentiation	62	2	1983-07-01	1451	0.99776	0.97442	1
GO:0043087	regulation of GTPase activity	87	4	1999-10-01	1452	0.99686	0.97453	1
GO:0010628	positive regulation of gene expression	148	12	2024-07-18	1453	0.97004	0.97475	1
GO:0030866	cortical actin cytoskeleton organization	42	2	1931-05-01	1454	0.97591	0.97591	1
GO:0006406	mRNA export from nucleus	28	1	1954-03-01	1455	0.97736	0.97736	1
GO:0036099	female germ-line stem cell population maintenance	28	1	1954-03-01	1456	0.97736	0.97736	1
GO:0045824	negative regulation of innate immune response	28	1	1954-03-01	1457	0.97736	0.97736	1
GO:0006470	protein dephosphorylation	98	8	1938-12-01	1458	0.93971	0.97775	1
GO:0051241	negative regulation of multicellular organismal process	136	10	17.18	1459	0.98308	0.97779	1
GO:0016322	neuron remodeling	43	2	1943-05-01	1460	0.97854	0.97854	1
GO:0006906	vesicle fusion	44	4	1956-05-01	1461	0.82428	0.98014	1
GO:0007097	nuclear migration	29	1	1966-03-01	1462	0.98023	0.98023	1
GO:0045944	positive regulation of transcription by RNA polymerase II	238	22	2024-06-30	1463	0.95979	0.98051	1
GO:0007349	cellularization	89	3	2024-11-01	1464	0.99945	0.98136	1
GO:0007409	axonogenesis	267	15	33.73	1465	0.99996	0.98156	1
GO:0007166	cell surface receptor signaling pathway	550	48	69.48	1466	0.99886	0.98183	1
GO:0098656	anion transmembrane transport	68	9	1959-08-01	1467	0.49491	0.98249	1
GO:0007112	male meiosis cytokinesis	30	1	1979-03-01	1468	0.98274	0.98274	1
GO:0008543	fibroblast growth factor receptor signaling pathway	30	1	1979-03-01	1469	0.98274	0.98274	1
GO:0045727	positive regulation of translation	30	1	1979-03-01	1470	0.98274	0.98274	1
GO:0048814	regulation of dendrite morphogenesis	30	1	1979-03-01	1471	0.98274	0.98274	1
GO:0008283	cell population proliferation	248	21	31.33	1472	0.98599	0.98331	1
GO:0045089	positive regulation of innate immune response	42	5	1931-05-01	1473	0.62646	0.98475	1
GO:0000045	autophagosome assembly	31	1	1992-03-01	1474	0.98492	0.98492	1
GO:0042147	retrograde transport, endosome to Golgi	31	1	1992-03-01	1475	0.98492	0.98492	1
GO:0050770	regulation of axonogenesis	39	2	1993-04-01	1476	0.96604	0.98493	1
GO:0000070	mitotic sister chromatid segregation	92	6	1962-11-01	1477	0.98116	0.98511	1
GO:0007030	Golgi organization	72	4	2024-09-09	1478	0.98564	0.98564	1
GO:0009267	cellular response to starvation	72	4	2024-09-09	1479	0.98564	0.98564	1
GO:0043547	positive regulation of GTPase activity	60	3	1958-07-01	1480	0.98612	0.98612	1
GO:0007088	regulation of mitotic nuclear division	45	2	1968-05-01	1481	0.98298	0.98688	1
GO:1901701	cellular response to oxygen-containing compound	146	11	18.44	1482	0.98272	0.98711	1
GO:0007293	germarium-derived egg chamber formation	80	5	2024-11-10	1483	0.97976	0.98755	1
GO:0018105	peptidyl-serine phosphorylation	48	2	2024-06-06	1484	0.98802	0.98802	1
GO:0055088	lipid homeostasis	69	7	1972-08-01	1485	0.78549	0.98843	1
GO:0016203	muscle attachment	33	1	2017-04-01	1486	0.98851	0.98851	1
GO:0006606	protein import into nucleus	49	2	2019-06-01	1487	0.98935	0.98935	1
GO:0006511	ubiquitin-dependent protein catabolic process	279	46	35.24	1488	0.03326	0.98984	0.549898666666667
GO:0002168	instar larval development	60	5	1958-07-01	1489	0.89092	0.98993	1
GO:0007367	segment polarity determination	34	1	2029-04-01	1490	0.98996	0.98996	1
GO:0016050	vesicle organization	91	8	1949-11-01	1491	0.90300	0.98997	1
GO:0002164	larval development	138	8	17.43	1492	0.99754	0.99027	1
GO:0007525	somatic muscle development	64	5	2024-08-08	1493	0.92039	0.99046	1
GO:0007283	spermatogenesis	193	10	24.38	1494	0.99986	0.99207	1
GO:0008088	axo-dendritic transport	36	1	1955-04-01	1495	0.99235	0.99235	1
GO:0008285	negative regulation of cell population proliferation	65	4	2021-08-01	1496	0.97180	0.99238	1
GO:0000278	mitotic cell cycle	385	28	48.63	1497	0.99981	0.99279	1
GO:0051254	positive regulation of RNA metabolic process	361	25	45.6	1498	0.99988	0.99303	1
GO:0001745	compound eye morphogenesis	248	16	31.33	1499	0.99957	0.99305	1
GO:0006997	nucleus organization	59	4	1945-07-01	1500	0.95084	0.99331	1
GO:0008586	imaginal disc-derived wing vein morphogenesis	37	1	1967-04-01	1501	0.99332	0.99332	1
GO:0050769	positive regulation of neurogenesis	56	3	2024-07-07	1502	0.97886	0.99333	1
GO:0008361	regulation of cell size	88	6	2024-12-11	1503	0.97355	0.99337	1
GO:0030718	germ-line stem cell population maintenance	65	2	2021-08-01	1504	0.99844	0.99341	1
GO:0034613	cellular protein localization	470	28	59.37	1505	100000	0.99344	1
GO:0043066	negative regulation of apoptotic process	83	4	1948-10-01	1506	0.99525	0.99345	1
GO:0045466	R7 cell differentiation	50	3	1932-06-01	1507	0.96089	0.99415	1
GO:0043488	regulation of mRNA stability	38	1	2024-08-04	1508	0.99417	0.99417	1
GO:0090090	negative regulation of canonical Wnt signaling pathway	38	1	2024-08-04	1509	0.99417	0.99417	1
GO:0032543	mitochondrial translation	95	5	12	1510	0.99505	0.99505	1
GO:0006368	transcription elongation from RNA polymerase II promoter	40	1	2024-05-05	1511	0.99555	0.99555	1
GO:0001700	embryonic development via the syncytial blastoderm	139	12	17.56	1512	0.94694	0.99559	1
GO:0006468	protein phosphorylation	285	19	36	1513	0.99970	0.99592	1
GO:0046907	intracellular transport	583	27	73.64	1514	100000	0.99607	1
GO:1902533	positive regulation of intracellular signal transduction	157	12	19.83	1515	0.98368	0.99668	1
GO:0035167	larval lymph gland hemopoiesis	43	1	1943-05-01	1516	0.99704	0.99704	1
GO:0061024	membrane organization	215	19	27.16	1517	0.96916	0.99752	1
GO:0007435	salivary gland morphogenesis	73	6	2022-09-01	1518	0.91312	0.99772	1
GO:0007291	sperm individualization	45	1	1968-05-01	1519	0.99775	0.99775	1
GO:0016197	endosomal transport	104	4	13.14	1520	0.99949	0.99782	1
GO:0008284	positive regulation of cell population proliferation	72	5	2024-09-09	1521	0.95904	0.99802	1
GO:0000398	mRNA splicing, via spliceosome	217	13	27.41	1522	0.99963	0.99828	1
GO:0033365	protein localization to organelle	220	11	27.79	1523	0.99996	0.99842	1
GO:0017148	negative regulation of translation	65	2	2021-08-01	1524	0.99844	0.99844	1
GO:0006400	tRNA modification	48	1	2024-06-06	1525	0.99850	0.9985	1
GO:0007298	border follicle cell migration	100	4	1963-12-01	1526	0.99921	0.99865	1
GO:0001751	compound eye photoreceptor cell differentiation	158	10	19.96	1527	0.99695	0.99874	1
GO:0045892	negative regulation of transcription, DNA-templated	215	14	27.16	1528	0.99895	0.9991	1
GO:0007417	central nervous system development	210	16	26.53	1529	0.99304	0.99927	1
GO:0016567	protein ubiquitination	187	14	23.62	1530	0.99164	0.99956	1
GO:0006355	regulation of transcription, DNA-templated	812	53	102.57	1531	100000	0.99979	1
GO:0006357	regulation of transcription by RNA polymerase II	622	48	78.57	1532	0.99998	0.99987	1
GO:0007476	imaginal disc-derived wing morphogenesis	218	13	27.54	1533	0.99966	0.99994	1
GO:0007411	axon guidance	215	10	27.16	1534	0.99998	0.99995	1
GO:0045893	positive regulation of transcription, DNA-templated	325	24	41.05	1535	0.99929	0.99998	1
GO:0006886	intracellular protein transport	309	12	39.03	1536	100000	1	1
GO:0000003	reproduction	1043	125	131.75	1537	0.76439	1	1
GO:0000038	very long-chain fatty acid metabolic process	23	6	1991-02-01	1538	0.06097	1	0.828523835616438
GO:0000075	cell cycle checkpoint signaling	52	3	1957-06-01	1539	0.96807	1	1
GO:0000096	sulfur amino acid metabolic process	16	3	2024-02-02	1540	0.32899	1	1
GO:0000154	rRNA modification	20	3	1953-02-01	1541	0.47209	1	1
GO:0000165	MAPK cascade	128	15	16.17	1542	0.66310	1	1
GO:0000212	meiotic spindle organization	28	2	1954-03-01	1543	0.88534	1	1
GO:0000226	microtubule cytoskeleton organization	281	18	35.5	1544	0.99982	1	1
GO:0000245	spliceosomal complex assembly	20	2	1953-02-01	1545	0.73904	1	1
GO:0000266	mitochondrial fission	13	1	1964-01-01	1546	0.82743	1	1
GO:0000271	polysaccharide biosynthetic process	12	3	1952-01-01	1547	0.18598	1	1
GO:0000272	polysaccharide catabolic process	15	3	1989-01-01	1548	0.29239	1	1
GO:0000280	nuclear division	218	18	27.54	1549	0.98515	1	1
GO:0000303	response to superoxide	6	1	0.76	1550	0.55537	1	1
GO:0000305	response to oxygen radical	6	1	0.76	1551	0.55537	1	1
GO:0000375	RNA splicing, via transesterification reactions	217	13	27.41	1552	0.99963	1	1
GO:0000377	RNA splicing, via transesterification reactions with bulged adenosine as nucleophile	217	13	27.41	1553	0.99963	1	1
GO:0000380	alternative mRNA splicing, via spliceosome	74	6	1935-09-01	1554	0.91938	1	1
GO:0000470	maturation of LSU-rRNA	25	2	2016-03-01	1555	0.84269	1	1
GO:0000491	small nucleolar ribonucleoprotein complex assembly	8	3	2024-01-01	1556	0.06904	1	0.878028161993769
GO:0000725	recombinational repair	46	7	1981-05-01	1557	0.36079	1	1
GO:0000737	DNA catabolic process, endonucleolytic	16	6	2024-02-02	1558	0.01042	1	0.240386976744186
GO:0000768	syncytium formation by plasma membrane fusion	29	2	1966-03-01	1559	0.89700	1	1
GO:0000819	sister chromatid segregation	103	7	2024-01-13	1560	0.98128	1	1
GO:0000904	cell morphogenesis involved in differentiation	383	24	48.38	1561	0.99999	1	1
GO:0000910	cytokinesis	89	8	2024-11-01	1562	0.88953	1	1
GO:0000956	nuclear-transcribed mRNA catabolic process	54	1	1982-06-01	1563	0.99934	1	1
GO:0000959	mitochondrial RNA metabolic process	28	1	1954-03-01	1564	0.97736	1	1
GO:0001173	DNA-templated transcriptional start site selection	7	1	0.88	1565	0.61158	1	1
GO:0001174	transcriptional start site selection at RNA polymerase II promoter	7	1	0.88	1566	0.61158	1	1
GO:0001508	action potential	8	1	2024-01-01	1567	0.66068	1	1
GO:0001510	RNA methylation	44	1	1956-05-01	1568	0.99742	1	1
GO:0001522	pseudouridine synthesis	12	2	1952-01-01	1569	0.45911	1	1
GO:0001523	retinoid metabolic process	9	3	2014-01-01	1570	0.09412	1	1
GO:0001539	cilium or flagellum-dependent cell motility	36	3	1955-04-01	1571	0.85066	1	1
GO:0001578	microtubule bundle formation	43	3	1943-05-01	1572	0.92208	1	1
GO:0001654	eye development	318	20	40.17	1573	0.99995	1	1
GO:0001655	urogenital system development	55	5	1995-06-01	1574	0.84130	1	1
GO:0001667	ameboidal-type cell migration	155	6	19.58	1575	0.99996	1	1
GO:0001703	gastrulation with mouth forming first	26	1	2028-03-01	1576	0.97031	1	1
GO:0001704	formation of primary germ layer	28	2	1954-03-01	1577	0.88534	1	1
GO:0001707	mesoderm formation	22	2	1978-02-01	1578	0.78610	1	1
GO:0001708	cell fate specification	70	3	1984-08-01	1579	0.99529	1	1
GO:0001736	establishment of planar polarity	76	5	2024-06-09	1580	0.97107	1	1
GO:0001738	morphogenesis of a polarized epithelium	85	5	1974-10-01	1581	0.98719	1	1
GO:0001754	eye photoreceptor cell differentiation	162	10	20.46	1582	0.99781	1	1
GO:0001763	morphogenesis of a branching structure	41	5	2018-05-01	1583	0.60438	1	1
GO:0001894	tissue homeostasis	56	6	2024-07-07	1584	0.72706	1	1
GO:0001959	regulation of cytokine-mediated signaling pathway	10	2	2026-01-01	1585	0.36623	1	1
GO:0001960	negative regulation of cytokine-mediated signaling pathway	5	2	0.63	1586	0.12289	1	1
GO:0002009	morphogenesis of an epithelium	461	39	58.23	1587	0.99859	1	1
GO:0002064	epithelial cell development	245	15	30.95	1588	0.99977	1	1
GO:0002067	glandular epithelial cell differentiation	8	1	2024-01-01	1589	0.66068	1	1
GO:0002181	cytoplasmic translation	119	3	2024-03-15	1590	0.99998	1	1
GO:0002182	cytoplasmic translational elongation	7	1	0.88	1591	0.61158	1	1
GO:0002183	cytoplasmic translational initiation	17	1	2015-02-01	1592	0.89955	1	1
GO:0002237	response to molecule of bacterial origin	10	1	2026-01-01	1593	0.74107	1	1
GO:0002251	organ or tissue specific immune response	11	2	1939-01-01	1594	0.41359	1	1
GO:0002252	immune effector process	98	11	1938-12-01	1595	0.70853	1	1
GO:0002253	activation of immune response	8	2	2024-01-01	1596	0.26782	1	1
GO:0002376	immune system process	430	53	54.32	1597	0.60089	1	1
GO:0002440	production of molecular mediator of immune response	59	6	1945-07-01	1598	0.77268	1	1
GO:0002520	immune system development	81	3	2023-10-01	1599	0.99863	1	1
GO:0002682	regulation of immune system process	209	24	2024-04-26	1600	0.72445	1	1
GO:0002683	negative regulation of immune system process	73	6	2022-09-01	1601	0.91312	1	1
GO:0002684	positive regulation of immune system process	97	15	2025-12-01	1602	0.23863	1	1
GO:0002697	regulation of immune effector process	59	6	1945-07-01	1603	0.77268	1	1
GO:0002699	positive regulation of immune effector process	43	6	1943-05-01	1604	0.46444	1	1
GO:0002700	regulation of production of molecular mediator of immune response	59	6	1945-07-01	1605	0.77268	1	1
GO:0002702	positive regulation of production of molecular mediator of immune response	43	6	1943-05-01	1606	0.46444	1	1
GO:0002760	positive regulation of antimicrobial humoral response	43	6	1943-05-01	1607	0.46444	1	1
GO:0002764	immune response-regulating signaling pathway	51	9	1944-06-01	1608	0.18812	1	1
GO:0002775	antimicrobial peptide production	58	6	1933-07-01	1609	0.75814	1	1
GO:0002777	antimicrobial peptide biosynthetic process	30	4	1979-03-01	1610	0.53562	1	1
GO:0002778	antibacterial peptide production	28	2	1954-03-01	1611	0.88534	1	1
GO:0002780	antibacterial peptide biosynthetic process	26	2	2028-03-01	1612	0.85830	1	1
GO:0002784	regulation of antimicrobial peptide production	58	6	1933-07-01	1613	0.75814	1	1
GO:0002786	regulation of antibacterial peptide production	28	2	1954-03-01	1614	0.88534	1	1
GO:0002803	positive regulation of antibacterial peptide production	21	2	1965-02-01	1615	0.76359	1	1
GO:0002805	regulation of antimicrobial peptide biosynthetic process	30	4	1979-03-01	1616	0.53562	1	1
GO:0002808	regulation of antibacterial peptide biosynthetic process	26	2	2028-03-01	1617	0.85830	1	1
GO:0002831	regulation of response to biotic stimulus	147	17	18.57	1618	0.68999	1	1
GO:0002832	negative regulation of response to biotic stimulus	50	4	1932-06-01	1619	0.89198	1	1
GO:0002833	positive regulation of response to biotic stimulus	85	11	1974-10-01	1620	0.51489	1	1
GO:0002920	regulation of humoral immune response	66	7	1934-08-01	1621	0.74475	1	1
GO:0002922	positive regulation of humoral immune response	44	6	1956-05-01	1622	0.48761	1	1
GO:0003002	regionalization	374	28	47.24	1623	0.99960	1	1
GO:0003006	developmental process involved in reproduction	677	51	85.52	1624	100000	1	1
GO:0003013	circulatory system process	35	9	1942-04-01	1625	0.02642	1	0.474364524886878
GO:0003382	epithelial cell morphogenesis	23	1	1991-02-01	1626	0.95542	1	1
GO:0005976	polysaccharide metabolic process	37	5	1967-04-01	1627	0.50924	1	1
GO:0005977	glycogen metabolic process	33	5	2017-04-01	1628	0.40607	1	1
GO:0005981	regulation of glycogen catabolic process	7	2	0.88	1629	0.21812	1	1
GO:0005984	disaccharide metabolic process	10	1	2026-01-01	1630	0.74107	1	1
GO:0005996	monosaccharide metabolic process	63	15	1996-07-01	1631	0.01031	1	0.239240233918129
GO:0006022	aminoglycan metabolic process	38	6	2024-08-04	1632	0.34615	1	1
GO:0006026	aminoglycan catabolic process	21	3	1965-02-01	1633	0.50583	1	1
GO:0006029	proteoglycan metabolic process	19	2	2024-04-02	1634	0.71234	1	1
GO:0006030	chitin metabolic process	20	5	1953-02-01	1635	0.09815	1	1
GO:0006040	amino sugar metabolic process	32	6	2024-04-04	1636	0.21033	1	1
GO:0006073	cellular glucan metabolic process	33	5	2017-04-01	1637	0.40607	1	1
GO:0006084	acetyl-CoA metabolic process	10	4	2026-01-01	1638	0.02836	1	0.502377142857143
GO:0006109	regulation of carbohydrate metabolic process	30	5	1979-03-01	1639	0.32683	1	1
GO:0006112	energy reserve metabolic process	33	5	2017-04-01	1640	0.40607	1	1
GO:0006119	oxidative phosphorylation	65	29	2021-08-01	1641	1.6e-10	1	4.81829e+06
GO:0006139	nucleobase-containing compound metabolic process	1862	165	235.2	1642	100000	1	1
GO:0006140	regulation of nucleotide metabolic process	8	1	2024-01-01	1643	0.66068	1	1
GO:0006152	purine nucleoside catabolic process	7	1	0.88	1644	0.61158	1	1
GO:0006163	purine nucleotide metabolic process	146	48	18.44	1645	1.1e-10	1	3.968e-05
GO:0006165	nucleoside diphosphate phosphorylation	30	10	1979-03-01	1646	0.00274	1	0.0823211940298507
GO:0006195	purine nucleotide catabolic process	10	1	2026-01-01	1647	0.74107	1	1
GO:0006220	pyrimidine nucleotide metabolic process	10	1	2026-01-01	1648	0.74107	1	1
GO:0006261	DNA-dependent DNA replication	67	5	1946-08-01	1649	0.93763	1	1
GO:0006271	DNA strand elongation involved in DNA replication	12	1	1952-01-01	1650	0.80243	1	1
GO:0006275	regulation of DNA replication	30	1	1979-03-01	1651	0.98274	1	1
GO:0006302	double-strand break repair	73	7	2022-09-01	1652	0.83197	1	1
GO:0006308	DNA catabolic process	19	6	2024-04-02	1653	0.02535	1	0.463542857142857
GO:0006310	DNA recombination	70	7	1984-08-01	1654	0.79793	1	1
GO:0006323	DNA packaging	68	8	1959-08-01	1655	0.64057	1	1
GO:0006333	chromatin assembly or disassembly	30	2	1979-03-01	1656	0.90754	1	1
GO:0006351	transcription, DNA-templated	894	55	112.93	1657	100000	1	1
GO:0006352	DNA-templated transcription, initiation	70	5	1984-08-01	1658	0.95145	1	1
GO:0006354	DNA-templated transcription, elongation	45	1	1968-05-01	1659	0.99775	1	1
GO:0006356	regulation of transcription by RNA polymerase I	9	2	2014-01-01	1660	0.31744	1	1
GO:0006360	transcription by RNA polymerase I	24	2	2024-03-03	1661	0.82553	1	1
GO:0006366	transcription by RNA polymerase II	680	50	85.9	1662	100000	1	1
GO:0006396	RNA processing	510	29	64.42	1663	100000	1	1
GO:0006399	tRNA metabolic process	110	5	2024-09-13	1664	0.99889	1	1
GO:0006401	RNA catabolic process	90	3	1937-11-01	1665	0.99951	1	1
GO:0006402	mRNA catabolic process	74	2	1935-09-01	1666	0.99949	1	1
GO:0006405	RNA export from nucleus	41	1	2018-05-01	1667	0.99612	1	1
GO:0006412	translation	388	23	49.01	1668	100000	1	1
GO:0006448	regulation of translational elongation	7	1	0.88	1669	0.61158	1	1
GO:0006458	'de novo' protein folding	18	2	2027-02-01	1670	0.68340	1	1
GO:0006469	negative regulation of protein kinase activity	20	1	1953-02-01	1671	0.93308	1	1
GO:0006473	protein acetylation	80	7	2024-11-10	1672	0.89378	1	1
GO:0006475	internal protein amino acid acetylation	74	6	1935-09-01	1673	0.91938	1	1
GO:0006476	protein deacetylation	17	1	2015-02-01	1674	0.89955	1	1
GO:0006479	protein methylation	71	7	1997-08-01	1675	0.80982	1	1
GO:0006487	protein N-linked glycosylation	33	1	2017-04-01	1676	0.98851	1	1
GO:0006493	protein O-linked glycosylation	31	1	1992-03-01	1677	0.98492	1	1
GO:0006497	protein lipidation	56	5	2024-07-07	1678	0.85251	1	1
GO:0006505	GPI anchor metabolic process	30	5	1979-03-01	1679	0.32683	1	1
GO:0006555	methionine metabolic process	10	2	2026-01-01	1680	0.36623	1	1
GO:0006558	L-phenylalanine metabolic process	7	1	0.88	1681	0.61158	1	1
GO:0006584	catecholamine metabolic process	11	2	1939-01-01	1682	0.41359	1	1
GO:0006605	protein targeting	114	7	2024-04-14	1683	0.99260	1	1
GO:0006612	protein targeting to membrane	38	1	2024-08-04	1684	0.99417	1	1
GO:0006613	cotranslational protein targeting to membrane	13	1	1964-01-01	1685	0.82743	1	1
GO:0006614	SRP-dependent cotranslational protein targeting to membrane	13	1	1964-01-01	1686	0.82743	1	1
GO:0006620	posttranslational protein targeting to endoplasmic reticulum membrane	9	1	2014-01-01	1687	0.70359	1	1
GO:0006623	protein targeting to vacuole	15	1	1989-01-01	1688	0.86834	1	1
GO:0006625	protein targeting to peroxisome	9	1	2014-01-01	1689	0.70359	1	1
GO:0006626	protein targeting to mitochondrion	47	4	1994-05-01	1690	0.86164	1	1
GO:0006638	neutral lipid metabolic process	44	8	1956-05-01	1691	0.18444	1	1
GO:0006639	acylglycerol metabolic process	44	8	1956-05-01	1692	0.18444	1	1
GO:0006643	membrane lipid metabolic process	89	16	2024-11-01	1693	0.09016	1	1
GO:0006664	glycolipid metabolic process	45	8	1968-05-01	1694	0.20125	1	1
GO:0006670	sphingosine metabolic process	5	1	0.63	1695	0.49104	1	1
GO:0006672	ceramide metabolic process	22	4	1978-02-01	1696	0.29949	1	1
GO:0006677	glycosylceramide metabolic process	6	2	0.76	1697	0.16938	1	1
GO:0006687	glycosphingolipid metabolic process	13	3	1964-01-01	1698	0.22047	1	1
GO:0006714	sesquiterpenoid metabolic process	10	4	2026-01-01	1699	0.02836	1	0.502377142857143
GO:0006720	isoprenoid metabolic process	33	7	2017-04-01	1700	0.11418	1	1
GO:0006721	terpenoid metabolic process	22	7	1978-02-01	1701	0.01540	1	0.319932984293194
GO:0006725	cellular aromatic compound metabolic process	1974	181	249.35	1702	100000	1	1
GO:0006726	eye pigment biosynthetic process	34	6	2029-04-01	1703	0.25371	1	1
GO:0006743	ubiquinone metabolic process	14	1	1977-01-01	1704	0.84926	1	1
GO:0006753	nucleoside phosphate metabolic process	180	52	22.74	1705	3.5e-09	1	0.0055552
GO:0006754	ATP biosynthetic process	22	13	1978-02-01	1706	3.2e-07	1	3.25579e+09
GO:0006757	ATP generation from ADP	26	10	2028-03-01	1707	0.00078	1	0.02976
GO:0006766	vitamin metabolic process	12	2	1952-01-01	1708	0.45911	1	1
GO:0006767	water-soluble vitamin metabolic process	10	1	2026-01-01	1709	0.74107	1	1
GO:0006778	porphyrin-containing compound metabolic process	13	1	1964-01-01	1710	0.82743	1	1
GO:0006779	porphyrin-containing compound biosynthetic process	12	1	1952-01-01	1711	0.80243	1	1
GO:0006793	phosphorus metabolic process	771	110	97.39	1712	0.08509	1	1
GO:0006796	phosphate-containing compound metabolic process	764	109	96.51	1713	0.08626	1	1
GO:0006801	superoxide metabolic process	8	1	2024-01-01	1714	0.66068	1	1
GO:0006816	calcium ion transport	55	12	1995-06-01	1715	0.03890	1	0.6174208
GO:0006821	chloride transport	29	4	1966-03-01	1716	0.50778	1	1
GO:0006839	mitochondrial transport	97	13	2025-12-01	1717	0.45487	1	1
GO:0006848	pyruvate transport	6	2	0.76	1718	0.16938	1	1
GO:0006851	mitochondrial calcium ion transmembrane transport	7	2	0.88	1719	0.21812	1	1
GO:0006865	amino acid transport	53	3	1969-06-01	1720	0.97118	1	1
GO:0006873	cellular ion homeostasis	109	28	13.77	1721	0.00015	1	0.00676363636363636
GO:0006875	cellular metal ion homeostasis	84	20	1961-10-01	1722	0.00334	1	0.0914008275862069
GO:0006885	regulation of pH	25	8	2016-03-01	1723	0.00943	1	0.222727619047619
GO:0006892	post-Golgi vesicle-mediated transport	26	1	2028-03-01	1724	0.97031	1	1
GO:0006893	Golgi to plasma membrane transport	12	1	1952-01-01	1725	0.80243	1	1
GO:0006913	nucleocytoplasmic transport	108	4	13.64	1726	0.99967	1	1
GO:0006915	apoptotic process	212	24	26.78	1727	0.74983	1	1
GO:0006921	cellular component disassembly involved in execution phase of apoptosis	15	6	1989-01-01	1728	0.00728	1	0.181679496855346
GO:0006928	movement of cell or subcellular component	565	35	71.37	1729	100000	1	1
GO:0006935	chemotaxis	232	12	29.31	1730	0.99996	1	1
GO:0006949	syncytium formation	29	2	1966-03-01	1731	0.89700	1	1
GO:0006959	humoral immune response	84	11	1961-10-01	1732	0.49831	1	1
GO:0006970	response to osmotic stress	8	2	2024-01-01	1733	0.26782	1	1
GO:0006974	cellular response to DNA damage stimulus	189	16	23.87	1734	0.97349	1	1
GO:0006986	response to unfolded protein	29	6	1966-03-01	1735	0.15103	1	1
GO:0006998	nuclear envelope organization	11	2	1939-01-01	1736	0.41359	1	1
GO:0007006	mitochondrial membrane organization	34	4	2029-04-01	1737	0.63822	1	1
GO:0007007	inner mitochondrial membrane organization	19	4	2024-04-02	1738	0.21196	1	1
GO:0007017	microtubule-based process	364	23	45.98	1739	0.99998	1	1
GO:0007028	cytoplasm organization	59	5	1945-07-01	1740	0.88222	1	1
GO:0007031	peroxisome organization	18	1	2027-02-01	1741	0.91227	1	1
GO:0007033	vacuole organization	45	2	1968-05-01	1742	0.98298	1	1
GO:0007034	vacuolar transport	51	2	1944-06-01	1743	0.99159	1	1
GO:0007043	cell-cell junction assembly	47	5	1994-05-01	1744	0.72507	1	1
GO:0007049	cell cycle	583	50	73.64	1745	0.99946	1	1
GO:0007051	spindle organization	108	8	13.64	1746	0.97093	1	1
GO:0007062	sister chromatid cohesion	23	1	1991-02-01	1747	0.95542	1	1
GO:0007091	metaphase/anaphase transition of mitotic cell cycle	32	1	2024-04-04	1748	0.98684	1	1
GO:0007093	mitotic cell cycle checkpoint signaling	37	2	1967-04-01	1749	0.95740	1	1
GO:0007127	meiosis I	41	6	2018-05-01	1750	0.41738	1	1
GO:0007135	meiosis II	9	1	2014-01-01	1751	0.70359	1	1
GO:0007154	cell communication	1444	159	182.4	1752	0.98291	1	1
GO:0007162	negative regulation of cell adhesion	15	2	1989-01-01	1753	0.58222	1	1
GO:0007163	establishment or maintenance of cell polarity	166	15	20.97	1754	0.94216	1	1
GO:0007164	establishment of tissue polarity	76	5	2024-06-09	1755	0.97107	1	1
GO:0007167	enzyme linked receptor protein signaling pathway	229	15	28.93	1756	0.99918	1	1
GO:0007178	transmembrane receptor protein serine/threonine kinase signaling pathway	46	4	1981-05-01	1757	0.85001	1	1
GO:0007188	adenylate cyclase-modulating G protein-coupled receptor signaling pathway	53	8	1969-06-01	1758	0.35231	1	1
GO:0007224	smoothened signaling pathway	78	5	1985-09-01	1759	0.97577	1	1
GO:0007259	receptor signaling pathway via JAK-STAT	27	2	1941-03-01	1760	0.87248	1	1
GO:0007267	cell-cell signaling	417	47	52.67	1761	0.82463	1	1
GO:0007272	ensheathment of neurons	11	2	1939-01-01	1762	0.41359	1	1
GO:0007276	gamete generation	691	57	87.29	1763	0.99995	1	1
GO:0007292	female gamete generation	484	47	61.14	1764	0.98318	1	1
GO:0007297	ovarian follicle cell migration	109	4	13.77	1765	0.99971	1	1
GO:0007300	ovarian nurse cell to oocyte transport	29	3	1966-03-01	1766	0.72803	1	1
GO:0007306	eggshell chorion assembly	57	5	2024-02-07	1767	0.86304	1	1
GO:0007308	oocyte construction	102	12	1988-12-01	1768	0.64956	1	1
GO:0007314	oocyte anterior/posterior axis specification	66	6	1934-08-01	1769	0.85653	1	1
GO:0007315	pole plasm assembly	52	5	1957-06-01	1770	0.80347	1	1
GO:0007316	pole plasm RNA localization	42	4	1931-05-01	1771	0.79500	1	1
GO:0007338	single fertilization	18	1	2027-02-01	1772	0.91227	1	1
GO:0007346	regulation of mitotic cell cycle	142	8	17.94	1773	0.99828	1	1
GO:0007351	tripartite regional subdivision	86	8	1986-10-01	1774	0.86644	1	1
GO:0007365	periodic partitioning	40	2	2024-05-05	1775	0.96970	1	1
GO:0007368	determination of left/right symmetry	11	1	1939-01-01	1776	0.77382	1	1
GO:0007389	pattern specification process	405	34	51.16	1777	0.99776	1	1
GO:0007392	initiation of dorsal closure	10	1	2026-01-01	1778	0.74107	1	1
GO:0007405	neuroblast proliferation	73	9	2022-09-01	1779	0.58450	1	1
GO:0007416	synapse assembly	141	16	17.81	1780	0.71583	1	1
GO:0007432	salivary gland boundary specification	17	1	2015-02-01	1781	0.89955	1	1
GO:0007439	ectodermal digestive tract development	7	1	0.88	1782	0.61158	1	1
GO:0007442	hindgut morphogenesis	45	5	1968-05-01	1783	0.68804	1	1
GO:0007445	determination of imaginal disc primordium	9	2	2014-01-01	1784	0.31744	1	1
GO:0007446	imaginal disc growth	41	4	2018-05-01	1785	0.77895	1	1
GO:0007447	imaginal disc pattern formation	90	5	1937-11-01	1786	0.99199	1	1
GO:0007448	anterior/posterior pattern specification, imaginal disc	26	2	2028-03-01	1787	0.85830	1	1
GO:0007449	proximal/distal pattern formation, imaginal disc	15	1	1989-01-01	1788	0.86834	1	1
GO:0007450	dorsal/ventral pattern formation, imaginal disc	45	3	1968-05-01	1789	0.93578	1	1
GO:0007478	leg disc morphogenesis	57	6	2024-02-07	1790	0.74294	1	1
GO:0007483	genital disc morphogenesis	17	1	2015-02-01	1791	0.89955	1	1
GO:0007484	imaginal disc-derived genitalia development	21	2	1965-02-01	1792	0.76359	1	1
GO:0007485	imaginal disc-derived male genitalia development	18	1	2027-02-01	1793	0.91227	1	1
GO:0007520	myoblast fusion	29	2	1966-03-01	1794	0.89700	1	1
GO:0007522	visceral muscle development	12	1	1952-01-01	1795	0.80243	1	1
GO:0007549	dosage compensation	18	2	2027-02-01	1796	0.68340	1	1
GO:0007560	imaginal disc morphogenesis	311	23	39.29	1797	0.99908	1	1
GO:0007562	eclosion	13	2	1964-01-01	1798	0.50250	1	1
GO:0007568	aging	140	24	17.68	1799	0.07196	1	0.886761739130435
GO:0007586	digestion	12	2	1952-01-01	1800	0.45911	1	1
GO:0007593	chitin-based cuticle sclerotization	14	3	1977-01-01	1801	0.25608	1	1
GO:0007600	sensory perception	171	19	2024-06-21	1802	0.76052	1	1
GO:0007611	learning or memory	134	19	16.93	1803	0.33048	1	1
GO:0007617	mating behavior	87	21	1999-10-01	1804	0.00224	1	0.0689017054263566
GO:0007618	mating	100	23	1963-12-01	1805	0.00278	1	0.0823211940298507
GO:0007622	rhythmic behavior	92	17	1962-11-01	1806	0.06704	1	0.877936369636964
GO:0007635	chemosensory behavior	63	9	1996-07-01	1807	0.40088	1	1
GO:0008015	blood circulation	26	6	2028-03-01	1808	0.10069	1	1
GO:0008033	tRNA processing	68	1	1959-08-01	1809	0.99990	1	1
GO:0008038	neuron recognition	96	6	2013-12-01	1810	0.98669	1	1
GO:0008052	sensory organ boundary specification	18	1	2027-02-01	1811	0.91227	1	1
GO:0008055	ocellus pigment biosynthetic process	16	2	2024-02-02	1812	0.61839	1	1
GO:0008063	Toll signaling pathway	47	7	1994-05-01	1813	0.38252	1	1
GO:0008064	regulation of actin polymerization or depolymerization	65	7	2021-08-01	1814	0.73002	1	1
GO:0008150	biological_process	7964	1006	1006	1815	100000	1	1
GO:0008152	metabolic process	4525	560	571.59	1816	0.79495	1	1
GO:0008154	actin polymerization or depolymerization	73	7	2022-09-01	1817	0.83197	1	1
GO:0008156	negative regulation of DNA replication	12	1	1952-01-01	1818	0.80243	1	1
GO:0008202	steroid metabolic process	34	8	2029-04-01	1819	0.05703	1	0.794017684210526
GO:0008213	protein alkylation	71	7	1997-08-01	1820	0.80982	1	1
GO:0008219	cell death	311	38	39.29	1821	0.61505	1	1
GO:0008299	isoprenoid biosynthetic process	17	2	2015-02-01	1822	0.65210	1	1
GO:0008356	asymmetric cell division	83	5	1948-10-01	1823	0.98459	1	1
GO:0008358	maternal determination of anterior/posterior axis, embryo	68	6	1959-08-01	1824	0.87519	1	1
GO:0008380	RNA splicing	235	14	29.68	1825	0.99979	1	1
GO:0008535	respiratory chain complex IV assembly	16	4	2024-02-02	1826	0.13376	1	1
GO:0008589	regulation of smoothened signaling pathway	73	5	2022-09-01	1827	0.96242	1	1
GO:0008592	regulation of Toll signaling pathway	37	7	1967-04-01	1828	0.17871	1	1
GO:0008593	regulation of Notch signaling pathway	49	5	2019-06-01	1829	0.75882	1	1
GO:0008595	anterior/posterior axis specification, embryo	86	8	1986-10-01	1830	0.86644	1	1
GO:0008643	carbohydrate transport	15	3	1989-01-01	1831	0.29239	1	1
GO:0008652	cellular amino acid biosynthetic process	37	4	1967-04-01	1832	0.70474	1	1
GO:0009057	macromolecule catabolic process	461	67	58.23	1833	0.11738	1	1
GO:0009058	biosynthetic process	1994	187	251.88	1834	100000	1	1
GO:0009059	macromolecule biosynthetic process	1531	102	193.39	1835	100000	1	1
GO:0009060	aerobic respiration	90	39	1937-11-01	1836	3.4e-13	1	22485.3
GO:0009064	glutamine family amino acid metabolic process	26	6	2028-03-01	1837	0.10069	1	1
GO:0009066	aspartate family amino acid metabolic process	19	5	2024-04-02	1838	0.08172	1	0.976701686746988
GO:0009067	aspartate family amino acid biosynthetic process	12	2	1952-01-01	1839	0.45911	1	1
GO:0009069	serine family amino acid metabolic process	14	4	1977-01-01	1840	0.08988	1	1
GO:0009074	aromatic amino acid family catabolic process	9	1	2014-01-01	1841	0.70359	1	1
GO:0009100	glycoprotein metabolic process	128	8	16.17	1842	0.99417	1	1
GO:0009101	glycoprotein biosynthetic process	106	5	13.39	1843	0.99834	1	1
GO:0009112	nucleobase metabolic process	19	3	2024-04-02	1844	0.43734	1	1
GO:0009117	nucleotide metabolic process	176	52	22.23	1845	1.5e-09	1	2.48e-07
GO:0009119	ribonucleoside metabolic process	18	1	2027-02-01	1846	0.91227	1	1
GO:0009123	nucleoside monophosphate metabolic process	22	2	1978-02-01	1847	0.78610	1	1
GO:0009125	nucleoside monophosphate catabolic process	5	1	0.63	1848	0.49104	1	1
GO:0009126	purine nucleoside monophosphate metabolic process	15	1	1989-01-01	1849	0.86834	1	1
GO:0009132	nucleoside diphosphate metabolic process	33	10	2017-04-01	1850	0.00592	1	0.156603733333333
GO:0009135	purine nucleoside diphosphate metabolic process	27	10	1941-03-01	1851	0.00110	1	0.0382877192982456
GO:0009141	nucleoside triphosphate metabolic process	33	14	2017-04-01	1852	1.9e-05	1	0.00119669841269841
GO:0009142	nucleoside triphosphate biosynthetic process	30	13	1979-03-01	1853	2.9e-05	1	0.0016207323943662
GO:0009144	purine nucleoside triphosphate metabolic process	26	13	2028-03-01	1854	4.1e-06	1	0.000325376
GO:0009145	purine nucleoside triphosphate biosynthetic process	25	13	2016-03-01	1855	2.3e-06	1	0.0001984
GO:0009150	purine ribonucleotide metabolic process	139	47	17.56	1856	5.9e-11	1	0.00234112
GO:0009152	purine ribonucleotide biosynthetic process	76	28	2024-06-09	1857	5.7e-08	1	0.075392
GO:0009161	ribonucleoside monophosphate metabolic process	19	1	2024-04-02	1858	0.92338	1	1
GO:0009164	nucleoside catabolic process	13	1	1964-01-01	1859	0.82743	1	1
GO:0009165	nucleotide biosynthetic process	102	33	1988-12-01	1860	1.4e-07	1	0.15872
GO:0009167	purine ribonucleoside monophosphate metabolic process	15	1	1989-01-01	1861	0.86834	1	1
GO:0009179	purine ribonucleoside diphosphate metabolic process	27	10	1941-03-01	1862	0.00110	1	0.0382877192982456
GO:0009185	ribonucleoside diphosphate metabolic process	27	10	1941-03-01	1863	0.00110	1	0.0382877192982456
GO:0009187	cyclic nucleotide metabolic process	22	5	1978-02-01	1864	0.13547	1	1
GO:0009190	cyclic nucleotide biosynthetic process	18	4	2027-02-01	1865	0.18454	1	1
GO:0009199	ribonucleoside triphosphate metabolic process	27	13	1941-03-01	1866	7.0e-06	1	0.000524075471698113
GO:0009201	ribonucleoside triphosphate biosynthetic process	27	13	1941-03-01	1867	7.0e-06	1	0.000524075471698113
GO:0009205	purine ribonucleoside triphosphate metabolic process	25	13	2016-03-01	1868	2.3e-06	1	0.0001984
GO:0009206	purine ribonucleoside triphosphate biosynthetic process	25	13	2016-03-01	1869	2.3e-06	1	0.0001984
GO:0009225	nucleotide-sugar metabolic process	10	1	2026-01-01	1870	0.74107	1	1
GO:0009247	glycolipid biosynthetic process	39	6	1993-04-01	1871	0.36987	1	1
GO:0009250	glucan biosynthetic process	8	3	2024-01-01	1872	0.06904	1	0.878028161993769
GO:0009251	glucan catabolic process	15	3	1989-01-01	1873	0.29239	1	1
GO:0009259	ribonucleotide metabolic process	144	47	18.19	1874	2.3e-10	1	5.36847e+06
GO:0009260	ribonucleotide biosynthetic process	81	28	2023-10-01	1875	2.7e-07	1	2.89557e+09
GO:0009261	ribonucleotide catabolic process	9	1	2014-01-01	1876	0.70359	1	1
GO:0009262	deoxyribonucleotide metabolic process	8	2	2024-01-01	1877	0.26782	1	1
GO:0009303	rRNA transcription	11	2	1939-01-01	1878	0.41359	1	1
GO:0009308	amine metabolic process	23	5	1991-02-01	1879	0.15616	1	1
GO:0009309	amine biosynthetic process	11	2	1939-01-01	1880	0.41359	1	1
GO:0009314	response to radiation	148	23	2024-07-18	1881	0.16997	1	1
GO:0009404	toxin metabolic process	6	3	0.76	1882	0.02992	1	0.503061694915254
GO:0009407	toxin catabolic process	5	3	0.63	1883	0.01650	1	0.324118811881188
GO:0009411	response to UV	22	2	1978-02-01	1884	0.78610	1	1
GO:0009451	RNA modification	87	4	1999-10-01	1885	0.99686	1	1
GO:0009453	energy taxis	17	3	2015-02-01	1886	0.36555	1	1
GO:0009581	detection of external stimulus	69	9	1972-08-01	1887	0.51332	1	1
GO:0009582	detection of abiotic stimulus	69	9	1972-08-01	1888	0.51332	1	1
GO:0009583	detection of light stimulus	56	9	2024-07-07	1889	0.27135	1	1
GO:0009584	detection of visible light	31	6	1992-03-01	1890	0.18970	1	1
GO:0009589	detection of UV	6	2	0.76	1891	0.16938	1	1
GO:0009605	response to external stimulus	780	78	98.53	1892	0.99278	1	1
GO:0009607	response to biotic stimulus	335	43	42.32	1893	0.48006	1	1
GO:0009615	response to virus	46	5	1981-05-01	1894	0.70696	1	1
GO:0009629	response to gravity	15	1	1989-01-01	1895	0.86834	1	1
GO:0009648	photoperiodism	12	4	1952-01-01	1896	0.05444	1	0.763314204946997
GO:0009649	entrainment of circadian clock	19	4	2024-04-02	1897	0.21196	1	1
GO:0009712	catechol-containing compound metabolic process	11	2	1939-01-01	1898	0.41359	1	1
GO:0009719	response to endogenous stimulus	202	14	25.52	1899	0.99716	1	1
GO:0009725	response to hormone	100	6	1963-12-01	1900	0.99067	1	1
GO:0009743	response to carbohydrate	29	3	1966-03-01	1901	0.72803	1	1
GO:0009755	hormone-mediated signaling pathway	28	2	1954-03-01	1902	0.88534	1	1
GO:0009790	embryo development	419	37	52.93	1903	0.99513	1	1
GO:0009791	post-embryonic development	489	41	61.77	1904	0.99914	1	1
GO:0009794	regulation of mitotic cell cycle, embryonic	11	1	1939-01-01	1905	0.77382	1	1
GO:0009798	axis specification	148	14	2024-07-18	1906	0.90706	1	1
GO:0009799	specification of symmetry	16	1	2024-02-02	1907	0.88500	1	1
GO:0009826	unidimensional cell growth	20	1	1953-02-01	1908	0.93308	1	1
GO:0009855	determination of bilateral symmetry	16	1	2024-02-02	1909	0.88500	1	1
GO:0009888	tissue development	785	72	99.16	1910	0.99941	1	1
GO:0009889	regulation of biosynthetic process	1019	71	128.72	1911	100000	1	1
GO:0009891	positive regulation of biosynthetic process	404	30	51.03	1912	0.99979	1	1
GO:0009892	negative regulation of metabolic process	591	47	74.65	1913	0.99993	1	1
GO:0009893	positive regulation of metabolic process	701	59	88.55	1914	0.99991	1	1
GO:0009894	regulation of catabolic process	243	25	2024-07-30	1915	0.89028	1	1
GO:0009895	negative regulation of catabolic process	43	6	1943-05-01	1916	0.46444	1	1
GO:0009896	positive regulation of catabolic process	145	12	18.32	1917	0.96360	1	1
GO:0009913	epidermal cell differentiation	44	4	1956-05-01	1918	0.82428	1	1
GO:0009950	dorsal/ventral axis specification	59	5	1945-07-01	1919	0.88222	1	1
GO:0009954	proximal/distal pattern formation	21	1	1965-02-01	1920	0.94155	1	1
GO:0009967	positive regulation of signal transduction	334	38	42.19	1921	0.78291	1	1
GO:0009968	negative regulation of signal transduction	299	26	37.77	1922	0.98836	1	1
GO:0009987	cellular process	6390	787	807.17	1923	0.95896	1	1
GO:0009991	response to extracellular stimulus	137	11	17.31	1924	0.96781	1	1
GO:0009994	oocyte differentiation	129	12	2024-03-16	1925	0.90444	1	1
GO:0010002	cardioblast differentiation	16	1	2024-02-02	1926	0.88500	1	1
GO:0010004	gastrulation involving germ band extension	26	1	2028-03-01	1927	0.97031	1	1
GO:0010035	response to inorganic substance	70	8	1984-08-01	1928	0.67348	1	1
GO:0010160	formation of animal organ boundary	35	2	1942-04-01	1929	0.94667	1	1
GO:0010243	response to organonitrogen compound	141	13	17.81	1930	0.91782	1	1
GO:0010256	endomembrane system organization	155	13	19.58	1931	0.96415	1	1
GO:0010257	NADH dehydrogenase complex assembly	33	19	2017-04-01	1932	1.0e-09	1	1.80364e+07
GO:0010453	regulation of cell fate commitment	23	1	1991-02-01	1933	0.95542	1	1
GO:0010454	negative regulation of cell fate commitment	14	1	1977-01-01	1934	0.84926	1	1
GO:0010466	negative regulation of peptidase activity	13	3	1964-01-01	1935	0.22047	1	1
GO:0010467	gene expression	1957	135	247.21	1936	100000	1	1
GO:0010468	regulation of gene expression	1221	83	154.23	1937	100000	1	1
GO:0010556	regulation of macromolecule biosynthetic process	972	64	122.78	1938	100000	1	1
GO:0010557	positive regulation of macromolecule biosynthetic process	369	25	46.61	1939	0.99993	1	1
GO:0010558	negative regulation of macromolecule biosynthetic process	290	17	36.63	1940	0.99996	1	1
GO:0010562	positive regulation of phosphorus metabolic process	73	8	2022-09-01	1941	0.71926	1	1
GO:0010563	negative regulation of phosphorus metabolic process	45	5	1968-05-01	1942	0.68804	1	1
GO:0010564	regulation of cell cycle process	169	13	21.35	1943	0.98566	1	1
GO:0010565	regulation of cellular ketone metabolic process	11	1	1939-01-01	1944	0.77382	1	1
GO:0010604	positive regulation of macromolecule metabolic process	626	49	79.08	1945	0.99997	1	1
GO:0010605	negative regulation of macromolecule metabolic process	550	38	69.48	1946	100000	1	1
GO:0010608	posttranscriptional regulation of gene expression	191	13	24.13	1947	0.99707	1	1
GO:0010623	programmed cell death involved in cell development	81	11	2023-10-01	1948	0.44784	1	1
GO:0010631	epithelial cell migration	139	6	17.56	1949	0.99978	1	1
GO:0010632	regulation of epithelial cell migration	43	3	1943-05-01	1950	0.92208	1	1
GO:0010634	positive regulation of epithelial cell migration	33	2	2017-04-01	1951	0.93341	1	1
GO:0010638	positive regulation of organelle organization	110	12	2024-09-13	1952	0.74967	1	1
GO:0010639	negative regulation of organelle organization	63	5	1996-07-01	1953	0.91376	1	1
GO:0010646	regulation of cell communication	757	85	95.62	1954	0.90101	1	1
GO:0010648	negative regulation of cell communication	323	28	40.8	1955	0.99116	1	1
GO:0010675	regulation of cellular carbohydrate metabolic process	22	4	1978-02-01	1956	0.29949	1	1
GO:0010676	positive regulation of cellular carbohydrate metabolic process	8	2	2024-01-01	1957	0.26782	1	1
GO:0010720	positive regulation of cell development	71	3	1997-08-01	1958	0.99579	1	1
GO:0010803	regulation of tumor necrosis factor-mediated signaling pathway	10	2	2026-01-01	1959	0.36623	1	1
GO:0010817	regulation of hormone levels	65	12	2021-08-01	1960	0.11195	1	1
GO:0010876	lipid localization	122	16	15.41	1961	0.47693	1	1
GO:0010906	regulation of glucose metabolic process	19	4	2024-04-02	1962	0.21196	1	1
GO:0010907	positive regulation of glucose metabolic process	8	2	2024-01-01	1963	0.26782	1	1
GO:0010921	regulation of phosphatase activity	16	3	2024-02-02	1964	0.32899	1	1
GO:0010950	positive regulation of endopeptidase activity	16	4	2024-02-02	1965	0.13376	1	1
GO:0010952	positive regulation of peptidase activity	18	4	2027-02-01	1966	0.18454	1	1
GO:0010965	regulation of mitotic sister chromatid separation	32	1	2024-04-04	1967	0.98684	1	1
GO:0010970	transport along microtubule	58	1	1933-07-01	1968	0.99962	1	1
GO:0010975	regulation of neuron projection development	84	3	1961-10-01	1969	0.99902	1	1
GO:0010977	negative regulation of neuron projection development	11	1	1939-01-01	1970	0.77382	1	1
GO:0012501	programmed cell death	265	30	33.47	1971	0.76966	1	1
GO:0012502	induction of programmed cell death	12	3	1952-01-01	1972	0.18598	1	1
GO:0014016	neuroblast differentiation	29	2	1966-03-01	1973	0.89700	1	1
GO:0014017	neuroblast fate commitment	18	1	2027-02-01	1974	0.91227	1	1
GO:0014065	phosphatidylinositol 3-kinase signaling	17	1	2015-02-01	1975	0.89955	1	1
GO:0014066	regulation of phosphatidylinositol 3-kinase signaling	12	1	1952-01-01	1976	0.80243	1	1
GO:0014902	myotube differentiation	29	2	1966-03-01	1977	0.89700	1	1
GO:0015698	inorganic anion transport	54	9	1982-06-01	1978	0.23672	1	1
GO:0015748	organophosphate ester transport	26	2	2028-03-01	1979	0.85830	1	1
GO:0015749	monosaccharide transmembrane transport	11	3	1939-01-01	1980	0.15310	1	1
GO:0015837	amine transport	17	1	2015-02-01	1981	0.89955	1	1
GO:0015844	monoamine transport	12	1	1952-01-01	1982	0.80243	1	1
GO:0015850	organic hydroxy compound transport	24	4	2024-03-03	1983	0.35998	1	1
GO:0015858	nucleoside transport	5	1	0.63	1984	0.49104	1	1
GO:0015919	peroxisomal membrane transport	11	1	1939-01-01	1985	0.77382	1	1
GO:0015931	nucleobase-containing compound transport	95	4	12	1986	0.99865	1	1
GO:0015980	energy derivation by oxidation of organic compounds	134	49	16.93	1987	8.3e-13	1	47049.1
GO:0015985	energy coupled proton transport, down electrochemical gradient	19	13	2024-04-02	1988	2.5e-08	1	3.42069e+08
GO:0016032	viral process	32	3	2024-04-04	1989	0.78811	1	1
GO:0016043	cellular component organization	2160	236	272.85	1990	0.99793	1	1
GO:0016049	cell growth	127	11	2024-04-16	1991	0.93852	1	1
GO:0016051	carbohydrate biosynthetic process	42	8	1931-05-01	1992	0.15277	1	1
GO:0016052	carbohydrate catabolic process	57	18	2024-02-07	1993	0.00014	1	0.00645953488372093
GO:0016053	organic acid biosynthetic process	99	24	1951-12-01	1994	0.00105	1	0.0378763636363636
GO:0016054	organic acid catabolic process	100	21	1963-12-01	1995	0.01221	1	0.264750163934426
GO:0016055	Wnt signaling pathway	103	5	2024-01-13	1996	0.99775	1	1
GO:0016070	RNA metabolic process	1476	90	186.45	1997	100000	1	1
GO:0016071	mRNA metabolic process	335	21	42.32	1998	0.99997	1	1
GO:0016072	rRNA metabolic process	135	8	2024-05-17	1999	0.99680	1	1
[truncated: 1,969 more rows]

## Sheet: evo_r3
GO.ID	Term	Annotated	Significant	Expected	Rank in Fisher.weight01	Fisher.classic	Fisher.weight01	Fisher.classic.padj
GO:0032981	mitochondrial respiratory chain complex I assembly	33	17	1999-02-01	1	4.5e-10	4.5e-10	0.0002232
GO:0015986	ATP synthesis coupled proton transport	19	11	1972-01-01	2	1.2e-07	1.1e-05	3.40114e+09
GO:0006936	muscle contraction	24	11	2017-02-01	3	2.6e-06	1.3e-05	0.0003968
GO:0006120	mitochondrial electron transport, NADH to ubiquinone	16	8	1945-01-01	4	2.9e-05	2.9e-05	0.00255715555555556
GO:0040003	chitin-based cuticle development	83	19	1951-07-01	5	0.00012	3.3e-05	0.00933647058823529
GO:0046680	response to DDT	5	4	0.45	6	0.00031	0.00031	0.01984
GO:0046701	insecticide catabolic process	5	4	0.45	7	0.00031	0.00031	0.01984
GO:0006122	mitochondrial electron transport, ubiquinol to cytochrome c	9	5	0.81	8	0.00055	0.00055	0.0330666666666667
GO:0006099	tricarboxylic acid cycle	32	9	2024-09-02	9	0.00162	0.00162	0.07936
GO:0006090	pyruvate metabolic process	37	10	1935-03-01	10	0.00126	0.00171	0.0649309090909091
GO:0022900	electron transport chain	58	23	2025-05-01	11	3.0e-10	0.00259	0.0001984
GO:0060047	heart contraction	26	9	1935-02-01	12	0.00030	0.00271	0.01984
GO:0055085	transmembrane transport	558	77	50.52	13	8.6e-05	0.00287	0.00726059574468085
GO:0042776	mitochondrial ATP synthesis coupled proton transport	8	4	0.72	14	0.00347	0.00347	0.157818181818182
GO:0032504	multicellular organism reproduction	948	76	85.82	15	0.89484	0.00453	1
GO:0045214	sarcomere organization	31	8	1981-02-01	16	0.00521	0.00521	0.213126597938144
GO:0043455	regulation of secondary metabolic process	17	5	1954-01-01	17	0.01477	0.0064	0.447384427480916
GO:0014866	skeletal myofibril assembly	5	3	0.45	18	0.00643	0.00643	0.242992761904762
GO:0032837	distributive segregation	5	3	0.45	19	0.00643	0.00643	0.242992761904762
GO:0055093	response to hyperoxia	5	3	0.45	20	0.00643	0.00643	0.242992761904762
GO:0008340	determination of adult lifespan	132	21	1995-11-01	21	0.00741	0.00741	0.26975119266055
GO:0042440	pigment metabolic process	109	13	1987-09-01	22	0.18512	0.00816	1
GO:0099536	synaptic signaling	259	16	23.45	23	0.96568	0.0084	1
GO:0030431	sleep	65	13	1988-05-01	24	0.00484	0.01107	0.204309787234043
GO:0022904	respiratory electron transport chain	54	20	1989-04-01	25	1.8e-08	0.01141	6.49309e+08
GO:0006102	isocitrate metabolic process	6	3	0.54	26	0.01199	0.01199	0.379164444444444
GO:0006116	NADH oxidation	6	3	0.54	27	0.01199	0.01199	0.379164444444444
GO:0042407	cristae formation	6	3	0.54	28	0.01199	0.01199	0.379164444444444
GO:0071689	muscle thin filament assembly	6	3	0.54	29	0.01199	0.01199	0.379164444444444
GO:0006661	phosphatidylinositol biosynthetic process	58	7	2025-05-01	30	0.26918	0.01203	1
GO:0006937	regulation of muscle contraction	11	4	1	31	0.01310	0.0131	0.4061
GO:0006072	glycerol-3-phosphate metabolic process	12	4	2024-09-01	32	0.01827	0.01827	0.537002666666667
GO:0030239	myofibril assembly	40	12	1962-03-01	33	0.00014	0.01915	0.0102874074074074
GO:0006071	glycerol metabolic process	7	3	0.63	34	0.01959	0.01959	0.539813333333333
GO:0040034	regulation of development, heterochronic	7	3	0.63	35	0.01959	0.01959	0.539813333333333
GO:0045455	ecdysteroid metabolic process	20	4	1981-01-01	36	0.10075	0.0196	1
GO:1902692	regulation of neuroblast proliferation	39	4	1953-03-01	37	0.47562	0.02316	1
GO:0120192	tight junction assembly	32	3	2024-09-02	38	0.56363	0.02318	1
GO:0006631	fatty acid metabolic process	108	19	1978-09-01	39	0.00350	0.02852	0.157818181818182
GO:0006123	mitochondrial electron transport, cytochrome c to oxygen	8	3	0.72	40	0.02927	0.02927	0.712535950920245
GO:0032922	circadian regulation of gene expression	8	3	0.72	41	0.02927	0.02927	0.712535950920245
GO:0042574	retinal metabolic process	8	3	0.72	42	0.02927	0.02927	0.712535950920245
GO:0071361	cellular response to ethanol	8	3	0.72	43	0.02927	0.02927	0.712535950920245
GO:0001666	response to hypoxia	44	7	1998-03-01	44	0.09834	0.02955	1
GO:0016310	phosphorylation	350	30	31.69	45	0.65416	0.02971	1
GO:0006418	tRNA aminoacylation for protein translation	34	7	2024-08-03	46	0.02996	0.02996	0.724885853658537
GO:1902600	proton transmembrane transport	57	18	2016-05-01	47	1.4e-06	0.03746	0.000241530434782609
GO:0120009	intermembrane lipid transfer	15	4	1936-01-01	48	0.04054	0.04054	0.903265054945055
GO:0006734	NADH metabolic process	10	5	0.91	49	0.00103	0.04312	0.0537768421052632
GO:0051452	intracellular pH reduction	15	5	1936-01-01	50	0.00834	0.04317	0.295474285714286
GO:0046174	polyol catabolic process	19	4	1972-01-01	51	0.08650	0.04333	1
GO:0042044	fluid transport	23	4	2024-08-02	52	0.14922	0.04337	1
GO:1901658	glycosyl compound catabolic process	17	3	1954-01-01	53	0.19493	0.04342	1
GO:0006633	fatty acid biosynthetic process	55	12	1998-04-01	54	0.00317	0.04787	0.147983058823529
GO:0050829	defense response to Gram-negative bacterium	80	12	2024-07-01	55	0.05509	0.04865	1
GO:0006641	triglyceride metabolic process	36	7	2026-03-01	56	0.03976	0.05442	0.903265054945055
GO:0007056	spindle assembly involved in female meiosis	10	3	0.91	57	0.05473	0.05473	1
GO:0016321	female meiosis chromosome segregation	10	3	0.91	58	0.05473	0.05473	1
GO:0005975	carbohydrate metabolic process	242	35	21.91	59	0.00350	0.05532	0.157818181818182
GO:0071705	nitrogen compound transport	562	34	50.88	60	0.99728	0.05868	1
GO:0006807	nitrogen compound metabolic process	3727	270	337.41	61	100000	0.05902	1
GO:0032222	regulation of synaptic transmission, cholinergic	17	4	1954-01-01	62	0.06124	0.06124	1
GO:0045167	asymmetric protein localization involved in cell fate determination	17	4	1954-01-01	63	0.06124	0.06124	1
GO:0042594	response to starvation	121	13	1995-10-01	64	0.29972	0.06505	1
GO:0008610	lipid biosynthetic process	215	35	19.46	65	0.00042	0.06561	0.0264533333333333
GO:0019674	NAD metabolic process	11	5	1	66	0.00174	0.06763	0.0841990243902439
GO:0006716	juvenile hormone metabolic process	10	4	0.91	67	0.00897	0.06778	0.306835862068966
GO:0032007	negative regulation of TOR signaling	15	4	1936-01-01	68	0.04054	0.06786	0.903265054945055
GO:0046890	regulation of lipid biosynthetic process	22	4	1999-01-01	69	0.13218	0.06797	1
GO:0006739	NADP metabolic process	13	3	2018-01-01	70	0.10665	0.068	1
GO:0006034	cuticle chitin metabolic process	5	2	0.45	71	0.06805	0.06805	1
GO:0006636	unsaturated fatty acid biosynthetic process	5	2	0.45	72	0.06805	0.06805	1
GO:0006719	juvenile hormone catabolic process	5	2	0.45	73	0.06805	0.06805	1
GO:0007348	regulation of syncytial blastoderm mitotic cell cycle	5	2	0.45	74	0.06805	0.06805	1
GO:0015937	coenzyme A biosynthetic process	5	2	0.45	75	0.06805	0.06805	1
GO:0030104	water homeostasis	5	2	0.45	76	0.06805	0.06805	1
GO:0030948	negative regulation of vascular endothelial growth factor receptor signaling pathway	5	2	0.45	77	0.06805	0.06805	1
GO:0032147	activation of protein kinase activity	5	2	0.45	78	0.06805	0.06805	1
GO:0032351	negative regulation of hormone metabolic process	5	2	0.45	79	0.06805	0.06805	1
GO:0035008	positive regulation of melanization defense response	5	2	0.45	80	0.06805	0.06805	1
GO:0035169	lymph gland plasmatocyte differentiation	5	2	0.45	81	0.06805	0.06805	1
GO:0035284	brain segmentation	5	2	0.45	82	0.06805	0.06805	1
GO:0035418	protein localization to synapse	5	2	0.45	83	0.06805	0.06805	1
GO:0045823	positive regulation of heart contraction	5	2	0.45	84	0.06805	0.06805	1
GO:0046477	glycosylceramide catabolic process	5	2	0.45	85	0.06805	0.06805	1
GO:0051446	positive regulation of meiotic cell cycle	5	2	0.45	86	0.06805	0.06805	1
GO:0060361	flight	5	2	0.45	87	0.06805	0.06805	1
GO:0070536	protein K63-linked deubiquitination	5	2	0.45	88	0.06805	0.06805	1
GO:2000378	negative regulation of reactive oxygen species metabolic process	5	2	0.45	89	0.06805	0.06805	1
GO:0051294	establishment of spindle orientation	23	3	2024-08-02	90	0.34645	0.06816	1
GO:0070328	triglyceride homeostasis	25	5	2026-02-01	91	0.06972	0.06972	1
GO:0042067	establishment of ommatidial planar polarity	44	6	1998-03-01	92	0.20399	0.07034	1
GO:0006171	cAMP biosynthetic process	11	3	1	93	0.07034	0.07034	1
GO:0007035	vacuolar acidification	11	3	1	94	0.07034	0.07034	1
GO:0043153	entrainment of circadian clock by photoperiod	11	3	1	95	0.07034	0.07034	1
GO:0010389	regulation of G2/M transition of mitotic cell cycle	27	4	1944-02-01	96	0.22447	0.07045	1
GO:0001676	long-chain fatty acid metabolic process	18	4	1963-01-01	97	0.07332	0.07332	1
GO:0007390	germ-band shortening	18	4	1963-01-01	98	0.07332	0.07332	1
GO:0042761	very long-chain fatty acid biosynthetic process	18	4	1963-01-01	99	0.07332	0.07332	1
GO:0006096	glycolytic process	26	5	1935-02-01	100	0.08019	0.08019	1
GO:0045752	positive regulation of Toll signaling pathway	26	5	1935-02-01	101	0.08019	0.08019	1
GO:0050830	defense response to Gram-positive bacterium	26	5	1935-02-01	102	0.08019	0.08019	1
GO:0007193	adenylate cyclase-inhibiting G protein-coupled receptor signaling pathway	19	4	1972-01-01	103	0.08650	0.0865	1
GO:1902476	chloride transmembrane transport	19	4	1972-01-01	104	0.08650	0.0865	1
GO:0030148	sphingolipid biosynthetic process	43	6	1989-03-01	105	0.18959	0.08656	1
GO:0002165	instar larval or pupal development	428	39	38.75	106	0.50868	0.08724	1
GO:0002027	regulation of heart rate	12	3	2024-09-01	107	0.08770	0.0877	1
GO:0010884	positive regulation of lipid storage	12	3	2024-09-01	108	0.08770	0.0877	1
GO:0046949	fatty-acyl-CoA biosynthetic process	12	3	2024-09-01	109	0.08770	0.0877	1
GO:0006643	membrane lipid metabolic process	89	13	2024-06-08	110	0.05643	0.09002	1
GO:0043038	amino acid activation	37	8	1935-03-01	111	0.01575	0.09006	0.469894736842105
GO:0005980	glycogen catabolic process	15	4	1936-01-01	112	0.04054	0.09031	0.903265054945055
GO:0006677	glycosylceramide metabolic process	6	3	0.54	113	0.01199	0.09034	0.379164444444444
GO:0002759	regulation of antimicrobial humoral response	62	8	1961-05-01	114	0.19530	0.09035	1
GO:0046500	S-adenosylmethionine metabolic process	7	3	0.63	115	0.01959	0.09035	0.539813333333333
GO:0060236	regulation of mitotic spindle organization	6	2	0.54	116	0.09608	0.09046	1
GO:0007272	ensheathment of neurons	11	2	1	117	0.26234	0.09052	1
GO:0042177	negative regulation of protein catabolic process	12	2	2024-09-01	118	0.29727	0.09053	1
GO:0008535	respiratory chain complex IV assembly	16	2	1945-01-01	119	0.43213	0.09058	1
GO:0042063	gliogenesis	78	7	2024-06-07	120	0.56764	0.09066	1
GO:1902850	microtubule cytoskeleton organization involved in mitosis	78	6	2024-06-07	121	0.72063	0.09078	1
GO:0070201	regulation of establishment of protein localization	57	4	2016-05-01	122	0.77116	0.09079	1
GO:0061025	membrane fusion	48	3	1935-04-01	123	0.82256	0.09082	1
GO:0051247	positive regulation of protein metabolic process	195	13	17.65	124	0.90837	0.09125	1
GO:0019216	regulation of lipid metabolic process	42	7	2024-08-03	125	0.08072	0.09567	1
GO:0044550	secondary metabolite biosynthetic process	22	5	1999-01-01	126	0.04317	0.09571	0.925938162162162
GO:0007603	phototransduction, visible light	26	4	1935-02-01	127	0.20476	0.09603	1
GO:0010002	cardioblast differentiation	16	3	1945-01-01	128	0.17133	0.09605	1
GO:0006085	acetyl-CoA biosynthetic process	6	2	0.54	129	0.09608	0.09608	1
GO:0006312	mitotic recombination	6	2	0.54	130	0.09608	0.09608	1
GO:0006646	phosphatidylethanolamine biosynthetic process	6	2	0.54	131	0.09608	0.09608	1
GO:0006941	striated muscle contraction	6	2	0.54	132	0.09608	0.09608	1
GO:0009068	aspartate family amino acid catabolic process	6	2	0.54	133	0.09608	0.09608	1
GO:0031034	myosin filament assembly	6	2	0.54	134	0.09608	0.09608	1
GO:0033353	S-adenosylmethionine cycle	6	2	0.54	135	0.09608	0.09608	1
GO:0046339	diacylglycerol metabolic process	6	2	0.54	136	0.09608	0.09608	1
GO:0046688	response to copper ion	6	2	0.54	137	0.09608	0.09608	1
GO:0060439	trachea morphogenesis	6	2	0.54	138	0.09608	0.09608	1
GO:0061320	pericardial nephrocyte differentiation	6	2	0.54	139	0.09608	0.09608	1
GO:1901739	regulation of myoblast fusion	6	2	0.54	140	0.09608	0.09608	1
GO:0060179	male mating behavior	46	5	2016-04-01	141	0.40472	0.09622	1
GO:0019752	carboxylic acid metabolic process	319	54	28.88	142	3.8e-06	0.11939	0.0005208
GO:0044275	cellular carbohydrate catabolic process	23	6	2024-08-02	143	0.01425	0.12591	0.438325581395349
GO:0072348	sulfur compound transport	24	5	2017-02-01	144	0.06006	0.12624	1
GO:0034637	cellular carbohydrate biosynthetic process	19	4	1972-01-01	145	0.08650	0.1264	1
GO:0003014	renal system process	22	5	1999-01-01	146	0.04317	0.12652	0.925938162162162
GO:0060446	branching involved in open tracheal system development	40	5	1962-03-01	147	0.29372	0.12667	1
GO:0007021	tubulin complex assembly	7	2	0.63	148	0.12667	0.12667	1
GO:0014067	negative regulation of phosphatidylinositol 3-kinase signaling	7	2	0.63	149	0.12667	0.12667	1
GO:0016114	terpenoid biosynthetic process	7	2	0.63	150	0.12667	0.12667	1
GO:0034308	primary alcohol metabolic process	7	2	0.63	151	0.12667	0.12667	1
GO:0035170	lymph gland crystal cell differentiation	7	2	0.63	152	0.12667	0.12667	1
GO:0038203	TORC2 signaling	7	2	0.63	153	0.12667	0.12667	1
GO:0042689	regulation of crystal cell differentiation	7	2	0.63	154	0.12667	0.12667	1
GO:0045819	positive regulation of glycogen catabolic process	7	2	0.63	155	0.12667	0.12667	1
GO:0051307	meiotic chromosome separation	7	2	0.63	156	0.12667	0.12667	1
GO:0061331	epithelial cell proliferation involved in Malpighian tubule morphogenesis	7	2	0.63	157	0.12667	0.12667	1
GO:0071763	nuclear membrane organization	7	2	0.63	158	0.12667	0.12667	1
GO:0048871	multicellular organismal homeostasis	63	7	2024-07-05	159	0.34352	0.12669	1
GO:0007527	adult somatic muscle development	14	3	2027-01-01	160	0.12702	0.12702	1
GO:0045938	positive regulation of circadian sleep/wake cycle, sleep	14	3	2027-01-01	161	0.12702	0.12702	1
GO:0046847	filopodium assembly	42	3	2024-08-03	162	0.74596	0.12732	1
GO:0035725	sodium ion transmembrane transport	30	5	1972-02-01	163	0.12967	0.12967	1
GO:0009653	anatomical structure morphogenesis	1152	90	104.29	164	0.95177	0.13213	1
GO:0006309	apoptotic DNA fragmentation	15	3	1936-01-01	165	0.14864	0.14864	1
GO:0006727	ommochrome biosynthetic process	15	3	1936-01-01	166	0.14864	0.14864	1
GO:0007629	flight behavior	15	3	1936-01-01	167	0.14864	0.14864	1
GO:0016339	calcium-dependent cell-cell adhesion via plasma membrane cell adhesion molecules	15	3	1936-01-01	168	0.14864	0.14864	1
GO:0019367	fatty acid elongation, saturated fatty acid	15	3	1936-01-01	169	0.14864	0.14864	1
GO:0034625	fatty acid elongation, monounsaturated fatty acid	15	3	1936-01-01	170	0.14864	0.14864	1
GO:0034626	fatty acid elongation, polyunsaturated fatty acid	15	3	1936-01-01	171	0.14864	0.14864	1
GO:0042026	protein refolding	15	3	1936-01-01	172	0.14864	0.14864	1
GO:0006749	glutathione metabolic process	40	6	1962-03-01	173	0.14896	0.14896	1
GO:0006836	neurotransmitter transport	101	7	2014-09-01	174	0.82054	0.15037	1
GO:0007424	open tracheal system development	195	20	17.65	175	0.31137	0.15839	1
GO:2000377	regulation of reactive oxygen species metabolic process	13	4	2018-01-01	176	0.02454	0.15858	0.628224
GO:0002082	regulation of oxidative phosphorylation	8	2	0.72	177	0.15914	0.15914	1
GO:0005978	glycogen biosynthetic process	8	2	0.72	178	0.15914	0.15914	1
GO:0006108	malate metabolic process	8	2	0.72	179	0.15914	0.15914	1
GO:0007249	I-kappaB kinase/NF-kappaB signaling	8	2	0.72	180	0.15914	0.15914	1
GO:0007440	foregut morphogenesis	8	2	0.72	181	0.15914	0.15914	1
GO:0016242	negative regulation of macroautophagy	8	2	0.72	182	0.15914	0.15914	1
GO:0071480	cellular response to gamma radiation	8	2	0.72	183	0.15914	0.15914	1
GO:0097254	renal tubular secretion	8	2	0.72	184	0.15914	0.15914	1
GO:0033500	carbohydrate homeostasis	49	5	1944-04-01	185	0.45985	0.1594	1
GO:0035556	intracellular signal transduction	550	39	49.79	186	0.96255	0.16204	1
GO:0031327	negative regulation of cellular biosynthetic process	303	20	27.43	187	0.95243	0.1624	1
GO:0009201	ribonucleoside triphosphate biosynthetic process	27	12	1944-02-01	188	1.3e-06	0.17088	0.000234472727272727
GO:0006730	one-carbon metabolic process	21	4	2024-09-01	189	0.11600	0.17106	1
GO:1901615	organic hydroxy compound metabolic process	144	21	2024-04-13	190	0.01910	0.17122	0.539813333333333
GO:1903818	positive regulation of voltage-gated potassium channel activity	16	3	1945-01-01	191	0.17133	0.17133	1
GO:0019400	alditol metabolic process	9	4	0.81	192	0.00579	0.17234	0.2297472
GO:0008202	steroid metabolic process	34	6	2024-08-03	193	0.08177	0.1724	1
GO:0008300	isoprenoid catabolic process	7	3	0.63	194	0.01959	0.17253	0.539813333333333
GO:0046514	ceramide catabolic process	7	3	0.63	195	0.01959	0.17253	0.539813333333333
GO:0042745	circadian sleep/wake cycle	41	6	1971-03-01	196	0.16204	0.17254	1
GO:0031113	regulation of microtubule polymerization	8	2	0.72	197	0.15914	0.17277	1
GO:0009303	rRNA transcription	11	2	1	198	0.26234	0.17284	1
GO:1904398	positive regulation of neuromuscular junction development	34	4	2024-08-03	199	0.37094	0.17286	1
GO:0048332	mesoderm morphogenesis	24	3	2017-02-01	200	0.37208	0.17288	1
GO:0009314	response to radiation	148	14	2024-04-13	201	0.47308	0.17293	1
GO:0010721	negative regulation of cell development	38	4	1944-03-01	202	0.45511	0.17294	1
GO:0033047	regulation of mitotic sister chromatid segregation	16	2	1945-01-01	203	0.43213	0.17294	1
GO:0032272	negative regulation of protein polymerization	17	2	1954-01-01	204	0.46375	0.17296	1
GO:0051338	regulation of transferase activity	86	8	1979-07-01	205	0.52268	0.17302	1
GO:0051402	neuron apoptotic process	20	2	1981-01-01	206	0.55201	0.17302	1
GO:0006694	steroid biosynthetic process	21	2	2024-09-01	207	0.57906	0.17304	1
GO:0032392	DNA geometric change	21	2	2024-09-01	208	0.57906	0.17304	1
GO:0019094	pole plasm mRNA localization	42	3	2024-08-03	209	0.74596	0.17325	1
GO:0006582	melanin metabolic process	50	3	1953-04-01	210	0.84330	0.17342	1
GO:0000380	alternative mRNA splicing, via spliceosome	74	3	2024-07-06	211	0.96922	0.17392	1
GO:1901698	response to nitrogen compound	145	9	13.13	212	0.91814	0.17403	1
GO:0120039	plasma membrane bounded cell projection morphogenesis	358	17	32.41	213	0.99941	0.17676	1
GO:0030433	ubiquitin-dependent ERAD pathway	25	4	2026-02-01	214	0.18560	0.1856	1
GO:0001742	oenocyte differentiation	9	2	0.81	215	0.19289	0.19289	1
GO:0006509	membrane protein ectodomain proteolysis	9	2	0.81	216	0.19289	0.19289	1
GO:0006570	tyrosine metabolic process	9	2	0.81	217	0.19289	0.19289	1
GO:0007477	notum development	9	2	0.81	218	0.19289	0.19289	1
GO:0035225	determination of genital disc primordium	9	2	0.81	219	0.19289	0.19289	1
GO:1903053	regulation of extracellular matrix organization	9	2	0.81	220	0.19289	0.19289	1
GO:0051017	actin filament bundle assembly	27	5	1944-02-01	221	0.09144	0.19432	1
GO:0008272	sulfate transport	17	3	1954-01-01	222	0.19493	0.19493	1
GO:0009312	oligosaccharide biosynthetic process	17	3	1954-01-01	223	0.19493	0.19493	1
GO:0018990	ecdysis, chitin-based cuticle	17	3	1954-01-01	224	0.19493	0.19493	1
GO:0050790	regulation of catalytic activity	257	18	23.27	225	0.90248	0.1957	1
GO:0030036	actin cytoskeleton organization	256	31	23.18	226	0.05677	0.19876	1
GO:0007498	mesoderm development	78	10	2024-06-07	227	0.16505	0.2125	1
GO:0016246	RNA interference	28	4	1953-02-01	228	0.24464	0.21919	1
GO:0030488	tRNA methylation	18	3	1963-01-01	229	0.21925	0.21925	1
GO:0035096	larval midgut cell programmed cell death	18	3	1963-01-01	230	0.21925	0.21925	1
GO:0071711	basement membrane organization	18	3	1963-01-01	231	0.21925	0.21925	1
GO:0046474	glycerophospholipid biosynthetic process	74	11	2024-07-06	232	0.06801	0.22588	1
GO:0046148	pigment biosynthetic process	56	9	2024-07-05	233	0.06266	0.22607	1
GO:0071482	cellular response to light stimulus	38	5	1944-03-01	234	0.25777	0.22721	1
GO:0015849	organic acid transport	84	9	2024-06-07	235	0.34932	0.22729	1
GO:0045471	response to ethanol	62	7	1961-05-01	236	0.32839	0.22729	1
GO:0006020	inositol metabolic process	10	2	0.91	237	0.22743	0.22743	1
GO:0006094	gluconeogenesis	10	2	0.91	238	0.22743	0.22743	1
GO:0007638	mechanosensory behavior	10	2	0.91	239	0.22743	0.22743	1
GO:0008637	apoptotic mitochondrial changes	10	2	0.91	240	0.22743	0.22743	1
GO:0030713	ovarian follicle cell stalk formation	10	2	0.91	241	0.22743	0.22743	1
GO:0042766	nucleosome mobilization	10	2	0.91	242	0.22743	0.22743	1
GO:1904059	regulation of locomotor rhythm	10	2	0.91	243	0.22743	0.22743	1
GO:1904262	negative regulation of TORC1 signaling	10	2	0.91	244	0.22743	0.22743	1
GO:0009880	embryonic pattern specification	166	12	2024-03-15	245	0.83235	0.22945	1
GO:0007189	adenylate cyclase-activating G protein-coupled receptor signaling pathway	37	5	1935-03-01	246	0.24021	0.24021	1
GO:0010506	regulation of autophagy	98	10	1987-08-01	247	0.39465	0.24067	1
GO:0030198	extracellular matrix organization	42	7	2024-08-03	248	0.08072	0.24288	1
GO:0030308	negative regulation of cell growth	19	3	1972-01-01	249	0.24414	0.24414	1
GO:0061060	negative regulation of peptidoglycan recognition protein signaling pathway	19	3	1972-01-01	250	0.24414	0.24414	1
GO:0006066	alcohol metabolic process	72	17	1952-06-01	251	0.00018	0.24471	0.0129861818181818
GO:0010259	multicellular organism aging	135	22	2022-12-01	252	0.00464	0.24491	0.197973333333333
GO:1903046	meiotic cell cycle process	144	16	2024-04-13	253	0.22942	0.24707	1
GO:0046173	polyol biosynthetic process	18	4	1963-01-01	254	0.07332	0.24727	1
GO:0050778	positive regulation of immune response	89	10	2024-06-08	255	0.28395	0.2474	1
GO:0022404	molting cycle process	34	5	2024-08-03	256	0.18980	0.24741	1
GO:0043266	regulation of potassium ion transport	23	4	2024-08-02	257	0.14922	0.24741	1
GO:0034250	positive regulation of cellular amide metabolic process	58	7	2025-05-01	258	0.26918	0.24746	1
GO:1904064	positive regulation of cation transmembrane transport	25	4	2026-02-01	259	0.18560	0.24746	1
GO:0060260	regulation of transcription initiation from RNA polymerase II promoter	14	3	2027-01-01	260	0.12702	0.24747	1
GO:0009311	oligosaccharide metabolic process	26	4	1935-02-01	261	0.20476	0.24749	1
GO:0007612	learning	50	6	1953-04-01	262	0.29722	0.24755	1
GO:1902905	positive regulation of supramolecular fiber organization	52	6	1971-04-01	263	0.33006	0.2476	1
GO:0098542	defense response to other organism	297	28	26.89	264	0.43970	0.24766	1
GO:0006576	cellular biogenic amine metabolic process	21	3	2024-09-01	265	0.29502	0.24766	1
GO:0006474	N-terminal protein amino acid acetylation	11	2	1	266	0.26234	0.24769	1
GO:0008053	mitochondrial fusion	11	2	1	267	0.26234	0.24769	1
GO:0051304	chromosome separation	46	5	2016-04-01	268	0.40472	0.24775	1
GO:0018200	peptidyl-glutamic acid modification	14	2	2027-01-01	269	0.36608	0.24778	1
GO:0046434	organophosphate catabolic process	49	5	1944-04-01	270	0.45985	0.24783	1
GO:0035264	multicellular organism growth	40	4	1962-03-01	271	0.49583	0.24789	1
GO:0046620	regulation of organ growth	52	5	1971-04-01	272	0.51341	0.24792	1
GO:0035592	establishment of protein localization to extracellular region	76	7	1988-06-01	273	0.53929	0.24797	1
GO:0007091	metaphase/anaphase transition of mitotic cell cycle	32	2	2024-09-02	274	0.79971	0.24829	1
GO:0007450	dorsal/ventral pattern formation, imaginal disc	45	3	2024-07-04	275	0.78710	0.24834	1
GO:0007478	leg disc morphogenesis	57	4	2016-05-01	276	0.77116	0.24837	1
GO:0062197	cellular response to chemical stress	36	2	2026-03-01	277	0.85011	0.2484	1
GO:2000058	regulation of ubiquitin-dependent protein catabolic process	57	3	2016-05-01	278	0.90017	0.24869	1
GO:0009890	negative regulation of biosynthetic process	306	21	2024-07-27	279	0.93294	0.25018	1
GO:0009056	catabolic process	910	74	82.38	280	0.86290	0.25098	1
GO:0006457	protein folding	102	12	2023-09-01	281	0.21028	0.2538	1
GO:1901606	alpha-amino acid catabolic process	41	6	1971-03-01	282	0.16204	0.26165	1
GO:0007155	cell adhesion	177	13	2024-02-16	283	0.82388	0.26209	1
GO:0006816	calcium ion transport	55	6	1998-04-01	284	0.38002	0.26233	1
GO:0001710	mesodermal cell fate commitment	11	2	1	285	0.26234	0.26234	1
GO:0006879	cellular iron ion homeostasis	11	2	1	286	0.26234	0.26234	1
GO:0007113	endomitotic cell cycle	11	2	1	287	0.26234	0.26234	1
GO:0022600	digestive system process	11	2	1	288	0.26234	0.26234	1
GO:0042632	cholesterol homeostasis	11	2	1	289	0.26234	0.26234	1
GO:0044331	cell-cell adhesion mediated by cadherin	11	2	1	290	0.26234	0.26234	1
GO:0050982	detection of mechanical stimulus	11	2	1	291	0.26234	0.26234	1
GO:0051180	vitamin transport	11	2	1	292	0.26234	0.26234	1
GO:0060025	regulation of synaptic activity	11	2	1	293	0.26234	0.26234	1
GO:0071901	negative regulation of protein serine/threonine kinase activity	11	2	1	294	0.26234	0.26234	1
GO:0090303	positive regulation of wound healing	11	2	1	295	0.26234	0.26234	1
GO:0045475	locomotor rhythm	58	8	2025-05-01	296	0.15035	0.26394	1
GO:0046483	heterocycle metabolic process	1928	130	174.55	297	0.99999	0.26624	1
GO:0007455	eye-antennal disc morphogenesis	29	4	1963-02-01	298	0.26519	0.26931	1
GO:0045792	negative regulation of cell size	20	3	1981-01-01	299	0.26944	0.26944	1
GO:0007015	actin filament organization	144	16	2024-04-13	300	0.22942	0.27416	1
GO:0060271	cilium assembly	85	8	2024-07-07	301	0.50901	0.27675	1
GO:0015031	protein transport	403	22	36.48	302	0.99773	0.27902	1
GO:0006979	response to oxidative stress	110	9	1996-09-01	303	0.67465	0.28687	1
GO:0006963	positive regulation of antibacterial peptide biosynthetic process	21	3	2024-09-01	304	0.29502	0.29502	1
GO:0035050	embryonic heart tube development	21	3	2024-09-01	305	0.29502	0.29502	1
GO:0046529	imaginal disc fusion, thorax closure	21	3	2024-09-01	306	0.29502	0.29502	1
GO:1901607	alpha-amino acid biosynthetic process	32	5	2024-09-02	307	0.15856	0.29658	1
GO:0035151	regulation of tube size, open tracheal system	44	6	1998-03-01	308	0.20399	0.29662	1
GO:0060966	regulation of gene silencing by RNA	19	3	1972-01-01	309	0.24414	0.29706	1
GO:0001578	microtubule bundle formation	43	5	1989-03-01	310	0.34897	0.29716	1
GO:0007398	ectoderm development	12	2	2024-09-01	311	0.29727	0.29727	1
GO:0007479	leg disc proximal/distal pattern formation	12	2	2024-09-01	312	0.29727	0.29727	1
GO:0030322	stabilization of membrane potential	12	2	2024-09-01	313	0.29727	0.29727	1
GO:0034389	lipid droplet organization	12	2	2024-09-01	314	0.29727	0.29727	1
GO:0035072	ecdysone-mediated induction of salivary gland cell autophagic cell death	12	2	2024-09-01	315	0.29727	0.29727	1
GO:0045433	male courtship behavior, veined wing generated song production	12	2	2024-09-01	316	0.29727	0.29727	1
GO:0045467	R7 cell development	12	2	2024-09-01	317	0.29727	0.29727	1
GO:0048542	lymph gland development	55	5	1998-04-01	318	0.56466	0.29779	1
GO:0009062	fatty acid catabolic process	44	4	1998-03-01	319	0.57299	0.29779	1
GO:0022411	cellular component disassembly	124	7	2023-11-01	320	0.94044	0.3003	1
GO:0045333	cellular respiration	101	35	2014-09-01	321	7.2e-13	0.30621	0.000142848
GO:0031532	actin cytoskeleton reorganization	31	4	1981-02-01	322	0.30711	0.30711	1
GO:0007218	neuropeptide signaling pathway	41	5	1971-03-01	323	0.31200	0.312	1
GO:0006650	glycerophospholipid metabolic process	103	14	1932-09-01	324	0.08002	0.31436	1
GO:1905954	positive regulation of lipid localization	16	4	1945-01-01	325	0.05030	0.31518	1
GO:0030497	fatty acid elongation	19	4	1972-01-01	326	0.08650	0.31528	1
GO:0001932	regulation of protein phosphorylation	88	10	1997-07-01	327	0.27218	0.31537	1
GO:0035069	larval midgut histolysis	22	4	1999-01-01	328	0.13218	0.31539	1
GO:0097305	response to alcohol	102	11	2023-09-01	329	0.31682	0.31547	1
GO:0002807	positive regulation of antimicrobial peptide biosynthetic process	25	4	2026-02-01	330	0.18560	0.31549	1
GO:0009086	methionine biosynthetic process	10	2	0.91	331	0.22743	0.31573	1
GO:0060251	regulation of glial cell proliferation	10	2	0.91	332	0.22743	0.31573	1
GO:0010941	regulation of cell death	220	21	19.92	333	0.43289	0.31573	1
GO:0001678	cellular glucose homeostasis	11	2	1	334	0.26234	0.31577	1
GO:0050777	negative regulation of immune response	57	6	2016-05-01	335	0.41343	0.31583	1
GO:0048619	embryonic hindgut morphogenesis	38	4	1944-03-01	336	0.45511	0.31593	1
GO:0007485	imaginal disc-derived male genitalia development	18	2	1963-01-01	337	0.49432	0.31601	1
GO:0035162	embryonic hemopoiesis	21	2	2024-09-01	338	0.57906	0.31611	1
GO:1901800	positive regulation of proteasomal protein catabolic process	44	3	1998-03-01	339	0.77404	0.31652	1
GO:2000147	positive regulation of cell motility	54	3	1989-04-01	340	0.87855	0.31687	1
GO:0007309	oocyte axis specification	99	7	1996-08-01	341	0.80437	0.3169	1
GO:0001505	regulation of neurotransmitter levels	88	5	1997-07-01	342	0.91030	0.31728	1
GO:0060562	epithelial tube morphogenesis	363	28	32.86	343	0.84260	0.31808	1
GO:0043043	peptide biosynthetic process	422	30	38.2	344	0.93937	0.31943	1
GO:0048569	post-embryonic animal organ development	370	25	33.5	345	0.95705	0.31952	1
GO:0051049	regulation of transport	269	12	24.35	346	0.99877	0.32097	1
GO:1901576	organic substance biosynthetic process	1971	167	178.44	347	0.86027	0.32196	1
GO:0016042	lipid catabolic process	114	16	1932-10-01	348	0.05071	0.32398	1
GO:0035159	regulation of tube length, open tracheal system	32	4	2024-09-02	349	0.32833	0.32833	1
GO:0046843	dorsal appendage formation	42	5	2024-08-03	350	0.33044	0.33044	1
GO:0007591	molting cycle, chitin-based cuticle	70	9	1934-06-01	351	0.17932	0.33077	1
GO:0006952	defense response	312	30	28.25	352	0.39128	0.33132	1
GO:0008362	chitin-based embryonic cuticle biosynthetic process	13	2	2018-01-01	353	0.33193	0.33193	1
GO:0015807	L-amino acid transport	13	2	2018-01-01	354	0.33193	0.33193	1
GO:0035336	long-chain fatty-acyl-CoA metabolic process	13	2	2018-01-01	355	0.33193	0.33193	1
GO:0040015	negative regulation of multicellular organism growth	13	2	2018-01-01	356	0.33193	0.33193	1
GO:0042219	cellular modified amino acid catabolic process	13	2	2018-01-01	357	0.33193	0.33193	1
GO:0045116	protein neddylation	13	2	2018-01-01	358	0.33193	0.33193	1
GO:0045196	establishment or maintenance of neuroblast polarity	13	2	2018-01-01	359	0.33193	0.33193	1
GO:0050807	regulation of synapse organization	132	11	1995-11-01	360	0.65911	0.33305	1
GO:0007254	JNK cascade	71	4	1943-06-01	361	0.89546	0.33397	1
GO:1901360	organic cyclic compound metabolic process	2013	140	182.24	362	0.99996	0.33734	1
GO:0036335	intestinal stem cell homeostasis	23	3	2024-08-02	363	0.34645	0.34645	1
GO:0051649	establishment of localization in cell	708	38	64.1	364	0.99995	0.35032	1
GO:0032543	mitochondrial translation	95	10	2024-06-08	365	0.35708	0.35708	1
GO:0045187	regulation of circadian sleep/wake cycle, sleep	28	5	1953-02-01	366	0.10346	0.36493	1
GO:0016059	deactivation of rhodopsin mediated signaling	14	2	2027-01-01	367	0.36608	0.36608	1
GO:0016063	rhodopsin biosynthetic process	14	2	2027-01-01	368	0.36608	0.36608	1
GO:0019432	triglyceride biosynthetic process	14	2	2027-01-01	369	0.36608	0.36608	1
GO:0035435	phosphate ion transmembrane transport	14	2	2027-01-01	370	0.36608	0.36608	1
GO:0045494	photoreceptor cell maintenance	14	2	2027-01-01	371	0.36608	0.36608	1
GO:2001234	negative regulation of apoptotic signaling pathway	14	2	2027-01-01	372	0.36608	0.36608	1
GO:0009266	response to temperature stimulus	99	8	1996-08-01	373	0.68421	0.36721	1
GO:0050832	defense response to fungus	44	5	1998-03-01	374	0.36756	0.36756	1
GO:0042048	olfactory behavior	58	7	2025-05-01	375	0.26918	0.37129	1
GO:0022416	chaeta development	64	6	1979-05-01	376	0.52746	0.37166	1
GO:0007494	midgut development	24	3	2017-02-01	377	0.37208	0.37208	1
GO:0016318	ommatidial rotation	24	3	2017-02-01	378	0.37208	0.37208	1
GO:0045861	negative regulation of proteolysis	37	4	1935-03-01	379	0.43434	0.37223	1
GO:0007018	microtubule-based movement	134	9	2013-12-01	380	0.86762	0.37551	1
GO:0061061	muscle structure development	175	21	15.84	381	0.11012	0.37584	1
GO:0072350	tricarboxylic acid metabolic process	11	4	1	382	0.01310	0.37681	0.4061
GO:0006726	eye pigment biosynthetic process	34	6	2024-08-03	383	0.08177	0.37684	1
GO:0010332	response to gamma radiation	13	3	2018-01-01	384	0.10665	0.37732	1
GO:0032414	positive regulation of ion transmembrane transporter activity	26	4	1935-02-01	385	0.20476	0.3774	1
GO:0042446	hormone biosynthetic process	21	3	2024-09-01	386	0.29502	0.37763	1
GO:0008645	hexose transmembrane transport	10	2	0.91	387	0.22743	0.37763	1
GO:0051495	positive regulation of cytoskeleton organization	55	6	1998-04-01	388	0.38002	0.37766	1
GO:0006271	DNA strand elongation involved in DNA replication	12	2	2024-09-01	389	0.29727	0.37771	1
GO:0045611	negative regulation of hemocyte differentiation	14	2	2027-01-01	390	0.36608	0.37779	1
GO:0031334	positive regulation of protein-containing complex assembly	49	5	1944-04-01	391	0.45985	0.37786	1
GO:0000055	ribosomal large subunit export from nucleus	5	1	0.45	392	0.37787	0.37787	1
GO:0000729	DNA double-strand break processing	5	1	0.45	393	0.37787	0.37787	1
GO:0001706	endoderm formation	5	1	0.45	394	0.37787	0.37787	1
GO:0001963	synaptic transmission, dopaminergic	5	1	0.45	395	0.37787	0.37787	1
GO:0002090	regulation of receptor internalization	5	1	0.45	396	0.37787	0.37787	1
GO:0002809	negative regulation of antibacterial peptide biosynthetic process	5	1	0.45	397	0.37787	0.37787	1
GO:0006538	glutamate catabolic process	5	1	0.45	398	0.37787	0.37787	1
GO:0006541	glutamine metabolic process	5	1	0.45	399	0.37787	0.37787	1
GO:0006563	L-serine metabolic process	5	1	0.45	400	0.37787	0.37787	1
GO:0006627	protein processing involved in protein targeting to mitochondrion	5	1	0.45	401	0.37787	0.37787	1
GO:0006697	ecdysone biosynthetic process	5	1	0.45	402	0.37787	0.37787	1
GO:0006729	tetrahydrobiopterin biosynthetic process	5	1	0.45	403	0.37787	0.37787	1
GO:0007023	post-chaperonin tubulin folding pathway	5	1	0.45	404	0.37787	0.37787	1
GO:0007065	male meiosis sister chromatid cohesion	5	1	0.45	405	0.37787	0.37787	1
GO:0007144	female meiosis I	5	1	0.45	406	0.37787	0.37787	1
GO:0007205	protein kinase C-activating G protein-coupled receptor signaling pathway	5	1	0.45	407	0.37787	0.37787	1
GO:0007311	maternal specification of dorsal/ventral axis, oocyte, germ-line encoded	5	1	0.45	408	0.37787	0.37787	1
GO:0007561	imaginal disc eversion	5	1	0.45	409	0.37787	0.37787	1
GO:0007604	phototransduction, UV	5	1	0.45	410	0.37787	0.37787	1
GO:0008335	female germline ring canal stabilization	5	1	0.45	411	0.37787	0.37787	1
GO:0009148	pyrimidine nucleoside triphosphate biosynthetic process	5	1	0.45	412	0.37787	0.37787	1
GO:0009158	ribonucleoside monophosphate catabolic process	5	1	0.45	413	0.37787	0.37787	1
GO:0009437	carnitine metabolic process	5	1	0.45	414	0.37787	0.37787	1
GO:0010032	meiotic chromosome condensation	5	1	0.45	415	0.37787	0.37787	1
GO:0010039	response to iron ion	5	1	0.45	416	0.37787	0.37787	1
GO:0010155	regulation of proton transport	5	1	0.45	417	0.37787	0.37787	1
GO:0010804	negative regulation of tumor necrosis factor-mediated signaling pathway	5	1	0.45	418	0.37787	0.37787	1
GO:0010862	positive regulation of pathway-restricted SMAD protein phosphorylation	5	1	0.45	419	0.37787	0.37787	1
GO:0014015	positive regulation of gliogenesis	5	1	0.45	420	0.37787	0.37787	1
GO:0015842	aminergic neurotransmitter loading into synaptic vesicle	5	1	0.45	421	0.37787	0.37787	1
GO:0019889	pteridine metabolic process	5	1	0.45	422	0.37787	0.37787	1
GO:0032233	positive regulation of actin filament bundle assembly	5	1	0.45	423	0.37787	0.37787	1
GO:0032528	microvillus organization	5	1	0.45	424	0.37787	0.37787	1
GO:0032958	inositol phosphate biosynthetic process	5	1	0.45	425	0.37787	0.37787	1
GO:0034497	protein localization to phagophore assembly site	5	1	0.45	426	0.37787	0.37787	1
GO:0034514	mitochondrial unfolded protein response	5	1	0.45	427	0.37787	0.37787	1
GO:0034629	cellular protein-containing complex localization	5	1	0.45	428	0.37787	0.37787	1
GO:0035001	dorsal trunk growth, open tracheal system	5	1	0.45	429	0.37787	0.37787	1
GO:0035094	response to nicotine	5	1	0.45	430	0.37787	0.37787	1
GO:0035310	notum cell fate specification	5	1	0.45	431	0.37787	0.37787	1
GO:0035999	tetrahydrofolate interconversion	5	1	0.45	432	0.37787	0.37787	1
GO:0038061	NIK/NF-kappaB signaling	5	1	0.45	433	0.37787	0.37787	1
GO:0042065	glial cell growth	5	1	0.45	434	0.37787	0.37787	1
GO:0042133	neurotransmitter metabolic process	5	1	0.45	435	0.37787	0.37787	1
GO:0042908	xenobiotic transport	5	1	0.45	436	0.37787	0.37787	1
GO:0043255	regulation of carbohydrate biosynthetic process	5	1	0.45	437	0.37787	0.37787	1
GO:0043620	regulation of DNA-templated transcription in response to stress	5	1	0.45	438	0.37787	0.37787	1
GO:0045041	protein import into mitochondrial intermembrane space	5	1	0.45	439	0.37787	0.37787	1
GO:0045745	positive regulation of G protein-coupled receptor signaling pathway	5	1	0.45	440	0.37787	0.37787	1
GO:0046459	short-chain fatty acid metabolic process	5	1	0.45	441	0.37787	0.37787	1
GO:0046512	sphingosine biosynthetic process	5	1	0.45	442	0.37787	0.37787	1
GO:0046834	lipid phosphorylation	5	1	0.45	443	0.37787	0.37787	1
GO:0048047	mating behavior, sex discrimination	5	1	0.45	444	0.37787	0.37787	1
GO:0048526	imaginal disc-derived wing expansion	5	1	0.45	445	0.37787	0.37787	1
GO:0048728	proboscis development	5	1	0.45	446	0.37787	0.37787	1
GO:0050709	negative regulation of protein secretion	5	1	0.45	447	0.37787	0.37787	1
GO:0050732	negative regulation of peptidyl-tyrosine phosphorylation	5	1	0.45	448	0.37787	0.37787	1
GO:0051131	chaperone-mediated protein complex assembly	5	1	0.45	449	0.37787	0.37787	1
GO:0051282	regulation of sequestering of calcium ion	5	1	0.45	450	0.37787	0.37787	1
GO:0051764	actin crosslink formation	5	1	0.45	451	0.37787	0.37787	1
GO:0051890	regulation of cardioblast differentiation	5	1	0.45	452	0.37787	0.37787	1
GO:0060261	positive regulation of transcription initiation from RNA polymerase II promoter	5	1	0.45	453	0.37787	0.37787	1
GO:0060323	head morphogenesis	5	1	0.45	454	0.37787	0.37787	1
GO:0061085	regulation of histone H3-K27 methylation	5	1	0.45	455	0.37787	0.37787	1
GO:0061512	protein localization to cilium	5	1	0.45	456	0.37787	0.37787	1
GO:0061864	basement membrane constituent secretion	5	1	0.45	457	0.37787	0.37787	1
GO:0065001	specification of axis polarity	5	1	0.45	458	0.37787	0.37787	1
GO:0071907	determination of digestive tract left/right asymmetry	5	1	0.45	459	0.37787	0.37787	1
GO:0097250	mitochondrial respirasome assembly	5	1	0.45	460	0.37787	0.37787	1
GO:0097374	sensory neuron axon guidance	5	1	0.45	461	0.37787	0.37787	1
GO:0097720	calcineurin-mediated signaling	5	1	0.45	462	0.37787	0.37787	1
GO:1901475	pyruvate transmembrane transport	5	1	0.45	463	0.37787	0.37787	1
GO:1901673	regulation of mitotic spindle assembly	5	1	0.45	464	0.37787	0.37787	1
GO:1904502	regulation of lipophagy	5	1	0.45	465	0.37787	0.37787	1
GO:1904659	glucose transmembrane transport	5	1	0.45	466	0.37787	0.37787	1
GO:1990399	epithelium regeneration	5	1	0.45	467	0.37787	0.37787	1
GO:1990834	response to odorant	5	1	0.45	468	0.37787	0.37787	1
GO:2000647	negative regulation of stem cell proliferation	5	1	0.45	469	0.37787	0.37787	1
GO:0035023	regulation of Rho protein signal transduction	19	2	1972-01-01	470	0.52375	0.37798	1
GO:0042045	epithelial fluid transport	19	2	1972-01-01	471	0.52375	0.37798	1
GO:0032008	positive regulation of TOR signaling	31	3	1981-02-01	472	0.54157	0.37802	1
GO:0070897	transcription preinitiation complex assembly	20	2	1981-01-01	473	0.55201	0.37802	1
GO:0030032	lamellipodium assembly	21	2	2024-09-01	474	0.57906	0.37806	1
GO:0010001	glial cell differentiation	34	3	2024-08-03	475	0.60575	0.37814	1
GO:0030177	positive regulation of Wnt signaling pathway	47	4	2026-04-01	476	0.62625	0.37822	1
GO:0051306	mitotic sister chromatid separation	37	3	1935-03-01	477	0.66367	0.37826	1
GO:0006333	chromatin assembly or disassembly	30	2	1972-02-01	478	0.76926	0.37841	1
GO:0031669	cellular response to nutrient levels	77	6	1997-06-01	479	0.70886	0.37853	1
GO:0007224	smoothened signaling pathway	78	6	2024-06-07	480	0.72063	0.37857	1
GO:0045216	cell-cell junction organization	67	5	2024-07-06	481	0.73758	0.37857	1
GO:0045930	negative regulation of mitotic cell cycle	57	4	2016-05-01	482	0.77116	0.37861	1
GO:0120032	regulation of plasma membrane bounded cell projection assembly	46	3	2016-04-01	483	0.79953	0.37861	1
GO:0006310	DNA recombination	70	5	1934-06-01	484	0.77189	0.37869	1
GO:0048598	embryonic morphogenesis	186	12	16.84	485	0.92200	0.38023	1
GO:0031324	negative regulation of cellular metabolic process	447	34	40.47	486	0.88334	0.38106	1
GO:0043065	positive regulation of apoptotic process	42	5	2024-08-03	487	0.33044	0.39182	1
GO:0015711	organic anion transport	89	11	2024-06-08	488	0.17918	0.39555	1
GO:0006508	proteolysis	659	49	59.66	489	0.94621	0.39771	1
GO:1903829	positive regulation of cellular protein localization	24	3	2017-02-01	490	0.37208	0.3994	1
GO:0008582	regulation of synaptic assembly at neuromuscular junction	93	7	1942-08-01	491	0.74920	0.39943	1
GO:0006032	chitin catabolic process	15	2	1936-01-01	492	0.39953	0.39953	1
GO:0007288	sperm axoneme assembly	15	2	1936-01-01	493	0.39953	0.39953	1
GO:0007426	tracheal outgrowth, open tracheal system	15	2	1936-01-01	494	0.39953	0.39953	1
GO:0009409	response to cold	15	2	1936-01-01	495	0.39953	0.39953	1
GO:0009744	response to sucrose	15	2	1936-01-01	496	0.39953	0.39953	1
GO:0030513	positive regulation of BMP signaling pathway	15	2	1936-01-01	497	0.39953	0.39953	1
GO:0030968	endoplasmic reticulum unfolded protein response	15	2	1936-01-01	498	0.39953	0.39953	1
GO:0035147	branch fusion, open tracheal system	15	2	1936-01-01	499	0.39953	0.39953	1
GO:0045454	cell redox homeostasis	15	2	1936-01-01	500	0.39953	0.39953	1
GO:0045572	positive regulation of imaginal disc growth	15	2	1936-01-01	501	0.39953	0.39953	1
GO:0046855	inositol phosphate dephosphorylation	15	2	1936-01-01	502	0.39953	0.39953	1
GO:0048072	compound eye pigmentation	15	2	1936-01-01	503	0.39953	0.39953	1
GO:0007059	chromosome segregation	148	11	2024-04-13	504	0.79598	0.40168	1
GO:0040011	locomotion	517	31	46.81	505	0.99667	0.4117	1
GO:0007156	homophilic cell adhesion via plasma membrane adhesion molecules	36	4	2026-03-01	506	0.41335	0.41335	1
GO:0090407	organophosphate biosynthetic process	209	38	18.92	507	2.1e-05	0.41833	0.00189381818181818
GO:0046034	ATP metabolic process	111	36	2024-05-10	508	3.2e-12	0.42201	3.968e-06
GO:0008355	olfactory learning	34	4	2024-08-03	509	0.37094	0.4224	1
GO:0008363	larval chitin-based cuticle development	26	3	1935-02-01	510	0.42265	0.42265	1
GO:0006820	anion transport	151	20	13.67	511	0.05315	0.42787	1
GO:0003012	muscle system process	32	12	2024-09-02	512	1.1e-05	0.43015	0.00106458536585366
GO:0006874	cellular calcium ion homeostasis	52	6	1971-04-01	513	0.33006	0.43159	1
GO:0044057	regulation of system process	54	10	1989-04-01	514	0.02142	0.43203	0.570433288590604
GO:0010043	response to zinc ion	16	2	1945-01-01	515	0.43213	0.43213	1
GO:0051453	regulation of intracellular pH	21	6	2024-09-01	516	0.00895	0.43251	0.306835862068966
GO:0008016	regulation of heart contraction	22	6	1999-01-01	517	0.01138	0.43256	0.376298666666667
GO:0007007	inner mitochondrial membrane organization	19	5	1972-01-01	518	0.02387	0.4329	0.627259337748344
GO:0042325	regulation of phosphorylation	121	13	1995-10-01	519	0.29972	0.43347	1
GO:1905039	carboxylic acid transmembrane transport	62	7	1961-05-01	520	0.32839	0.43379	1
GO:0048863	stem cell differentiation	51	6	1962-04-01	521	0.31357	0.43379	1
GO:0048546	digestive tract morphogenesis	56	6	2024-07-05	522	0.39674	0.434	1
GO:0046011	regulation of oskar mRNA translation	12	2	2024-09-01	523	0.29727	0.43401	1
GO:0031110	regulation of microtubule polymerization or depolymerization	25	3	2026-02-01	524	0.39751	0.4341	1
GO:0000972	transcription-dependent tethering of RNA polymerase II gene DNA at nuclear periphery	6	1	0.54	525	0.43423	0.43423	1
GO:0001178	regulation of transcriptional start site selection at RNA polymerase II promoter	6	1	0.54	526	0.43423	0.43423	1
GO:0006182	cGMP biosynthetic process	6	1	0.54	527	0.43423	0.43423	1
GO:0006207	'de novo' pyrimidine nucleobase biosynthetic process	6	1	0.54	528	0.43423	0.43423	1
GO:0006622	protein targeting to lysosome	6	1	0.54	529	0.43423	0.43423	1
GO:0006939	smooth muscle contraction	6	1	0.54	530	0.43423	0.43423	1
GO:0007319	negative regulation of oskar mRNA translation	6	1	0.54	531	0.43423	0.43423	1
GO:0007516	hemocyte development	6	1	0.54	532	0.43423	0.43423	1
GO:0009071	serine family amino acid catabolic process	6	1	0.54	533	0.43423	0.43423	1
GO:0009220	pyrimidine ribonucleotide biosynthetic process	6	1	0.54	534	0.43423	0.43423	1
GO:0014812	muscle cell migration	6	1	0.54	535	0.43423	0.43423	1
GO:0015695	organic cation transport	6	1	0.54	536	0.43423	0.43423	1
GO:0016330	second mitotic wave involved in compound eye morphogenesis	6	1	0.54	537	0.43423	0.43423	1
GO:0019359	nicotinamide nucleotide biosynthetic process	6	1	0.54	538	0.43423	0.43423	1
GO:0019509	L-methionine salvage from methylthioadenosine	6	1	0.54	539	0.43423	0.43423	1
GO:0019933	cAMP-mediated signaling	6	1	0.54	540	0.43423	0.43423	1
GO:0031061	negative regulation of histone methylation	6	1	0.54	541	0.43423	0.43423	1
GO:0031116	positive regulation of microtubule polymerization	6	1	0.54	542	0.43423	0.43423	1
GO:0032469	endoplasmic reticulum calcium ion homeostasis	6	1	0.54	543	0.43423	0.43423	1
GO:0032875	regulation of DNA endoreduplication	6	1	0.54	544	0.43423	0.43423	1
GO:0034755	iron ion transmembrane transport	6	1	0.54	545	0.43423	0.43423	1
GO:0035087	siRNA loading onto RISC involved in RNA interference	6	1	0.54	546	0.43423	0.43423	1
GO:0035207	negative regulation of hemocyte proliferation	6	1	0.54	547	0.43423	0.43423	1
GO:0036444	calcium import into the mitochondrion	6	1	0.54	548	0.43423	0.43423	1
GO:0042982	amyloid precursor protein metabolic process	6	1	0.54	549	0.43423	0.43423	1
GO:0043149	stress fiber assembly	6	1	0.54	550	0.43423	0.43423	1
GO:0043392	negative regulation of DNA binding	6	1	0.54	551	0.43423	0.43423	1
GO:0043393	regulation of protein binding	6	1	0.54	552	0.43423	0.43423	1
GO:0043703	photoreceptor cell fate determination	6	1	0.54	553	0.43423	0.43423	1
GO:0045198	establishment of epithelial cell apical/basal polarity	6	1	0.54	554	0.43423	0.43423	1
GO:0045313	rhabdomere membrane biogenesis	6	1	0.54	555	0.43423	0.43423	1
GO:0046665	amnioserosa maintenance	6	1	0.54	556	0.43423	0.43423	1
GO:0048133	male germ-line stem cell asymmetric division	6	1	0.54	557	0.43423	0.43423	1
GO:0048280	vesicle fusion with Golgi apparatus	6	1	0.54	558	0.43423	0.43423	1
GO:0048865	stem cell fate commitment	6	1	0.54	559	0.43423	0.43423	1
GO:0050961	detection of temperature stimulus involved in sensory perception	6	1	0.54	560	0.43423	0.43423	1
GO:0051012	microtubule sliding	6	1	0.54	561	0.43423	0.43423	1
GO:0051055	negative regulation of lipid biosynthetic process	6	1	0.54	562	0.43423	0.43423	1
GO:0051127	positive regulation of actin nucleation	6	1	0.54	563	0.43423	0.43423	1
GO:0051560	mitochondrial calcium ion homeostasis	6	1	0.54	564	0.43423	0.43423	1
GO:0051928	positive regulation of calcium ion transport	6	1	0.54	565	0.43423	0.43423	1
GO:0060074	synapse maturation	6	1	0.54	566	0.43423	0.43423	1
GO:0060148	positive regulation of posttranscriptional gene silencing	6	1	0.54	567	0.43423	0.43423	1
GO:0060253	negative regulation of glial cell proliferation	6	1	0.54	568	0.43423	0.43423	1
GO:0071168	protein localization to chromatin	6	1	0.54	569	0.43423	0.43423	1
GO:0097164	ammonium ion metabolic process	6	1	0.54	570	0.43423	0.43423	1
GO:0098586	cellular response to virus	6	1	0.54	571	0.43423	0.43423	1
GO:1901562	response to paraquat	6	1	0.54	572	0.43423	0.43423	1
GO:2000677	regulation of transcription regulatory region DNA binding	6	1	0.54	573	0.43423	0.43423	1
GO:0050708	regulation of protein secretion	29	3	1963-02-01	574	0.49560	0.43427	1
GO:0007427	epithelial cell migration, open tracheal system	37	4	1935-03-01	575	0.43434	0.43434	1
GO:0061640	cytoskeleton-dependent cytokinesis	79	7	2015-07-01	576	0.58151	0.43452	1
GO:1901214	regulation of neuron death	32	2	2024-09-02	577	0.79971	0.43486	1
GO:0045787	positive regulation of cell cycle	57	4	2016-05-01	578	0.77116	0.43499	1
GO:1990778	protein localization to cell periphery	56	3	2024-07-05	579	0.89338	0.43542	1
GO:0007167	enzyme linked receptor protein signaling pathway	229	17	20.73	580	0.83879	0.43625	1
GO:0051252	regulation of RNA metabolic process	939	52	85.01	581	0.99999	0.45178	1
GO:1901137	carbohydrate derivative biosynthetic process	247	33	22.36	582	0.01449	0.45592	0.442279384615385
GO:0007143	female meiotic nuclear division	37	7	1935-03-01	583	0.04536	0.46137	0.962505240641711
GO:0006006	glucose metabolic process	45	7	2024-07-04	584	0.10788	0.46191	1
GO:0001934	positive regulation of protein phosphorylation	40	5	1962-03-01	585	0.29372	0.46307	1
GO:0019722	calcium-mediated signaling	22	3	1999-01-01	586	0.32073	0.46335	1
GO:0007032	endosome organization	17	2	1954-01-01	587	0.46375	0.46375	1
GO:0070373	negative regulation of ERK1 and ERK2 cascade	17	2	1954-01-01	588	0.46375	0.46375	1
GO:0061077	chaperone-mediated protein folding	34	3	2024-08-03	589	0.60575	0.46416	1
GO:0042742	defense response to bacterium	166	22	2024-03-15	590	0.04389	0.4655	0.93632
GO:0008286	insulin receptor signaling pathway	55	3	1998-04-01	591	0.88618	0.46558	1
GO:0008258	head involution	28	3	1953-02-01	592	0.47176	0.47176	1
GO:0009755	hormone-mediated signaling pathway	28	3	1953-02-01	593	0.47176	0.47176	1
GO:0045824	negative regulation of innate immune response	28	3	1953-02-01	594	0.47176	0.47176	1
GO:0006629	lipid metabolic process	435	63	39.38	595	9.7e-05	0.47191	0.00785502040816327
GO:0016573	histone acetylation	72	5	1952-06-01	596	0.79280	0.47364	1
GO:0009063	cellular amino acid catabolic process	51	6	1962-04-01	597	0.31357	0.47461	1
GO:0006811	ion transport	436	59	39.47	598	0.00097	0.47533	0.0513194666666667
GO:0045880	positive regulation of smoothened signaling pathway	39	4	1953-03-01	599	0.47562	0.47562	1
GO:0032787	monocarboxylic acid metabolic process	155	29	2024-03-14	600	0.00012	0.47804	0.00933647058823529
GO:0010927	cellular component assembly involved in morphogenesis	104	18	1942-09-01	601	0.00527	0.48134	0.213381224489796
GO:0007188	adenylate cyclase-modulating G protein-coupled receptor signaling pathway	53	7	2024-08-04	602	0.20008	0.48457	1
GO:0045088	regulation of innate immune response	79	9	2015-07-01	603	0.28471	0.48474	1
GO:0043068	positive regulation of programmed cell death	59	7	1934-05-01	604	0.28373	0.48484	1
GO:0002785	negative regulation of antimicrobial peptide production	12	2	2024-09-01	605	0.29727	0.48521	1
GO:0035309	wing and notum subfield formation	12	2	2024-09-01	606	0.29727	0.48521	1
GO:0060401	cytosolic calcium ion transport	13	2	2018-01-01	607	0.33193	0.48526	1
GO:0070509	calcium ion import	13	2	2018-01-01	608	0.33193	0.48526	1
GO:0061355	Wnt protein secretion	15	2	1936-01-01	609	0.39953	0.48535	1
GO:0050688	regulation of defense response to virus	16	2	1945-01-01	610	0.43213	0.48539	1
GO:0003352	regulation of cilium movement	7	1	0.63	611	0.48549	0.48549	1
GO:0006272	leading strand elongation	7	1	0.63	612	0.48549	0.48549	1
GO:0006384	transcription initiation from RNA polymerase III promoter	7	1	0.63	613	0.48549	0.48549	1
GO:0006559	L-phenylalanine catabolic process	7	1	0.63	614	0.48549	0.48549	1
GO:0006560	proline metabolic process	7	1	0.63	615	0.48549	0.48549	1
GO:0007158	neuron cell-cell adhesion	7	1	0.63	616	0.48549	0.48549	1
GO:0007395	dorsal closure, spreading of leading edge cells	7	1	0.63	617	0.48549	0.48549	1
GO:0007503	fat body development	7	1	0.63	618	0.48549	0.48549	1
GO:0008062	eclosion rhythm	7	1	0.63	619	0.48549	0.48549	1
GO:0009651	response to salt stress	7	1	0.63	620	0.48549	0.48549	1
GO:0010823	negative regulation of mitochondrion organization	7	1	0.63	621	0.48549	0.48549	1
GO:0019321	pentose metabolic process	7	1	0.63	622	0.48549	0.48549	1
GO:0033314	mitotic DNA replication checkpoint signaling	7	1	0.63	623	0.48549	0.48549	1
GO:0034394	protein localization to cell surface	7	1	0.63	624	0.48549	0.48549	1
GO:0034501	protein localization to kinetochore	7	1	0.63	625	0.48549	0.48549	1
GO:0035090	maintenance of apical/basal cell polarity	7	1	0.63	626	0.48549	0.48549	1
GO:0035202	tracheal pit formation in open tracheal system	7	1	0.63	627	0.48549	0.48549	1
GO:0035262	gonad morphogenesis	7	1	0.63	628	0.48549	0.48549	1
GO:0035493	SNARE complex assembly	7	1	0.63	629	0.48549	0.48549	1
GO:0042685	cardioblast cell fate specification	7	1	0.63	630	0.48549	0.48549	1
GO:0043519	regulation of myosin II filament organization	7	1	0.63	631	0.48549	0.48549	1
GO:0045039	protein insertion into mitochondrial inner membrane	7	1	0.63	632	0.48549	0.48549	1
GO:0045477	regulation of nurse cell apoptotic process	7	1	0.63	633	0.48549	0.48549	1
GO:0046130	purine ribonucleoside catabolic process	7	1	0.63	634	0.48549	0.48549	1
GO:0046189	phenol-containing compound biosynthetic process	7	1	0.63	635	0.48549	0.48549	1
GO:0046475	glycerophospholipid catabolic process	7	1	0.63	636	0.48549	0.48549	1
GO:0046673	negative regulation of compound eye retinal cell programmed cell death	7	1	0.63	637	0.48549	0.48549	1
GO:0048148	behavioral response to cocaine	7	1	0.63	638	0.48549	0.48549	1
GO:0048562	embryonic organ morphogenesis	7	1	0.63	639	0.48549	0.48549	1
GO:0048567	ectodermal digestive tract morphogenesis	7	1	0.63	640	0.48549	0.48549	1
GO:0048680	positive regulation of axon regeneration	7	1	0.63	641	0.48549	0.48549	1
GO:0051255	spindle midzone assembly	7	1	0.63	642	0.48549	0.48549	1
GO:0060078	regulation of postsynaptic membrane potential	7	1	0.63	643	0.48549	0.48549	1
GO:0060967	negative regulation of gene silencing by RNA	7	1	0.63	644	0.48549	0.48549	1
GO:0061059	positive regulation of peptidoglycan recognition protein signaling pathway	7	1	0.63	645	0.48549	0.48549	1
GO:0070613	regulation of protein processing	7	1	0.63	646	0.48549	0.48549	1
GO:0071333	cellular response to glucose stimulus	7	1	0.63	647	0.48549	0.48549	1
GO:0089718	amino acid import across plasma membrane	7	1	0.63	648	0.48549	0.48549	1
GO:0090646	mitochondrial tRNA processing	7	1	0.63	649	0.48549	0.48549	1
GO:1904747	positive regulation of apoptotic process involved in development	7	1	0.63	650	0.48549	0.48549	1
GO:2000242	negative regulation of reproductive process	7	1	0.63	651	0.48549	0.48549	1
GO:2000253	positive regulation of feeding behavior	7	1	0.63	652	0.48549	0.48549	1
GO:0097190	apoptotic signaling pathway	44	4	1998-03-01	653	0.57299	0.48566	1
GO:0098657	import into cell	33	3	1999-02-01	654	0.58503	0.48566	1
GO:0043297	apical junction assembly	36	2	2026-03-01	655	0.85011	0.4863	1
GO:0048515	spermatid differentiation	92	7	1933-08-01	656	0.73902	0.48634	1
GO:0009617	response to bacterium	184	24	16.66	657	0.04285	0.48888	0.925938162162162
GO:0051130	positive regulation of cellular component organization	237	14	21.46	658	0.97223	0.48948	1
GO:0055059	asymmetric neuroblast division	31	4	1981-02-01	659	0.30711	0.49369	1
GO:0030514	negative regulation of BMP signaling pathway	18	2	1963-01-01	660	0.49432	0.49432	1
GO:0032465	regulation of cytokinesis	18	2	1963-01-01	661	0.49432	0.49432	1
GO:0006506	GPI anchor biosynthetic process	29	3	1963-02-01	662	0.49560	0.4956	1
GO:0045924	regulation of female receptivity	29	3	1963-02-01	663	0.49560	0.4956	1
GO:0007350	blastoderm segmentation	153	10	13.85	664	0.89686	0.49759	1
GO:2000112	regulation of cellular macromolecule biosynthetic process	967	58	87.54	665	0.99992	0.50219	1
GO:0006397	mRNA processing	264	11	2024-09-23	666	0.99935	0.50471	1
GO:0008284	positive regulation of cell population proliferation	72	6	1952-06-01	667	0.64508	0.51445	1
GO:0098656	anion transmembrane transport	68	10	2016-06-01	668	0.08416	0.51541	1
GO:0042052	rhabdomere development	36	4	2026-03-01	669	0.41335	0.51844	1
GO:0007476	imaginal disc-derived wing morphogenesis	218	15	19.74	670	0.89885	0.51881	1
GO:0008543	fibroblast growth factor receptor signaling pathway	30	3	1972-02-01	671	0.51888	0.51888	1
GO:0003333	amino acid transmembrane transport	42	4	2024-08-03	672	0.53521	0.51896	1
GO:0043547	positive regulation of GTPase activity	60	4	1943-05-01	673	0.80487	0.52055	1
GO:0015718	monocarboxylic acid transport	25	3	2026-02-01	674	0.39751	0.5234	1
GO:0006446	regulation of translational initiation	19	2	1972-01-01	675	0.52375	0.52375	1
GO:0007430	terminal branching, open tracheal system	19	2	1972-01-01	676	0.52375	0.52375	1
GO:0042335	cuticle development	113	22	2023-10-01	677	0.00043	0.52605	0.02666
GO:0071214	cellular response to abiotic stimulus	60	8	1943-05-01	678	0.17216	0.53091	1
GO:0090306	meiotic spindle assembly	18	4	1963-01-01	679	0.07332	0.53102	1
GO:0051445	regulation of meiotic cell cycle	13	3	2018-01-01	680	0.10665	0.53131	1
GO:0060438	trachea development	14	3	2027-01-01	681	0.12702	0.53135	1
GO:0070873	regulation of glycogen metabolic process	16	3	1945-01-01	682	0.17133	0.53145	1
GO:0035215	genital disc development	39	5	1953-03-01	683	0.27562	0.53149	1
GO:0008306	associative learning	42	5	2024-08-03	684	0.33044	0.53163	1
GO:0045833	negative regulation of lipid metabolic process	14	2	2027-01-01	685	0.36608	0.53187	1
GO:0046669	regulation of compound eye retinal cell programmed cell death	15	2	1936-01-01	686	0.39953	0.53192	1
GO:0018991	oviposition	16	2	1945-01-01	687	0.43213	0.53197	1
GO:0007446	imaginal disc growth	41	4	1971-03-01	688	0.51571	0.5321	1
GO:0003383	apical constriction	19	2	1972-01-01	689	0.52375	0.53211	1
GO:0006044	N-acetylglucosamine metabolic process	8	1	0.72	690	0.53211	0.53211	1
GO:0006353	DNA-templated transcription, termination	8	1	0.72	691	0.53211	0.53211	1
GO:0006688	glycosphingolipid biosynthetic process	8	1	0.72	692	0.53211	0.53211	1
GO:0006740	NADPH regeneration	8	1	0.72	693	0.53211	0.53211	1
GO:0006801	superoxide metabolic process	8	1	0.72	694	0.53211	0.53211	1
GO:0007229	integrin-mediated signaling pathway	8	1	0.72	695	0.53211	0.53211	1
GO:0007301	female germline ring canal formation	8	1	0.72	696	0.53211	0.53211	1
GO:0007523	larval visceral muscle development	8	1	0.72	697	0.53211	0.53211	1
GO:0010635	regulation of mitochondrial fusion	8	1	0.72	698	0.53211	0.53211	1
GO:0015804	neutral amino acid transport	8	1	0.72	699	0.53211	0.53211	1
GO:0016267	O-glycan processing, core 1	8	1	0.72	700	0.53211	0.53211	1
GO:0016578	histone deubiquitination	8	1	0.72	701	0.53211	0.53211	1
GO:0017196	N-terminal peptidyl-methionine acetylation	8	1	0.72	702	0.53211	0.53211	1
GO:0019934	cGMP-mediated signaling	8	1	0.72	703	0.53211	0.53211	1
GO:0030050	vesicle transport along actin filament	8	1	0.72	704	0.53211	0.53211	1
GO:0030381	chorion-containing eggshell pattern formation	8	1	0.72	705	0.53211	0.53211	1
GO:0030382	sperm mitochondrion organization	8	1	0.72	706	0.53211	0.53211	1
GO:0030708	germarium-derived female germ-line cyst encapsulation	8	1	0.72	707	0.53211	0.53211	1
GO:0032368	regulation of lipid transport	8	1	0.72	708	0.53211	0.53211	1
GO:0033962	P-body assembly	8	1	0.72	709	0.53211	0.53211	1
GO:0034453	microtubule anchoring	8	1	0.72	710	0.53211	0.53211	1
GO:0035153	epithelial cell type specification, open tracheal system	8	1	0.72	711	0.53211	0.53211	1
GO:0035335	peptidyl-tyrosine dephosphorylation	8	1	0.72	712	0.53211	0.53211	1
GO:0035883	enteroendocrine cell differentiation	8	1	0.72	713	0.53211	0.53211	1
GO:0036065	fucosylation	8	1	0.72	714	0.53211	0.53211	1
GO:0043697	cell dedifferentiation	8	1	0.72	715	0.53211	0.53211	1
GO:0045217	cell-cell junction maintenance	8	1	0.72	716	0.53211	0.53211	1
GO:0046349	amino sugar biosynthetic process	8	1	0.72	717	0.53211	0.53211	1
GO:0046662	regulation of oviposition	8	1	0.72	718	0.53211	0.53211	1
GO:0046686	response to cadmium ion	8	1	0.72	719	0.53211	0.53211	1
GO:0046885	regulation of hormone biosynthetic process	8	1	0.72	720	0.53211	0.53211	1
GO:0048682	sprouting of injured axon	8	1	0.72	721	0.53211	0.53211	1
GO:0050771	negative regulation of axonogenesis	8	1	0.72	722	0.53211	0.53211	1
GO:0050911	detection of chemical stimulus involved in sensory perception of smell	8	1	0.72	723	0.53211	0.53211	1
GO:0050962	detection of light stimulus involved in sensory perception	8	1	0.72	724	0.53211	0.53211	1
GO:0051693	actin filament capping	8	1	0.72	725	0.53211	0.53211	1
GO:0051781	positive regulation of cell division	8	1	0.72	726	0.53211	0.53211	1
GO:0060232	delamination	8	1	0.72	727	0.53211	0.53211	1
GO:0061357	positive regulation of Wnt protein secretion	8	1	0.72	728	0.53211	0.53211	1
GO:0061723	glycophagy	8	1	0.72	729	0.53211	0.53211	1
GO:0071423	malate transmembrane transport	8	1	0.72	730	0.53211	0.53211	1
GO:0090328	regulation of olfactory learning	8	1	0.72	731	0.53211	0.53211	1
GO:1901019	regulation of calcium ion transmembrane transporter activity	8	1	0.72	732	0.53211	0.53211	1
GO:1902117	positive regulation of organelle assembly	8	1	0.72	733	0.53211	0.53211	1
GO:2000104	negative regulation of DNA-dependent DNA replication	8	1	0.72	734	0.53211	0.53211	1
GO:0008544	epidermis development	52	4	1971-04-01	735	0.70510	0.53262	1
GO:0007548	sex differentiation	76	6	1988-06-01	736	0.69676	0.53271	1
GO:0055065	metal ion homeostasis	110	9	1996-09-01	737	0.67465	0.53276	1
GO:0010948	negative regulation of cell cycle process	75	4	1979-06-01	738	0.91781	0.53371	1
GO:0007608	sensory perception of smell	50	5	1953-04-01	739	0.47792	0.5349	1
GO:0009886	post-embryonic animal morphogenesis	360	27	32.59	740	0.87574	0.53528	1
GO:0022402	cell cycle process	460	36	41.64	741	0.84861	0.53535	1
GO:0019438	aromatic compound biosynthetic process	1086	89	98.32	742	0.86873	0.53784	1
GO:0031325	positive regulation of cellular metabolic process	637	41	57.67	743	0.99492	0.54155	1
GO:0045793	positive regulation of cell size	31	3	1981-02-01	744	0.54157	0.54157	1
GO:0010604	positive regulation of macromolecule metabolic process	626	38	56.67	745	0.99823	0.54264	1
GO:0006351	transcription, DNA-templated	894	55	80.94	746	0.99969	0.54716	1
GO:0007517	muscle organ development	66	6	1998-05-01	747	0.55844	0.54799	1
GO:0006814	sodium ion transport	50	7	1953-04-01	748	0.16244	0.55021	1
GO:0033674	positive regulation of kinase activity	38	4	1944-03-01	749	0.45511	0.55172	1
GO:0030717	oocyte karyosome formation	20	2	1981-01-01	750	0.55201	0.55201	1
GO:0035149	lumen formation, open tracheal system	20	2	1981-01-01	751	0.55201	0.55201	1
GO:0035317	imaginal disc-derived wing hair organization	40	3	1962-03-01	752	0.71516	0.55264	1
GO:0007346	regulation of mitotic cell cycle	142	11	1986-12-01	753	0.75003	0.55364	1
GO:0007444	imaginal disc development	452	35	40.92	754	0.86174	0.55707	1
GO:0034976	response to endoplasmic reticulum stress	72	8	1952-06-01	755	0.32598	0.56227	1
GO:0008285	negative regulation of cell population proliferation	65	7	1988-05-01	756	0.37400	0.56264	1
GO:0008347	glial cell migration	32	3	2024-09-02	757	0.56363	0.56363	1
GO:0045887	positive regulation of synaptic assembly at neuromuscular junction	32	3	2024-09-02	758	0.56363	0.56363	1
GO:0003015	heart process	35	10	2017-03-01	759	0.00079	0.57097	0.0447817142857143
GO:0051321	meiotic cell cycle	157	18	14.21	760	0.17618	0.57257	1
GO:0017085	response to insecticide	15	5	1936-01-01	761	0.00834	0.57268	0.295474285714286
GO:0000281	mitotic cytokinesis	44	4	1998-03-01	762	0.57299	0.57299	1
[truncated: 3,206 more rows]

## Sheet: evo_r4
GO.ID	Term	Annotated	Significant	Expected	Rank in Fisher.weight01	Fisher.classic	Fisher.weight01	Fisher.classic.padj
[truncated: 3,968 more rows]

[truncated: 6 more sheets: evo_r5, evo_r6, evo_r7, evo_r8, evo_r9, evo_r10]
