# Supplementary material for: Reduced Parallel Gene Expression Evolution With Increasing Genetic Divergence—A Hallmark of Polygenic Adaptation
Source: Mol Ecol. 2025 May 16;34(12):e17803. doi: 10.1111/mec.17803 (PMC12143366; doi:10.1111/mec.17803)
Supplement: Supplementary file 1 — Data S1. [file MEC-34-e17803-s001.zip › mec17803-sup-0001-DataS1.xlsx]

## Sheet: SA_up
GO.ID	Term	Annotated	Significant	Expected	Rank in Fisher.weight01	Fisher.classic	Fisher.weight01	Fisher.classic.padj
GO:0032504	multicellular organism reproduction	980	41	16.96	1	3.2e-08	2.1e-23	3.2168e-05
GO:0006570	tyrosine metabolic process	9	4	0.16	2	1e-05	1e-05	0.00268067
GO:0006559	L-phenylalanine catabolic process	6	3	0.1	3	9.8e-05	9.8e-05	0.0187647
GO:0016042	lipid catabolic process	105	8	1.82	4	0.00045	0.00019	0.0786717
GO:0019367	fatty acid elongation, saturated fatty acid	15	3	0.26	5	0.00198	0.00198	0.248799
GO:0034625	fatty acid elongation, monounsaturated fatty acid	15	3	0.26	6	0.00198	0.00198	0.248799
GO:0034626	fatty acid elongation, polyunsaturated fatty acid	15	3	0.26	7	0.00198	0.00198	0.248799
GO:0006508	proteolysis	656	17	11.35	8	0.05992	0.00238	1
GO:0042761	very long-chain fatty acid biosynthetic process	18	3	0.31	9	0.00342	0.00342	0.381995
GO:0009071	serine family amino acid catabolic process	7	2	0.12	10	0.0059	0.0059	0.515737
GO:0042401	cellular biogenic amine biosynthetic process	7	2	0.12	11	0.0059	0.0059	0.515737
GO:0072329	monocarboxylic acid catabolic process	47	3	0.81	12	0.04734	0.00774	1
GO:0042135	neurotransmitter catabolic process	8	2	0.14	13	0.00778	0.00778	0.601603
GO:0009068	aspartate family amino acid catabolic process	9	2	0.16	14	0.00989	0.00989	0.697679
GO:0046693	sperm storage	9	2	0.16	15	0.00989	0.00989	0.697679
GO:0007619	courtship behavior	47	4	0.81	16	0.00862	0.01199	0.653982
GO:0042417	dopamine metabolic process	10	2	0.17	17	0.01222	0.01222	0.755948
GO:0007618	mating	95	9	1.64	18	3.6e-05	0.0165	0.00851506
GO:0055114	oxidation-reduction process	472	15	8.17	19	0.01619	0.01893	0.943478
GO:0010025	wax biosynthetic process	13	2	0.23	20	0.02048	0.02048	1
GO:0035336	long-chain fatty-acyl-CoA metabolic process	14	2	0.24	21	0.02362	0.02362	1
GO:0007400	neuroblast fate determination	15	2	0.26	22	0.02695	0.02695	1
GO:0014019	neuroblast development	15	2	0.26	23	0.02695	0.02695	1
GO:1901606	alpha-amino acid catabolic process	49	9	0.85	24	1.2e-07	0.02787	5.80811e-05
GO:0030148	sphingolipid biosynthetic process	39	3	0.68	25	0.02946	0.02946	1
GO:0009072	aromatic amino acid family metabolic process	19	7	0.33	26	1.7e-08	0.03291	2.27857e-05
GO:0006595	polyamine metabolic process	8	2	0.14	27	0.00778	0.0341	0.601603
GO:0007485	imaginal disc-derived male genitalia development	20	2	0.35	28	0.04611	0.04611	1
GO:1901605	alpha-amino acid metabolic process	92	14	1.59	29	4.4e-10	0.04682	1.76924e-06
GO:0009056	catabolic process	870	25	15.06	30	0.00724	0.04737	0.601603
GO:0009617	response to bacterium	186	6	3.22	31	0.10339	0.04963	1
GO:0009312	oligosaccharide biosynthetic process	21	2	0.36	32	0.0504	0.0504	1
GO:1901616	organic hydroxy compound catabolic process	21	3	0.36	33	0.00537	0.05042	0.502157
GO:0009311	oligosaccharide metabolic process	30	3	0.52	34	0.01464	0.05048	0.878619
GO:0055085	transmembrane transport	529	12	9.16	35	0.20423	0.05052	1
GO:0042430	indole-containing compound metabolic process	8	2	0.14	36	0.00778	0.05071	0.601603
GO:0060911	cardiac cell fate commitment	12	2	0.21	37	0.01752	0.05073	1
GO:0046164	alcohol catabolic process	18	2	0.31	38	0.03797	0.05077	1
GO:0010951	negative regulation of endopeptidase activity	27	3	0.47	39	0.01095	0.05418	0.71016
GO:0009074	aromatic amino acid family catabolic process	10	4	0.17	40	1.7e-05	0.06609	0.00427231
GO:0048806	genitalia development	27	3	0.47	41	0.01095	0.0667	0.71016
GO:0046113	nucleobase catabolic process	9	2	0.16	42	0.00989	0.06703	0.697679
GO:0007617	mating behavior	83	6	1.44	43	0.00305	0.08146	0.350401
GO:0010001	glial cell differentiation	35	3	0.61	44	0.02217	0.08275	1
GO:0006006	glucose metabolic process	38	3	0.66	45	0.02753	0.08308	1
GO:0006206	pyrimidine nucleobase metabolic process	10	2	0.17	46	0.01222	0.08308	0.755948
GO:0010002	cardioblast differentiation	14	2	0.24	47	0.02362	0.08312	1
GO:0006208	pyrimidine nucleobase catabolic process	5	1	0.09	48	0.08362	0.08362	1
GO:0006528	asparagine metabolic process	5	1	0.09	49	0.08362	0.08362	1
GO:0006551	leucine metabolic process	5	1	0.09	50	0.08362	0.08362	1
GO:0006563	L-serine metabolic process	5	1	0.09	51	0.08362	0.08362	1
GO:0006568	tryptophan metabolic process	5	1	0.09	52	0.08362	0.08362	1
GO:0007366	periodic partitioning by pair rule gene	5	1	0.09	53	0.08362	0.08362	1
GO:0019101	female somatic sex determination	5	1	0.09	54	0.08362	0.08362	1
GO:0034755	iron ion transmembrane transport	5	1	0.09	55	0.08362	0.08362	1
GO:0042537	benzene-containing compound metabolic process	5	1	0.09	56	0.08362	0.08362	1
GO:0042694	muscle cell fate specification	5	1	0.09	57	0.08362	0.08362	1
GO:0043555	regulation of translation in response to stress	5	1	0.09	58	0.08362	0.08362	1
GO:0046337	phosphatidylethanolamine metabolic process	5	1	0.09	59	0.08362	0.08362	1
GO:0046477	glycosylceramide catabolic process	5	1	0.09	60	0.08362	0.08362	1
GO:0048052	R1/R6 cell differentiation	5	1	0.09	61	0.08362	0.08362	1
GO:1901642	nucleoside transmembrane transport	5	1	0.09	62	0.08362	0.08362	1
GO:2000117	negative regulation of cysteine-type endopeptidase activity	5	1	0.09	63	0.08362	0.08362	1
GO:0021782	glial cell development	30	2	0.52	64	0.09449	0.09449	1
GO:0060179	male mating behavior	43	3	0.74	65	0.03786	0.09855	1
GO:0006000	fructose metabolic process	6	1	0.1	66	0.09949	0.09949	1
GO:0006525	arginine metabolic process	6	1	0.1	67	0.09949	0.09949	1
GO:0007486	imaginal disc-derived female genitalia development	6	1	0.1	68	0.09949	0.09949	1
GO:0007487	analia development	6	1	0.1	69	0.09949	0.09949	1
GO:0007501	mesodermal cell fate specification	6	1	0.1	70	0.09949	0.09949	1
GO:0007506	gonadal mesoderm development	6	1	0.1	71	0.09949	0.09949	1
GO:0008215	spermine metabolic process	6	1	0.1	72	0.09949	0.09949	1
GO:0009083	branched-chain amino acid catabolic process	6	1	0.1	73	0.09949	0.09949	1
GO:0030728	ovulation	6	1	0.1	74	0.09949	0.09949	1
GO:0032922	circadian regulation of gene expression	6	1	0.1	75	0.09949	0.09949	1
GO:0048636	positive regulation of muscle organ development	6	1	0.1	76	0.09949	0.09949	1
GO:0006636	unsaturated fatty acid biosynthetic process	7	1	0.12	77	0.11509	0.11509	1
GO:0006716	juvenile hormone metabolic process	7	1	0.12	78	0.11509	0.11509	1
GO:0006825	copper ion transport	7	1	0.12	79	0.11509	0.11509	1
GO:0007438	oenocyte development	7	1	0.12	80	0.11509	0.11509	1
GO:0007503	fat body development	7	1	0.12	81	0.11509	0.11509	1
GO:0033499	galactose catabolic process via UDP-galactose	7	1	0.12	82	0.11509	0.11509	1
GO:0035224	genital disc anterior/posterior pattern formation	7	1	0.12	83	0.11509	0.11509	1
GO:0046189	phenol-containing compound biosynthetic process	7	1	0.12	84	0.11509	0.11509	1
GO:0046662	regulation of oviposition	7	1	0.12	85	0.11509	0.11509	1
GO:0061331	epithelial cell proliferation involved in Malpighian tubule morphogenesis	7	1	0.12	86	0.11509	0.11509	1
GO:0070613	regulation of protein processing	7	1	0.12	87	0.11509	0.11509	1
GO:0097164	ammonium ion metabolic process	7	1	0.12	88	0.11509	0.11509	1
GO:0006959	humoral immune response	91	2	1.58	89	0.46967	0.11545	1
GO:1901575	organic substance catabolic process	729	24	12.62	90	0.00149	0.12009	0.2219
GO:0018991	oviposition	15	2	0.26	91	0.02695	0.12964	1
GO:0048070	regulation of developmental pigmentation	21	2	0.36	92	0.0504	0.12973	1
GO:0006544	glycine metabolic process	8	1	0.14	93	0.13042	0.13042	1
GO:0009631	cold acclimation	8	1	0.14	94	0.13042	0.13042	1
GO:0042402	cellular biogenic amine catabolic process	8	1	0.14	95	0.13042	0.13042	1
GO:0045477	regulation of nurse cell apoptotic process	8	1	0.14	96	0.13042	0.13042	1
GO:0048066	developmental pigmentation	72	4	1.25	97	0.03577	0.14359	1
GO:0006013	mannose metabolic process	9	1	0.16	98	0.14548	0.14548	1
GO:0008333	endosome to lysosome transport	9	1	0.16	99	0.14548	0.14548	1
GO:0010312	detoxification of zinc ion	9	1	0.16	100	0.14548	0.14548	1
GO:0035225	determination of genital disc primordium	9	1	0.16	101	0.14548	0.14548	1
GO:0042684	cardioblast cell fate commitment	9	1	0.16	102	0.14548	0.14548	1
GO:0048738	cardiac muscle tissue development	9	1	0.16	103	0.14548	0.14548	1
GO:0050905	neuromuscular process	9	1	0.16	104	0.14548	0.14548	1
GO:0009886	post-embryonic animal morphogenesis	386	4	6.68	105	0.90756	0.14911	1
GO:0046692	sperm competition	19	3	0.33	106	0.00401	0.15831	0.413441
GO:0045924	regulation of female receptivity	29	2	0.5	107	0.08917	0.15957	1
GO:0005984	disaccharide metabolic process	10	1	0.17	108	0.16029	0.16029	1
GO:0006094	gluconeogenesis	10	1	0.17	109	0.16029	0.16029	1
GO:0009070	serine family amino acid biosynthetic process	10	1	0.17	110	0.16029	0.16029	1
GO:0019058	viral life cycle	10	1	0.17	111	0.16029	0.16029	1
GO:0035289	posterior head segmentation	10	1	0.17	112	0.16029	0.16029	1
GO:0040040	thermosensory behavior	10	1	0.17	113	0.16029	0.16029	1
GO:0042542	response to hydrogen peroxide	10	1	0.17	114	0.16029	0.16029	1
GO:0045498	sex comb development	10	1	0.17	115	0.16029	0.16029	1
GO:0048082	regulation of adult chitin-containing cuticle pigmentation	10	1	0.17	116	0.16029	0.16029	1
GO:0050909	sensory perception of taste	10	1	0.17	117	0.16029	0.16029	1
GO:1904064	positive regulation of cation transmembrane transport	10	1	0.17	118	0.16029	0.16029	1
GO:0050829	defense response to Gram-negative bacterium	81	3	1.4	119	0.16494	0.16494	1
GO:0045433	male courtship behavior, veined wing generated song production	11	1	0.19	120	0.17484	0.17484	1
GO:0071577	zinc ion transmembrane transport	11	1	0.19	121	0.17484	0.17484	1
GO:2000274	regulation of epithelial cell migration, open tracheal system	11	1	0.19	122	0.17484	0.17484	1
GO:0042737	drug catabolic process	51	5	0.88	123	0.00179	0.17681	0.248799
GO:0007422	peripheral nervous system development	46	2	0.8	124	0.18895	0.18895	1
GO:0035290	trunk segmentation	12	1	0.21	125	0.18914	0.18914	1
GO:0035309	wing and notum subfield formation	12	1	0.21	126	0.18914	0.18914	1
GO:0044273	sulfur compound catabolic process	12	1	0.21	127	0.18914	0.18914	1
GO:0046628	positive regulation of insulin receptor signaling pathway	12	1	0.21	128	0.18914	0.18914	1
GO:0048149	behavioral response to ethanol	48	2	0.83	129	0.20157	0.20157	1
GO:0006144	purine nucleobase metabolic process	13	1	0.23	130	0.2032	0.2032	1
GO:0007040	lysosome organization	13	1	0.23	131	0.2032	0.2032	1
GO:0007464	R3/R4 cell fate commitment	13	1	0.23	132	0.2032	0.2032	1
GO:0006952	defense response	300	5	5.19	133	0.5982	0.20453	1
GO:0043052	thermotaxis	14	1	0.24	134	0.21701	0.21701	1
GO:0006030	chitin metabolic process	51	2	0.88	135	0.22066	0.22066	1
GO:0009620	response to fungus	52	2	0.9	136	0.22706	0.22706	1
GO:0006517	protein deglycosylation	15	1	0.26	137	0.23059	0.23059	1
GO:0008272	sulfate transport	15	1	0.26	138	0.23059	0.23059	1
GO:0009065	glutamine family amino acid catabolic process	15	1	0.26	139	0.23059	0.23059	1
GO:0019236	response to pheromone	15	1	0.26	140	0.23059	0.23059	1
GO:0035209	pupal development	15	1	0.26	141	0.23059	0.23059	1
GO:0046174	polyol catabolic process	15	1	0.26	142	0.23059	0.23059	1
GO:0055070	copper ion homeostasis	15	1	0.26	143	0.23059	0.23059	1
GO:0055072	iron ion homeostasis	15	1	0.26	144	0.23059	0.23059	1
GO:0000096	sulfur amino acid metabolic process	16	1	0.28	145	0.24393	0.24393	1
GO:0048072	compound eye pigmentation	16	1	0.28	146	0.24393	0.24393	1
GO:1901658	glycosyl compound catabolic process	16	1	0.28	147	0.24393	0.24393	1
GO:0044275	cellular carbohydrate catabolic process	17	1	0.29	148	0.25705	0.25705	1
GO:0009058	biosynthetic process	1972	23	34.13	149	0.99185	0.26792	1
GO:0007280	pole cell migration	18	1	0.31	150	0.26993	0.26993	1
GO:0030514	negative regulation of BMP signaling pathway	18	1	0.31	151	0.26993	0.26993	1
GO:0042331	phototaxis	18	1	0.31	152	0.26993	0.26993	1
GO:0042048	olfactory behavior	59	2	1.02	153	0.2721	0.2721	1
GO:0018401	peptidyl-proline hydroxylation to 4-hydroxy-L-proline	19	1	0.33	154	0.2826	0.2826	1
GO:0046008	regulation of female receptivity, post-mating	19	1	0.33	155	0.2826	0.2826	1
GO:0048580	regulation of post-embryonic development	19	1	0.33	156	0.2826	0.2826	1
GO:0042330	taxis	299	4	5.18	157	0.76659	0.28593	1
GO:0007419	ventral cord development	62	2	1.07	158	0.29142	0.29142	1
GO:0000302	response to reactive oxygen species	30	2	0.52	159	0.09449	0.29355	1
GO:0016199	axon midline choice point recognition	20	1	0.35	160	0.29504	0.29504	1
GO:0034637	cellular carbohydrate biosynthetic process	20	1	0.35	161	0.29504	0.29504	1
GO:0072523	purine-containing compound catabolic process	20	1	0.35	162	0.29504	0.29504	1
GO:1905330	regulation of morphogenesis of an epithelium	20	1	0.35	163	0.29504	0.29504	1
GO:0019637	organophosphate metabolic process	334	6	5.78	164	0.52241	0.29587	1
GO:0007614	short-term memory	21	1	0.36	165	0.30728	0.30728	1
GO:0042659	regulation of cell fate specification	21	1	0.36	166	0.30728	0.30728	1
GO:0044550	secondary metabolite biosynthetic process	21	1	0.36	167	0.30728	0.30728	1
GO:0044242	cellular lipid catabolic process	73	3	1.26	168	0.13232	0.31714	1
GO:0006446	regulation of translational initiation	22	1	0.38	169	0.3193	0.3193	1
GO:0042026	protein refolding	22	1	0.38	170	0.3193	0.3193	1
GO:0000902	cell morphogenesis	478	4	8.27	171	0.96961	0.32047	1
GO:0042337	cuticle development involved in chitin-based cuticle molting cycle	23	1	0.4	172	0.33111	0.33111	1
GO:0046716	muscle cell cellular homeostasis	23	1	0.4	173	0.33111	0.33111	1
GO:0035239	tube morphogenesis	421	5	7.29	174	0.86096	0.33709	1
GO:0006644	phospholipid metabolic process	133	3	2.3	175	0.40583	0.3425	1
GO:0007398	ectoderm development	24	1	0.42	176	0.34272	0.34272	1
GO:0007494	midgut development	24	1	0.42	177	0.34272	0.34272	1
GO:0044719	regulation of imaginal disc-derived wing size	24	1	0.42	178	0.34272	0.34272	1
GO:0006629	lipid metabolic process	425	16	7.36	179	0.00266	0.34715	0.314584
GO:0008049	male courtship behavior	37	2	0.64	180	0.134	0.35249	1
GO:0046661	male sex differentiation	25	1	0.43	181	0.35413	0.35413	1
GO:1901607	alpha-amino acid biosynthetic process	36	2	0.62	182	0.12815	0.3636	1
GO:0008347	glial cell migration	27	1	0.47	183	0.37637	0.37637	1
GO:0042446	hormone biosynthetic process	27	1	0.47	184	0.37637	0.37637	1
GO:0060581	cell fate commitment involved in pattern specification	27	1	0.47	185	0.37637	0.37637	1
GO:0051017	actin filament bundle assembly	28	1	0.48	186	0.3872	0.3872	1
GO:0045187	regulation of circadian sleep/wake cycle, sleep	29	1	0.5	187	0.39784	0.39784	1
GO:0045747	positive regulation of Notch signaling pathway	29	1	0.5	188	0.39784	0.39784	1
GO:0061077	chaperone-mediated protein folding	30	1	0.52	189	0.4083	0.4083	1
GO:0007606	sensory perception of chemical stimulus	95	3	1.64	190	0.22674	0.41651	1
GO:0010038	response to metal ion	46	2	0.8	191	0.18895	0.41687	1
GO:0044255	cellular lipid metabolic process	355	11	6.14	192	0.04348	0.41787	1
GO:0019731	antibacterial humoral response	31	1	0.54	193	0.41858	0.41858	1
GO:1901135	carbohydrate derivative metabolic process	438	7	7.58	194	0.64071	0.42115	1
GO:0008407	chaeta morphogenesis	32	1	0.55	195	0.42869	0.42869	1
GO:0010959	regulation of metal ion transport	32	1	0.55	196	0.42869	0.42869	1
GO:0019395	fatty acid oxidation	32	1	0.55	197	0.42869	0.42869	1
GO:0045214	sarcomere organization	32	1	0.55	198	0.42869	0.42869	1
GO:0022416	chaeta development	65	2	1.13	199	0.31068	0.43756	1
GO:0006796	phosphate-containing compound metabolic process	879	10	15.21	200	0.94849	0.46335	1
GO:0010883	regulation of lipid storage	37	1	0.64	201	0.47664	0.47664	1
GO:0042593	glucose homeostasis	37	1	0.64	202	0.47664	0.47664	1
GO:0042752	regulation of circadian rhythm	74	2	1.28	203	0.36768	0.4848	1
GO:0006749	glutathione metabolic process	38	1	0.66	204	0.48575	0.48575	1
GO:0016311	dephosphorylation	151	3	2.61	205	0.48775	0.48775	1
GO:0007218	neuropeptide signaling pathway	39	1	0.68	206	0.49469	0.49469	1
GO:0009062	fatty acid catabolic process	39	1	0.68	207	0.49469	0.49469	1
GO:0048488	synaptic vesicle endocytosis	39	1	0.68	208	0.49469	0.49469	1
GO:0006090	pyruvate metabolic process	40	1	0.69	209	0.50348	0.50348	1
GO:0018958	phenol-containing compound metabolic process	56	3	0.97	210	0.07247	0.50763	1
GO:0000122	negative regulation of transcription by RNA polymerase II	159	3	2.75	211	0.52243	0.52243	1
GO:0035220	wing disc development	325	4	5.63	212	0.82032	0.52568	1
GO:0001666	response to hypoxia	44	1	0.76	213	0.53714	0.53714	1
GO:0046843	dorsal appendage formation	44	1	0.76	214	0.53714	0.53714	1
GO:0006650	glycerophospholipid metabolic process	96	2	1.66	215	0.4978	0.5449	1
GO:0006520	cellular amino acid metabolic process	151	16	2.61	216	5.7e-09	0.54611	1.14599e-05
GO:0009615	response to virus	46	1	0.8	217	0.55311	0.55311	1
GO:0007450	dorsal/ventral pattern formation, imaginal disc	48	1	0.83	218	0.56854	0.56854	1
GO:0008587	imaginal disc-derived wing margin morphogenesis	48	1	0.83	219	0.56854	0.56854	1
GO:0046474	glycerophospholipid biosynthetic process	50	1	0.87	220	0.58344	0.58344	1
GO:0007608	sensory perception of smell	54	1	0.93	221	0.61171	0.61171	1
GO:0007552	metamorphosis	390	4	6.75	222	0.9117	0.61958	1
GO:0006915	apoptotic process	222	2	3.84	223	0.90145	0.63027	1
GO:0030041	actin filament polymerization	58	1	1	224	0.63809	0.63809	1
GO:0032879	regulation of localization	403	4	6.98	225	0.92405	0.65266	1
GO:0040003	chitin-based cuticle development	84	2	1.45	226	0.42877	0.65507	1
GO:0050954	sensory perception of mechanical stimulus	61	1	1.06	227	0.65669	0.65669	1
GO:0007444	imaginal disc development	486	7	8.41	228	0.74489	0.66059	1
GO:0070838	divalent metal ion transport	74	2	1.28	229	0.36768	0.66639	1
GO:0007616	long-term memory	63	1	1.09	230	0.66856	0.66856	1
GO:0009408	response to heat	63	1	1.09	231	0.66856	0.66856	1
GO:0007517	muscle organ development	79	2	1.37	232	0.39858	0.678	1
GO:0055088	lipid homeostasis	68	1	1.18	233	0.69649	0.69649	1
GO:0035222	wing disc pattern formation	69	1	1.19	234	0.70179	0.70179	1
GO:0008344	adult locomotory behavior	70	1	1.21	235	0.70699	0.70699	1
GO:0009267	cellular response to starvation	70	1	1.21	236	0.70699	0.70699	1
GO:0007417	central nervous system development	219	3	3.79	237	0.73613	0.70857	1
GO:0044249	cellular biosynthetic process	1905	19	32.97	238	0.99897	0.71958	1
GO:0002165	instar larval or pupal development	455	5	7.88	239	0.90181	0.72434	1
GO:2000027	regulation of animal organ morphogenesis	79	1	1.37	240	0.74997	0.74997	1
GO:0007435	salivary gland morphogenesis	81	1	1.4	241	0.75864	0.75864	1
GO:0008582	regulation of synaptic growth at neuromuscular junction	90	1	1.56	242	0.79409	0.79409	1
GO:0048598	embryonic morphogenesis	191	3	3.31	243	0.6472	0.80058	1
GO:0001709	cell fate determination	114	3	1.97	244	0.3159	0.80761	1
GO:0007420	brain development	97	1	1.68	245	0.81804	0.81804	1
GO:0010629	negative regulation of gene expression	508	6	8.79	246	0.88145	0.85244	1
GO:0006836	neurotransmitter transport	109	1	1.89	247	0.85284	0.85284	1
GO:0009611	response to wounding	109	1	1.89	248	0.85284	0.85284	1
GO:0044270	cellular nitrogen compound catabolic process	141	3	2.44	249	0.44282	0.85741	1
GO:0009952	anterior/posterior pattern specification	142	3	2.46	250	0.44738	0.85989	1
GO:0019439	aromatic compound catabolic process	146	6	2.53	251	0.04083	0.86099	1
GO:1901361	organic cyclic compound catabolic process	156	7	2.7	252	0.01841	0.86159	1
GO:0046700	heterocycle catabolic process	144	3	2.49	253	0.45646	0.86471	1
GO:0050767	regulation of neurogenesis	216	2	3.74	254	0.89268	0.89268	1
GO:0008340	determination of adult lifespan	131	1	2.27	255	0.90037	0.90037	1
GO:0048813	dendrite morphogenesis	133	1	2.3	256	0.90384	0.90384	1
GO:0006357	regulation of transcription by RNA polymerase II	500	5	8.65	257	0.93973	0.90953	1
GO:0045892	negative regulation of transcription, DNA-templated	317	4	5.49	258	0.80497	0.93808	1
GO:0007424	open tracheal system development	201	2	3.48	259	0.86753	0.9412	1
GO:0007476	imaginal disc-derived wing morphogenesis	235	3	4.07	260	0.77852	0.94468	1
GO:0006355	regulation of transcription, DNA-templated	830	6	14.37	261	0.99717	0.94696	1
GO:0045944	positive regulation of transcription by RNA polymerase II	267	2	4.62	262	0.94883	0.94883	1
GO:0007155	cell adhesion	175	1	3.03	263	0.95448	0.95448	1
GO:0061024	membrane organization	185	1	3.2	264	0.96193	0.96193	1
GO:0051603	proteolysis involved in cellular protein catabolic process	287	2	4.97	265	0.96207	0.96207	1
GO:0042127	regulation of cell population proliferation	196	1	3.39	266	0.96873	0.96873	1
GO:0007268	chemical synaptic transmission	240	1	4.15	267	0.98581	0.98581	1
GO:1901566	organonitrogen compound biosynthetic process	796	9	13.78	268	0.94212	0.99581	1
GO:0006468	protein phosphorylation	358	1	6.2	269	0.99833	0.99833	1
GO:0000003	reproduction	1072	43	18.55	270	4.5e-08	1	3.6189e-05
GO:0000038	very long-chain fatty acid metabolic process	20	3	0.35	271	0.00466	1	0.44614
GO:0000041	transition metal ion transport	29	2	0.5	272	0.08917	1	1
GO:0000904	cell morphogenesis involved in differentiation	405	2	7.01	273	0.994	1	1
GO:0001505	regulation of neurotransmitter levels	109	2	1.89	274	0.56638	1	1
GO:0001654	eye development	332	1	5.75	275	0.99732	1	1
GO:0001655	urogenital system development	59	1	1.02	276	0.6444	1	1
GO:0001667	ameboidal-type cell migration	169	1	2.93	277	0.94934	1	1
GO:0001704	formation of primary germ layer	31	1	0.54	278	0.41858	1	1
GO:0001707	mesoderm formation	25	1	0.43	279	0.35413	1	1
GO:0001708	cell fate specification	69	2	1.19	280	0.33619	1	1
GO:0001710	mesodermal cell fate commitment	14	1	0.24	281	0.21701	1	1
GO:0001736	establishment of planar polarity	90	1	1.56	282	0.79409	1	1
GO:0001738	morphogenesis of a polarized epithelium	100	1	1.73	283	0.82744	1	1
GO:0001742	oenocyte differentiation	10	1	0.17	284	0.16029	1	1
GO:0001745	compound eye morphogenesis	260	1	4.5	285	0.9901	1	1
GO:0001751	compound eye photoreceptor cell differentiation	148	1	2.56	286	0.92635	1	1
GO:0001752	compound eye photoreceptor fate commitment	51	1	0.88	287	0.59069	1	1
GO:0001754	eye photoreceptor cell differentiation	153	1	2.65	288	0.93262	1	1
GO:0002009	morphogenesis of an epithelium	497	4	8.6	289	0.97617	1	1
GO:0002064	epithelial cell development	273	1	4.73	290	0.99218	1	1
GO:0002065	columnar/cuboidal epithelial cell differentiation	258	1	4.47	291	0.98974	1	1
GO:0002066	columnar/cuboidal epithelial cell development	247	1	4.28	292	0.98749	1	1
GO:0002376	immune system process	353	2	6.11	293	0.98628	1	1
GO:0003002	regionalization	377	4	6.53	294	0.89762	1	1
GO:0003006	developmental process involved in reproduction	712	5	12.32	295	0.99568	1	1
GO:0003008	system process	414	5	7.17	296	0.85099	1	1
GO:0005975	carbohydrate metabolic process	236	7	4.08	297	0.11472	1	1
GO:0005996	monosaccharide metabolic process	59	4	1.02	298	0.01876	1	1
GO:0006012	galactose metabolic process	9	1	0.16	299	0.14548	1	1
GO:0006022	aminoglycan metabolic process	73	2	1.26	300	0.36142	1	1
GO:0006040	amino sugar metabolic process	63	2	1.09	301	0.29785	1	1
GO:0006066	alcohol metabolic process	70	2	1.21	302	0.34253	1	1
GO:0006082	organic acid metabolic process	352	22	6.09	303	1.3e-07	1	5.80811e-05
GO:0006139	nucleobase-containing compound metabolic process	1815	10	31.41	304	1	1	1
GO:0006163	purine nucleotide metabolic process	129	2	2.23	305	0.65832	1	1
GO:0006351	transcription, DNA-templated	891	6	15.42	306	0.99876	1	1
GO:0006366	transcription by RNA polymerase II	532	5	9.21	307	0.95813	1	1
GO:0006412	translation	375	1	6.49	308	0.99878	1	1
GO:0006413	translational initiation	63	1	1.09	309	0.66856	1	1
GO:0006417	regulation of translation	121	1	2.09	310	0.88103	1	1
GO:0006457	protein folding	102	1	1.77	311	0.83344	1	1
GO:0006464	cellular protein modification process	1078	3	18.66	312	1	1	1
GO:0006518	peptide metabolic process	479	2	8.29	313	0.99821	1	1
GO:0006558	L-phenylalanine metabolic process	6	3	0.1	314	9.8e-05	1	0.0187647
GO:0006575	cellular modified amino acid metabolic process	67	1	1.16	315	0.6911	1	1
GO:0006576	cellular biogenic amine metabolic process	20	4	0.35	316	0.00034	1	0.0621427
GO:0006584	catecholamine metabolic process	13	2	0.23	317	0.02048	1	1
GO:0006586	indolalkylamine metabolic process	5	1	0.09	318	0.08362	1	1
GO:0006631	fatty acid metabolic process	107	5	1.85	319	0.03775	1	1
GO:0006633	fatty acid biosynthetic process	58	4	1	320	0.01772	1	1
GO:0006637	acyl-CoA metabolic process	36	2	0.62	321	0.12815	1	1
GO:0006643	membrane lipid metabolic process	91	4	1.58	322	0.07262	1	1
GO:0006664	glycolipid metabolic process	47	1	0.81	323	0.56089	1	1
GO:0006665	sphingolipid metabolic process	56	4	0.97	324	0.01575	1	0.931335
GO:0006672	ceramide metabolic process	19	1	0.33	325	0.2826	1	1
GO:0006677	glycosylceramide metabolic process	6	1	0.1	326	0.09949	1	1
GO:0006687	glycosphingolipid metabolic process	14	1	0.24	327	0.21701	1	1
GO:0006714	sesquiterpenoid metabolic process	7	1	0.12	328	0.11509	1	1
GO:0006720	isoprenoid metabolic process	24	1	0.42	329	0.34272	1	1
GO:0006721	terpenoid metabolic process	13	1	0.23	330	0.2032	1	1
GO:0006725	cellular aromatic compound metabolic process	1924	17	33.3	331	0.99985	1	1
GO:0006732	coenzyme metabolic process	94	2	1.63	332	0.48666	1	1
GO:0006753	nucleoside phosphate metabolic process	169	2	2.93	333	0.79522	1	1
GO:0006790	sulfur compound metabolic process	131	4	2.27	334	0.1915	1	1
GO:0006793	phosphorus metabolic process	895	10	15.49	335	0.95557	1	1
GO:0006807	nitrogen compound metabolic process	3730	52	64.56	336	0.98811	1	1
GO:0006810	transport	1461	13	25.29	337	0.99887	1	1
GO:0006811	ion transport	414	3	7.17	338	0.97731	1	1
GO:0006812	cation transport	261	2	4.52	339	0.94407	1	1
GO:0006820	anion transport	159	1	2.75	340	0.93945	1	1
GO:0006826	iron ion transport	11	1	0.19	341	0.17484	1	1
GO:0006829	zinc ion transport	11	1	0.19	342	0.17484	1	1
GO:0006897	endocytosis	146	1	2.53	343	0.92368	1	1
GO:0006928	movement of cell or subcellular component	587	4	10.16	344	0.99287	1	1
GO:0006935	chemotaxis	251	1	4.34	345	0.98836	1	1
GO:0006950	response to stress	956	12	16.55	346	0.91398	1	1
GO:0006955	immune response	227	2	3.93	347	0.90824	1	1
GO:0006979	response to oxidative stress	108	2	1.87	348	0.56134	1	1
GO:0006996	organelle organization	1477	4	25.56	349	1	1	1
GO:0007010	cytoskeleton organization	504	3	8.72	350	0.9938	1	1
GO:0007015	actin filament organization	125	2	2.16	351	0.64125	1	1
GO:0007033	vacuole organization	44	1	0.76	352	0.53714	1	1
GO:0007034	vacuolar transport	47	1	0.81	353	0.56089	1	1
GO:0007041	lysosomal transport	19	1	0.33	354	0.2826	1	1
GO:0007154	cell communication	1366	4	23.64	355	1	1	1
GO:0007163	establishment or maintenance of cell polarity	188	1	3.25	356	0.96392	1	1
GO:0007164	establishment of tissue polarity	90	1	1.56	357	0.79409	1	1
GO:0007165	signal transduction	1154	4	19.97	358	1	1	1
GO:0007166	cell surface receptor signaling pathway	507	3	8.78	359	0.99407	1	1
GO:0007167	enzyme linked receptor protein signaling pathway	213	2	3.69	360	0.88803	1	1
GO:0007169	transmembrane receptor protein tyrosine kinase signaling pathway	161	1	2.79	361	0.94157	1	1
GO:0007178	transmembrane receptor protein serine/threonine kinase signaling pathway	47	1	0.81	362	0.56089	1	1
GO:0007186	G protein-coupled receptor signaling pathway	173	1	2.99	363	0.95283	1	1
GO:0007219	Notch signaling pathway	66	1	1.14	364	0.68561	1	1
GO:0007267	cell-cell signaling	393	1	6.8	365	0.99912	1	1
GO:0007275	multicellular organism development	1814	16	31.4	366	0.99976	1	1
GO:0007276	gamete generation	732	4	12.67	367	0.99913	1	1
GO:0007281	germ cell development	574	2	9.94	368	0.99964	1	1
GO:0007292	female gamete generation	527	3	9.12	369	0.99561	1	1
GO:0007304	chorion-containing eggshell formation	70	1	1.21	370	0.70699	1	1
GO:0007306	eggshell chorion assembly	59	1	1.02	371	0.6444	1	1
GO:0007320	insemination	20	3	0.35	372	0.00466	1	0.44614
GO:0007350	blastoderm segmentation	157	1	2.72	373	0.93725	1	1
GO:0007365	periodic partitioning	41	1	0.71	374	0.51212	1	1
GO:0007369	gastrulation	66	1	1.14	375	0.68561	1	1
GO:0007389	pattern specification process	412	4	7.13	376	0.93167	1	1
GO:0007399	nervous system development	914	7	15.82	377	0.99717	1	1
GO:0007409	axonogenesis	287	1	4.97	378	0.99393	1	1
GO:0007411	axon guidance	233	1	4.03	379	0.9839	1	1
GO:0007416	synapse assembly	142	1	2.46	380	0.91805	1	1
GO:0007423	sensory organ development	393	4	6.8	381	0.9147	1	1
GO:0007427	epithelial cell migration, open tracheal system	40	1	0.69	382	0.50348	1	1
GO:0007431	salivary gland development	106	1	1.83	383	0.84482	1	1
GO:0007442	hindgut morphogenesis	48	1	0.83	384	0.56854	1	1
GO:0007443	Malpighian tubule morphogenesis	37	1	0.64	385	0.47664	1	1
GO:0007445	determination of imaginal disc primordium	9	1	0.16	386	0.14548	1	1
GO:0007447	imaginal disc pattern formation	95	2	1.64	387	0.49225	1	1
GO:0007448	anterior/posterior pattern specification, imaginal disc	24	1	0.42	388	0.34272	1	1
GO:0007472	wing disc morphogenesis	244	3	4.22	389	0.79982	1	1
GO:0007484	imaginal disc-derived genitalia development	22	2	0.38	390	0.05482	1	1
GO:0007498	mesoderm development	81	1	1.4	391	0.75864	1	1
GO:0007507	heart development	87	2	1.51	392	0.4465	1	1
GO:0007528	neuromuscular junction development	145	1	2.51	393	0.92231	1	1
GO:0007530	sex determination	26	1	0.45	394	0.36535	1	1
GO:0007548	sex differentiation	81	3	1.4	395	0.16494	1	1
GO:0007560	imaginal disc morphogenesis	336	3	5.82	396	0.93496	1	1
GO:0007564	regulation of chitin-based cuticle tanning	11	1	0.19	397	0.17484	1	1
GO:0007568	aging	139	1	2.41	398	0.91357	1	1
GO:0007591	molting cycle, chitin-based cuticle	67	2	1.16	399	0.32347	1	1
GO:0007593	chitin-based cuticle sclerotization	14	1	0.24	400	0.21701	1	1
GO:0007600	sensory perception	173	4	2.99	401	0.35142	1	1
GO:0007610	behavior	425	12	7.36	402	0.06399	1	1
GO:0007611	learning or memory	133	1	2.3	403	0.90384	1	1
GO:0007613	memory	96	1	1.66	404	0.8148	1	1
GO:0007620	copulation	25	3	0.43	405	0.00883	1	0.657508
GO:0007622	rhythmic behavior	94	1	1.63	406	0.80814	1	1
GO:0007623	circadian rhythm	129	2	2.23	407	0.65832	1	1
GO:0007626	locomotory behavior	149	1	2.58	408	0.92765	1	1
GO:0007635	chemosensory behavior	64	2	1.11	409	0.30427	1	1
GO:0008037	cell recognition	100	1	1.73	410	0.82744	1	1
GO:0008038	neuron recognition	98	1	1.7	411	0.82123	1	1
GO:0008150	biological_process	7973	138	138	412	1	1	1
GO:0008152	metabolic process	4587	76	79.39	413	0.75128	1	1
GO:0008154	actin polymerization or depolymerization	66	1	1.14	414	0.68561	1	1
GO:0008219	cell death	306	2	5.3	415	0.97157	1	1
GO:0008283	cell population proliferation	299	2	5.18	416	0.96837	1	1
GO:0008286	insulin receptor signaling pathway	46	1	0.8	417	0.55311	1	1
GO:0008354	germ cell migration	34	1	0.59	418	0.44837	1	1
GO:0008406	gonad development	46	1	0.8	419	0.55311	1	1
GO:0008593	regulation of Notch signaling pathway	57	1	0.99	420	0.63166	1	1
GO:0008610	lipid biosynthetic process	191	5	3.31	421	0.23577	1	1
GO:0008652	cellular amino acid biosynthetic process	40	2	0.69	422	0.15191	1	1
GO:0008654	phospholipid biosynthetic process	64	1	1.11	423	0.67434	1	1
GO:0009057	macromolecule catabolic process	437	2	7.56	424	0.99643	1	1
GO:0009059	macromolecule biosynthetic process	1507	7	26.08	425	1	1	1
GO:0009063	cellular amino acid catabolic process	53	9	0.92	426	2.5e-07	1	0.000100525
GO:0009064	glutamine family amino acid metabolic process	29	2	0.5	427	0.08917	1	1
GO:0009066	aspartate family amino acid metabolic process	23	2	0.4	428	0.05938	1	1
GO:0009069	serine family amino acid metabolic process	16	3	0.28	429	0.00241	1	0.293655
GO:0009081	branched-chain amino acid metabolic process	8	2	0.14	430	0.00778	1	0.601603
GO:0009100	glycoprotein metabolic process	134	1	2.32	431	0.90554	1	1
GO:0009112	nucleobase metabolic process	22	2	0.38	432	0.05482	1	1
GO:0009117	nucleotide metabolic process	166	2	2.87	433	0.78692	1	1
GO:0009150	purine ribonucleotide metabolic process	123	2	2.13	434	0.63247	1	1
GO:0009259	ribonucleotide metabolic process	129	2	2.23	435	0.65832	1	1
GO:0009266	response to temperature stimulus	103	3	1.78	436	0.26384	1	1
GO:0009308	amine metabolic process	23	4	0.4	437	0.00059	1	0.0948956
GO:0009309	amine biosynthetic process	7	2	0.12	438	0.0059	1	0.515737
GO:0009310	amine catabolic process	8	1	0.14	439	0.13042	1	1
GO:0009314	response to radiation	149	1	2.58	440	0.92765	1	1
GO:0009409	response to cold	15	1	0.26	441	0.23059	1	1
GO:0009416	response to light stimulus	116	1	2.01	442	0.87	1	1
GO:0009453	energy taxis	18	1	0.31	443	0.26993	1	1
GO:0009605	response to external stimulus	802	13	13.88	444	0.64148	1	1
GO:0009607	response to biotic stimulus	341	8	5.9	445	0.23799	1	1
GO:0009628	response to abiotic stimulus	329	5	5.69	446	0.6794	1	1
GO:0009636	response to toxic substance	128	4	2.22	447	0.18104	1	1
GO:0009653	anatomical structure morphogenesis	1200	13	20.77	448	0.98155	1	1
GO:0009712	catechol-containing compound metabolic process	13	2	0.23	449	0.02048	1	1
GO:0009719	response to endogenous stimulus	220	2	3.81	450	0.8986	1	1
GO:0009725	response to hormone	124	1	2.15	451	0.88719	1	1
GO:0009790	embryo development	424	4	7.34	452	0.94077	1	1
GO:0009791	post-embryonic development	512	5	8.86	453	0.94734	1	1
GO:0009880	embryonic pattern specification	172	1	2.98	454	0.95198	1	1
GO:0009887	animal organ morphogenesis	628	6	10.87	455	0.96608	1	1
GO:0009888	tissue development	850	8	14.71	456	0.98423	1	1
GO:0009889	regulation of biosynthetic process	1008	7	17.45	457	0.99918	1	1
GO:0009890	negative regulation of biosynthetic process	382	4	6.61	458	0.90325	1	1
GO:0009891	positive regulation of biosynthetic process	433	2	7.49	459	0.99619	1	1
GO:0009892	negative regulation of metabolic process	674	8	11.67	460	0.90686	1	1
GO:0009893	positive regulation of metabolic process	708	2	12.25	461	0.99997	1	1
GO:0009953	dorsal/ventral pattern formation	126	1	2.18	462	0.89112	1	1
GO:0009966	regulation of signal transduction	614	3	10.63	463	0.99885	1	1
GO:0009967	positive regulation of signal transduction	309	2	5.35	464	0.97284	1	1
GO:0009968	negative regulation of signal transduction	269	1	4.66	465	0.99159	1	1
GO:0009987	cellular process	6303	71	109.09	466	1	1	1
GO:0009991	response to extracellular stimulus	133	1	2.3	467	0.90384	1	1
GO:0010033	response to organic substance	412	5	7.13	468	0.84804	1	1
GO:0010035	response to inorganic substance	64	3	1.11	469	0.09881	1	1
GO:0010043	response to zinc ion	14	1	0.24	470	0.21701	1	1
GO:0010166	wax metabolic process	13	2	0.23	471	0.02048	1	1
GO:0010243	response to organonitrogen compound	135	1	2.34	472	0.9072	1	1
GO:0010259	multicellular organism aging	134	1	2.32	473	0.90554	1	1
GO:0010453	regulation of cell fate commitment	32	1	0.55	474	0.42869	1	1
GO:0010466	negative regulation of peptidase activity	27	3	0.47	475	0.01095	1	0.71016
GO:0010467	gene expression	1846	8	31.95	476	1	1	1
GO:0010468	regulation of gene expression	1177	8	20.37	477	0.99974	1	1
GO:0010556	regulation of macromolecule biosynthetic process	970	7	16.79	478	0.99864	1	1
GO:0010557	positive regulation of macromolecule biosynthetic process	402	2	6.96	479	0.9937	1	1
GO:0010558	negative regulation of macromolecule biosynthetic process	372	4	6.44	480	0.89171	1	1
GO:0010604	positive regulation of macromolecule metabolic process	642	2	11.11	481	0.99989	1	1
GO:0010605	negative regulation of macromolecule metabolic process	638	8	11.04	482	0.87228	1	1
GO:0010608	posttranscriptional regulation of gene expression	182	1	3.15	483	0.95983	1	1
GO:0010623	programmed cell death involved in cell development	85	1	1.47	484	0.77509	1	1
GO:0010628	positive regulation of gene expression	438	2	7.58	485	0.99649	1	1
GO:0010631	epithelial cell migration	149	1	2.58	486	0.92765	1	1
GO:0010632	regulation of epithelial cell migration	41	1	0.71	487	0.51212	1	1
GO:0010646	regulation of cell communication	714	3	12.36	488	0.99977	1	1
GO:0010647	positive regulation of cell communication	335	2	5.8	489	0.98182	1	1
GO:0010648	negative regulation of cell communication	293	1	5.07	490	0.99455	1	1
GO:0010817	regulation of hormone levels	62	2	1.07	491	0.29142	1	1
GO:0010876	lipid localization	104	1	1.8	492	0.83923	1	1
GO:0010927	cellular component assembly involved in morphogenesis	107	2	1.85	493	0.55627	1	1
GO:0010941	regulation of cell death	212	1	3.67	494	0.97653	1	1
GO:0012501	programmed cell death	275	2	4.76	495	0.95458	1	1
GO:0014016	neuroblast differentiation	29	3	0.5	496	0.01334	1	0.812729
GO:0014017	neuroblast fate commitment	19	2	0.33	497	0.04196	1	1
GO:0014706	striated muscle tissue development	26	1	0.45	498	0.36535	1	1
GO:0015698	inorganic anion transport	49	1	0.85	499	0.57605	1	1
GO:0015858	nucleoside transport	5	1	0.09	500	0.08362	1	1
GO:0015931	nucleobase-containing compound transport	95	1	1.64	501	0.8115	1	1
GO:0016032	viral process	11	1	0.19	502	0.17484	1	1
GO:0016043	cellular component organization	2244	8	38.84	503	1	1	1
GO:0016051	carbohydrate biosynthetic process	47	2	0.81	504	0.19525	1	1
GO:0016052	carbohydrate catabolic process	52	2	0.9	505	0.22706	1	1
GO:0016053	organic acid biosynthetic process	107	6	1.85	506	0.01045	1	0.71016
GO:0016054	organic acid catabolic process	98	10	1.7	507	6.7e-06	1	0.00192434
GO:0016070	RNA metabolic process	1438	6	24.89	508	1	1	1
GO:0016192	vesicle-mediated transport	436	1	7.55	509	0.9996	1	1
GO:0016198	axon choice point recognition	22	1	0.38	510	0.3193	1	1
GO:0016310	phosphorylation	516	1	8.93	511	0.99991	1	1
GO:0016358	dendrite development	145	1	2.51	512	0.92231	1	1
GO:0016477	cell migration	261	3	4.52	513	0.83543	1	1
GO:0016485	protein processing	55	1	0.95	514	0.61848	1	1
GO:0016545	male courtship behavior, veined wing vibration	12	1	0.21	515	0.18914	1	1
GO:0017144	drug metabolic process	180	9	3.12	516	0.00394	1	0.413441
GO:0018126	protein hydroxylation	23	1	0.4	517	0.33111	1	1
GO:0018130	heterocycle biosynthetic process	1094	6	18.94	518	0.99993	1	1
GO:0018193	peptidyl-amino acid modification	312	1	5.4	519	0.99614	1	1
GO:0018208	peptidyl-proline modification	36	1	0.62	520	0.46738	1	1
GO:0018993	somatic sex determination	14	1	0.24	521	0.21701	1	1
GO:0019098	reproductive behavior	94	7	1.63	522	0.00117	1	0.180945
GO:0019219	regulation of nucleobase-containing compound metabolic process	960	6	16.62	523	0.99953	1	1
GO:0019222	regulation of metabolic process	1648	10	28.52	524	1	1	1
GO:0019318	hexose metabolic process	51	4	0.88	525	0.01145	1	0.730801
GO:0019319	hexose biosynthetic process	10	1	0.17	526	0.16029	1	1
GO:0019320	hexose catabolic process	10	1	0.17	527	0.16029	1	1
GO:0019368	fatty acid elongation, unsaturated fatty acid	15	3	0.26	528	0.00198	1	0.248799
GO:0019377	glycolipid catabolic process	5	1	0.09	529	0.08362	1	1
GO:0019388	galactose catabolic process	8	1	0.14	530	0.13042	1	1
GO:0019438	aromatic compound biosynthetic process	1087	7	18.81	531	0.99973	1	1
GO:0019511	peptidyl-proline hydroxylation	19	1	0.33	532	0.2826	1	1
GO:0019538	protein metabolic process	1981	20	34.29	533	0.99903	1	1
GO:0019693	ribose phosphate metabolic process	132	2	2.28	534	0.67069	1	1
GO:0019725	cellular homeostasis	191	1	3.31	535	0.9658	1	1
GO:0019730	antimicrobial humoral response	84	1	1.45	536	0.77108	1	1
GO:0019748	secondary metabolic process	73	1	1.26	537	0.72208	1	1
GO:0019751	polyol metabolic process	40	1	0.69	538	0.50348	1	1
GO:0019752	carboxylic acid metabolic process	338	22	5.85	539	6.5e-08	1	4.35608e-05
GO:0019915	lipid storage	50	1	0.87	540	0.58344	1	1
GO:0019953	sexual reproduction	819	11	14.18	541	0.85198	1	1
GO:0021700	developmental maturation	176	1	3.05	542	0.95529	1	1
GO:0022008	neurogenesis	737	7	12.76	543	0.97634	1	1
GO:0022404	molting cycle process	34	1	0.59	544	0.44837	1	1
GO:0022410	circadian sleep/wake cycle process	35	1	0.61	545	0.45796	1	1
GO:0022412	cellular process involved in reproduction in multicellular organism	682	3	11.8	546	0.99961	1	1
GO:0022414	reproductive process	915	13	15.84	547	0.81418	1	1
GO:0022603	regulation of anatomical structure morphogenesis	210	1	3.63	548	0.97567	1	1
GO:0022607	cellular component assembly	959	5	16.6	549	0.99988	1	1
GO:0022610	biological adhesion	176	1	3.05	550	0.95529	1	1
GO:0022612	gland morphogenesis	81	1	1.4	551	0.75864	1	1
GO:0023051	regulation of signaling	714	3	12.36	552	0.99977	1	1
GO:0023052	signaling	1330	4	23.02	553	1	1	1
GO:0023056	positive regulation of signaling	335	2	5.8	554	0.98182	1	1
GO:0023057	negative regulation of signaling	294	1	5.09	555	0.99465	1	1
GO:0030001	metal ion transport	153	2	2.65	556	0.74745	1	1
GO:0030029	actin filament-based process	255	3	4.41	557	0.82353	1	1
GO:0030030	cell projection organization	545	2	9.43	558	0.99941	1	1
GO:0030036	actin cytoskeleton organization	242	3	4.19	559	0.79524	1	1
GO:0030149	sphingolipid catabolic process	12	1	0.21	560	0.18914	1	1
GO:0030154	cell differentiation	1328	9	22.99	561	0.9999	1	1
GO:0030162	regulation of proteolysis	115	3	1.99	562	0.32066	1	1
GO:0030163	protein catabolic process	306	2	5.3	563	0.97157	1	1
GO:0030182	neuron differentiation	621	3	10.75	564	0.99897	1	1
GO:0030237	female sex determination	13	1	0.23	565	0.2032	1	1
GO:0030239	myofibril assembly	41	1	0.71	566	0.51212	1	1
GO:0030258	lipid modification	85	1	1.47	567	0.77509	1	1
GO:0030334	regulation of cell migration	60	1	1.04	568	0.6506	1	1
GO:0030431	sleep	54	1	0.93	569	0.61171	1	1
GO:0030497	fatty acid elongation	19	3	0.33	570	0.00401	1	0.413441
GO:0030509	BMP signaling pathway	40	1	0.69	571	0.50348	1	1
GO:0030510	regulation of BMP signaling pathway	30	1	0.52	572	0.4083	1	1
GO:0030534	adult behavior	133	3	2.3	573	0.40583	1	1
GO:0030540	female genitalia development	7	1	0.12	574	0.11509	1	1
GO:0030703	eggshell formation	72	1	1.25	575	0.71714	1	1
GO:0030707	ovarian follicle cell development	246	1	4.26	576	0.98726	1	1
GO:0030855	epithelial cell differentiation	319	1	5.52	577	0.9966	1	1
GO:0031032	actomyosin structure organization	81	1	1.4	578	0.75864	1	1
GO:0031175	neuron projection development	401	2	6.94	579	0.9936	1	1
GO:0031323	regulation of cellular metabolic process	1490	10	25.79	580	0.99997	1	1
GO:0031324	negative regulation of cellular metabolic process	546	7	9.45	581	0.84296	1	1
GO:0031325	positive regulation of cellular metabolic process	651	2	11.27	582	0.9999	1	1
GO:0031326	regulation of cellular biosynthetic process	1005	7	17.39	583	0.99915	1	1
GO:0031327	negative regulation of cellular biosynthetic process	382	4	6.61	584	0.90325	1	1
GO:0031328	positive regulation of cellular biosynthetic process	433	2	7.49	585	0.99619	1	1
GO:0031667	response to nutrient levels	131	1	2.27	586	0.90037	1	1
GO:0031668	cellular response to extracellular stimulus	76	1	1.32	587	0.73639	1	1
GO:0031669	cellular response to nutrient levels	74	1	1.28	588	0.72693	1	1
GO:0032268	regulation of cellular protein metabolic process	466	4	8.07	589	0.96463	1	1
GO:0032269	negative regulation of cellular protein metabolic process	170	3	2.94	590	0.56797	1	1
GO:0032501	multicellular organismal process	2587	56	44.78	591	0.02608	1	1
GO:0032502	developmental process	2177	18	37.68	592	0.99999	1	1
GO:0032774	RNA biosynthetic process	892	6	15.44	593	0.99878	1	1
GO:0032787	monocarboxylic acid metabolic process	162	8	2.8	594	0.00696	1	0.59545
GO:0032868	response to insulin	61	1	1.06	595	0.65669	1	1
GO:0032869	cellular response to insulin stimulus	57	1	0.99	596	0.63166	1	1
GO:0032870	cellular response to hormone stimulus	98	1	1.7	597	0.82123	1	1
GO:0032989	cellular component morphogenesis	471	4	8.15	598	0.96679	1	1
GO:0032990	cell part morphogenesis	384	2	6.65	599	0.9916	1	1
GO:0033036	macromolecule localization	776	1	13.43	600	1	1	1
GO:0033500	carbohydrate homeostasis	43	1	0.74	601	0.52894	1	1
GO:0033554	cellular response to stress	487	2	8.43	602	0.99843	1	1
GO:0033559	unsaturated fatty acid metabolic process	9	1	0.16	603	0.14548	1	1
GO:0033865	nucleoside bisphosphate metabolic process	44	2	0.76	604	0.17646	1	1
GO:0033875	ribonucleoside bisphosphate metabolic process	44	2	0.76	605	0.17646	1	1
GO:0034032	purine nucleoside bisphosphate metabolic process	44	2	0.76	606	0.17646	1	1
GO:0034220	ion transmembrane transport	250	2	4.33	607	0.93425	1	1
GO:0034248	regulation of cellular amide metabolic process	152	1	2.63	608	0.93141	1	1
GO:0034329	cell junction assembly	186	1	3.22	609	0.9626	1	1
GO:0034330	cell junction organization	308	1	5.33	610	0.99585	1	1
GO:0034440	lipid oxidation	33	1	0.57	611	0.43861	1	1
GO:0034622	cellular protein-containing complex assembly	371	1	6.42	612	0.99869	1	1
GO:0034641	cellular nitrogen compound metabolic process	2251	17	38.96	613	1	1	1
GO:0034645	cellular macromolecule biosynthetic process	1483	7	25.67	614	1	1	1
GO:0034654	nucleobase-containing compound biosynthetic process	1037	6	17.95	615	0.99985	1	1
GO:0034754	cellular hormone metabolic process	31	1	0.54	616	0.41858	1	1
GO:0034762	regulation of transmembrane transport	20	1	0.35	617	0.29504	1	1
GO:0034764	positive regulation of transmembrane transport	11	1	0.19	618	0.17484	1	1
GO:0034765	regulation of ion transmembrane transport	20	1	0.35	619	0.29504	1	1
GO:0034767	positive regulation of ion transmembrane transport	11	1	0.19	620	0.17484	1	1
GO:0035051	cardiocyte differentiation	20	2	0.35	621	0.04611	1	1
GO:0035107	appendage morphogenesis	281	3	4.86	622	0.87028	1	1
GO:0035114	imaginal disc-derived appendage morphogenesis	279	3	4.83	623	0.86711	1	1
GO:0035120	post-embryonic appendage morphogenesis	273	3	4.73	624	0.85719	1	1
GO:0035215	genital disc development	41	3	0.71	625	0.03352	1	1
GO:0035221	genital disc pattern formation	7	1	0.12	626	0.11509	1	1
GO:0035272	exocrine system development	106	1	1.83	627	0.84482	1	1
GO:0035282	segmentation	190	1	3.29	628	0.96518	1	1
GO:0035287	head segmentation	17	1	0.29	629	0.25705	1	1
GO:0035295	tube development	596	9	10.32	630	0.71322	1	1
GO:0035337	fatty-acyl-CoA metabolic process	17	2	0.29	631	0.03413	1	1
GO:0035383	thioester metabolic process	36	2	0.62	632	0.12815	1	1
GO:0036211	protein modification process	1078	3	18.66	633	1	1	1
GO:0036293	response to decreased oxygen levels	47	1	0.81	634	0.56089	1	1
GO:0036465	synaptic vesicle recycling	43	1	0.74	635	0.52894	1	1
GO:0040007	growth	370	1	6.4	636	0.99866	1	1
GO:0040008	regulation of growth	258	1	4.47	637	0.98974	1	1
GO:0040011	locomotion	545	6	9.43	638	0.91767	1	1
GO:0040012	regulation of locomotion	88	1	1.52	639	0.78669	1	1
GO:0042063	gliogenesis	72	3	1.25	640	0.12842	1	1
GO:0042067	establishment of ommatidial planar polarity	53	1	0.92	641	0.60483	1	1
GO:0042133	neurotransmitter metabolic process	27	2	0.47	642	0.07881	1	1
GO:0042221	response to chemical	841	11	14.56	643	0.87447	1	1
GO:0042303	molting cycle	67	2	1.16	644	0.32347	1	1
GO:0042335	cuticle development	119	3	2.06	645	0.3397	1	1
GO:0042445	hormone metabolic process	48	2	0.83	646	0.20157	1	1
GO:0042493	response to drug	160	3	2.77	647	0.52667	1	1
GO:0042592	homeostatic process	406	3	7.03	648	0.97463	1	1
GO:0042594	response to starvation	117	1	2.03	649	0.87229	1	1
GO:0042692	muscle cell differentiation	107	2	1.85	650	0.55627	1	1
GO:0042693	muscle cell fate commitment	12	1	0.21	651	0.18914	1	1
GO:0042706	eye photoreceptor cell fate commitment	52	1	0.9	652	0.59782	1	1
GO:0042742	defense response to bacterium	165	4	2.86	653	0.31984	1	1
GO:0042745	circadian sleep/wake cycle	40	1	0.69	654	0.50348	1	1
GO:0042749	regulation of circadian sleep/wake cycle	36	1	0.62	655	0.46738	1	1
GO:0042981	regulation of apoptotic process	160	1	2.77	656	0.94052	1	1
GO:0043043	peptide biosynthetic process	405	1	7.01	657	0.9993	1	1
GO:0043067	regulation of programmed cell death	184	1	3.18	658	0.96124	1	1
GO:0043086	negative regulation of catalytic activity	69	3	1.19	659	0.11697	1	1
GO:0043170	macromolecule metabolic process	3392	28	58.71	660	1	1	1
GO:0043207	response to external biotic stimulus	341	8	5.9	661	0.23799	1	1
GO:0043269	regulation of ion transport	47	1	0.81	662	0.56089	1	1
GO:0043270	positive regulation of ion transport	15	1	0.26	663	0.23059	1	1
GO:0043412	macromolecule modification	1155	3	19.99	664	1	1	1
GO:0043434	response to peptide hormone	63	1	1.09	665	0.66856	1	1
GO:0043436	oxoacid metabolic process	351	22	6.08	666	1.3e-07	1	5.80811e-05
GO:0043473	pigmentation	78	4	1.35	667	0.04587	1	1
GO:0043603	cellular amide metabolic process	554	6	9.59	668	0.92488	1	1
GO:0043604	amide biosynthetic process	432	1	7.48	669	0.99957	1	1
GO:0043900	regulation of multi-organism process	73	1	1.26	670	0.72208	1	1
GO:0043933	protein-containing complex subunit organization	502	1	8.69	671	0.99988	1	1
GO:0044085	cellular component biogenesis	1106	5	19.14	672	0.99999	1	1
GO:0044087	regulation of cellular component biogenesis	274	1	4.74	673	0.99232	1	1
GO:0044092	negative regulation of molecular function	97	3	1.68	674	0.23592	1	1
GO:0044106	cellular amine metabolic process	23	4	0.4	675	0.00059	1	0.0948956
GO:0044237	cellular metabolic process	4039	52	69.91	676	0.99925	1	1
GO:0044238	primary metabolic process	3990	64	69.06	677	0.8302	1	1
GO:0044248	cellular catabolic process	760	17	13.15	678	0.16308	1	1
GO:0044257	cellular protein catabolic process	290	2	5.02	679	0.96375	1	1
GO:0044260	cellular macromolecule metabolic process	2672	14	46.25	680	1	1	1
GO:0044262	cellular carbohydrate metabolic process	83	2	1.44	681	0.42279	1	1
GO:0044265	cellular macromolecule catabolic process	393	2	6.8	682	0.99272	1	1
GO:0044267	cellular protein metabolic process	1682	8	29.11	683	1	1	1
GO:0044271	cellular nitrogen compound biosynthetic process	1470	9	25.44	684	0.99999	1	1
GO:0044281	small molecule metabolic process	658	30	11.39	685	6.1e-07	1	0.000222983
GO:0044282	small molecule catabolic process	142	13	2.46	686	9.2e-07	1	0.000308277
GO:0044283	small molecule biosynthetic process	197	7	3.41	687	0.05461	1	1
GO:0044403	symbiotic process	11	1	0.19	688	0.17484	1	1
GO:0044419	interspecies interaction between organisms	349	9	6.04	689	0.15051	1	1
GO:0044703	multi-organism reproductive process	819	11	14.18	690	0.85198	1	1
GO:0044706	multi-multicellular organism process	20	3	0.35	691	0.00466	1	0.44614
GO:0045017	glycerolipid biosynthetic process	62	1	1.07	692	0.66268	1	1
GO:0045137	development of primary sexual characteristics	46	1	0.8	693	0.55311	1	1
GO:0045165	cell fate commitment	244	3	4.22	694	0.79982	1	1
GO:0045229	external encapsulating structure organization	59	1	1.02	695	0.6444	1	1
GO:0045471	response to ethanol	62	2	1.07	696	0.29142	1	1
GO:0045476	nurse cell apoptotic process	16	1	0.28	697	0.24393	1	1
GO:0045595	regulation of cell differentiation	354	4	6.13	698	0.86791	1	1
GO:0045861	negative regulation of proteolysis	41	3	0.71	699	0.03352	1	1
GO:0045893	positive regulation of transcription, DNA-templated	357	2	6.18	700	0.98711	1	1
GO:0045934	negative regulation of nucleobase-containing compound metabolic process	344	4	5.95	701	0.85286	1	1
GO:0045935	positive regulation of nucleobase-containing compound metabolic process	378	2	6.54	702	0.99076	1	1
GO:0046364	monosaccharide biosynthetic process	11	1	0.19	703	0.17484	1	1
GO:0046365	monosaccharide catabolic process	11	1	0.19	704	0.17484	1	1
GO:0046394	carboxylic acid biosynthetic process	107	6	1.85	705	0.01045	1	0.71016
GO:0046395	carboxylic acid catabolic process	98	10	1.7	706	6.7e-06	1	0.00192434
GO:0046466	membrane lipid catabolic process	12	1	0.21	707	0.18914	1	1
GO:0046467	membrane lipid biosynthetic process	71	3	1.23	708	0.12456	1	1
GO:0046479	glycosphingolipid catabolic process	5	1	0.09	709	0.08362	1	1
GO:0046483	heterocycle metabolic process	1879	11	32.52	710	1	1	1
GO:0046486	glycerolipid metabolic process	134	2	2.32	711	0.67874	1	1
GO:0046514	ceramide catabolic process	7	1	0.12	712	0.11509	1	1
GO:0046530	photoreceptor cell differentiation	173	1	2.99	713	0.95283	1	1
GO:0046552	photoreceptor cell fate commitment	59	1	1.02	714	0.6444	1	1
GO:0046626	regulation of insulin receptor signaling pathway	32	1	0.55	715	0.42869	1	1
GO:0046660	female sex differentiation	21	1	0.36	716	0.30728	1	1
GO:0046677	response to antibiotic	74	3	1.28	717	0.13626	1	1
GO:0046907	intracellular transport	553	1	9.57	718	0.99996	1	1
GO:0048056	R3/R4 cell differentiation	14	1	0.24	719	0.21701	1	1
GO:0048065	male courtship behavior, veined wing extension	12	1	0.21	720	0.18914	1	1
GO:0048067	cuticle pigmentation	18	1	0.31	721	0.26993	1	1
GO:0048069	eye pigmentation	44	1	0.76	722	0.53714	1	1
GO:0048079	regulation of cuticle pigmentation	13	1	0.23	723	0.2032	1	1
GO:0048085	adult chitin-containing cuticle pigmentation	12	1	0.21	724	0.18914	1	1
GO:0048332	mesoderm morphogenesis	27	1	0.47	725	0.37637	1	1
GO:0048333	mesodermal cell differentiation	14	1	0.24	726	0.21701	1	1
GO:0048468	cell development	1135	9	19.65	727	0.99864	1	1
GO:0048477	oogenesis	477	2	8.26	728	0.99815	1	1
GO:0048511	rhythmic process	131	2	2.27	729	0.66661	1	1
GO:0048512	circadian behavior	92	1	1.59	730	0.80124	1	1
GO:0048513	animal organ development	998	10	17.27	731	0.98395	1	1
GO:0048518	positive regulation of biological process	1310	5	22.67	732	1	1	1
GO:0048519	negative regulation of biological process	1203	9	20.82	733	0.99943	1	1
GO:0048522	positive regulation of cellular process	1191	5	20.61	734	1	1	1
GO:0048523	negative regulation of cellular process	1037	8	17.95	735	0.99832	1	1
GO:0048546	digestive tract morphogenesis	57	1	0.99	736	0.63166	1	1
GO:0048563	post-embryonic animal organ morphogenesis	336	3	5.82	737	0.93496	1	1
GO:0048565	digestive tract development	84	2	1.45	738	0.42877	1	1
GO:0048569	post-embryonic animal organ development	390	3	6.75	739	0.96837	1	1
GO:0048583	regulation of response to stimulus	789	3	13.66	740	0.99993	1	1
GO:0048584	positive regulation of response to stimulus	397	2	6.87	741	0.99318	1	1
GO:0048585	negative regulation of response to stimulus	318	1	5.5	742	0.99654	1	1
GO:0048589	developmental growth	311	1	5.38	743	0.99607	1	1
GO:0048592	eye morphogenesis	271	1	4.69	744	0.99189	1	1
GO:0048608	reproductive structure development	70	3	1.21	745	0.12074	1	1
GO:0048609	multicellular organismal reproductive process	820	11	14.19	746	0.85306	1	1
GO:0048619	embryonic hindgut morphogenesis	41	1	0.71	747	0.51212	1	1
GO:0048634	regulation of muscle organ development	14	1	0.24	748	0.21701	1	1
GO:0048638	regulation of developmental growth	192	1	3.32	749	0.96641	1	1
GO:0048646	anatomical structure formation involved in morphogenesis	409	3	7.08	750	0.97567	1	1
GO:0048663	neuron fate commitment	66	1	1.14	751	0.68561	1	1
GO:0048666	neuron development	520	2	9	752	0.9991	1	1
GO:0048667	cell morphogenesis involved in neuron differentiation	373	2	6.46	753	0.98999	1	1
GO:0048699	generation of neurons	702	6	12.15	754	0.98567	1	1
GO:0048707	instar larval or pupal morphogenesis	376	3	6.51	755	0.96173	1	1
GO:0048729	tissue morphogenesis	514	5	8.9	756	0.94852	1	1
GO:0048731	system development	1439	12	24.91	757	0.99942	1	1
GO:0048732	gland development	153	1	2.65	758	0.93262	1	1
GO:0048736	appendage development	288	3	4.98	759	0.88085	1	1
GO:0048737	imaginal disc-derived appendage development	285	3	4.93	760	0.87642	1	1
GO:0048749	compound eye development	312	1	5.4	761	0.99614	1	1
GO:0048812	neuron projection morphogenesis	374	2	6.47	762	0.99015	1	1
GO:0048856	anatomical structure development	2056	18	35.59	763	0.99993	1	1
GO:0048858	cell projection morphogenesis	377	2	6.53	764	0.99061	1	1
GO:0048863	stem cell differentiation	78	3	1.35	765	0.15243	1	1
GO:0048864	stem cell development	19	2	0.33	766	0.04196	1	1
GO:0048865	stem cell fate commitment	27	2	0.47	767	0.07881	1	1
GO:0048867	stem cell fate determination	19	2	0.33	768	0.04196	1	1
GO:0048869	cellular developmental process	1336	9	23.12	769	0.99991	1	1
GO:0048870	cell motility	300	3	5.19	770	0.89722	1	1
GO:0048878	chemical homeostasis	230	2	3.98	771	0.91211	1	1
GO:0048880	sensory system development	332	1	5.75	772	0.99732	1	1
GO:0050673	epithelial cell proliferation	9	1	0.16	773	0.14548	1	1
GO:0050789	regulation of biological process	3028	19	52.41	774	1	1	1
GO:0050790	regulation of catalytic activity	278	3	4.81	775	0.8655	1	1
GO:0050793	regulation of developmental process	622	7	10.77	776	0.92163	1	1
GO:0050794	regulation of cellular process	2807	16	48.58	777	1	1	1
GO:0050795	regulation of behavior	71	2	1.23	778	0.34885	1	1
GO:0050801	ion homeostasis	131	1	2.27	779	0.90037	1	1
GO:0050802	circadian sleep/wake cycle, sleep	31	1	0.54	780	0.41858	1	1
GO:0050803	regulation of synapse structure or activity	156	1	2.7	781	0.93612	1	1
GO:0050807	regulation of synapse organization	130	1	2.25	782	0.89858	1	1
GO:0050808	synapse organization	248	1	4.29	783	0.98771	1	1
GO:0050877	nervous system process	332	5	5.75	784	0.68716	1	1
GO:0050890	cognition	133	1	2.3	785	0.90384	1	1
GO:0050896	response to stimulus	2180	24	37.73	786	0.99788	1	1
GO:0051049	regulation of transport	232	1	4.02	787	0.98361	1	1
GO:0051050	positive regulation of transport	109	1	1.89	788	0.85284	1	1
GO:0051094	positive regulation of developmental process	225	1	3.89	789	0.98141	1	1
GO:0051124	synaptic growth at neuromuscular junction	111	1	1.92	790	0.85796	1	1
GO:0051128	regulation of cellular component organization	633	1	10.96	791	0.99999	1	1
GO:0051146	striated muscle cell differentiation	94	1	1.63	792	0.80814	1	1
GO:0051171	regulation of nitrogen compound metabolic process	1385	10	23.97	793	0.99985	1	1
GO:0051172	negative regulation of nitrogen compound metabolic process	503	7	8.71	794	0.77628	1	1
GO:0051173	positive regulation of nitrogen compound metabolic process	608	2	10.52	795	0.9998	1	1
GO:0051179	localization	1911	17	33.08	796	0.99982	1	1
GO:0051186	cofactor metabolic process	167	3	2.89	797	0.55581	1	1
GO:0051234	establishment of localization	1505	13	26.05	798	0.99934	1	1
GO:0051235	maintenance of location	90	1	1.56	799	0.79409	1	1
GO:0051239	regulation of multicellular organismal process	629	8	10.89	800	0.86218	1	1
GO:0051240	positive regulation of multicellular organismal process	229	1	3.96	801	0.9827	1	1
GO:0051246	regulation of protein metabolic process	490	4	8.48	802	0.97393	1	1
GO:0051248	negative regulation of protein metabolic process	171	3	2.96	803	0.57197	1	1
GO:0051252	regulation of RNA metabolic process	935	6	16.18	804	0.99933	1	1
GO:0051253	negative regulation of RNA metabolic process	334	4	5.78	805	0.83641	1	1
GO:0051254	positive regulation of RNA metabolic process	372	2	6.44	806	0.98983	1	1
GO:0051258	protein polymerization	82	1	1.42	807	0.76286	1	1
GO:0051270	regulation of cellular component movement	92	1	1.59	808	0.80124	1	1
GO:0051336	regulation of hydrolase activity	173	3	2.99	809	0.57992	1	1
GO:0051346	negative regulation of hydrolase activity	45	3	0.78	810	0.04247	1	1
GO:0051604	protein maturation	79	1	1.37	811	0.74997	1	1
GO:0051641	cellular localization	847	1	14.66	812	1	1	1
GO:0051649	establishment of localization in cell	679	1	11.75	813	1	1	1
GO:0051674	localization of cell	303	3	5.24	814	0.90099	1	1
GO:0051704	multi-organism process	831	11	14.38	815	0.8646	1	1
GO:0051707	response to other organism	341	8	5.9	816	0.23799	1	1
GO:0051716	cellular response to stimulus	1510	5	26.14	817	1	1	1
GO:0051960	regulation of nervous system development	294	3	5.09	818	0.88931	1	1
GO:0051963	regulation of synapse assembly	97	1	1.68	819	0.81804	1	1
GO:0052547	regulation of peptidase activity	55	3	0.95	820	0.06943	1	1
GO:0052548	regulation of endopeptidase activity	51	3	0.88	821	0.05788	1	1
GO:0055001	muscle cell development	55	1	0.95	822	0.61848	1	1
GO:0055002	striated muscle cell development	54	1	0.93	823	0.61171	1	1
GO:0055065	metal ion homeostasis	98	1	1.7	824	0.82123	1	1
GO:0055076	transition metal ion homeostasis	38	1	0.66	825	0.48575	1	1
GO:0055080	cation homeostasis	125	1	2.16	826	0.88917	1	1
GO:0055086	nucleobase-containing small molecule metabolic process	220	4	3.81	827	0.53184	1	1
GO:0055123	digestive system development	84	2	1.45	828	0.42877	1	1
GO:0060180	female mating behavior	33	2	0.57	829	0.11098	1	1
GO:0060249	anatomical structure homeostasis	132	1	2.28	830	0.90212	1	1
GO:0060255	regulation of macromolecule metabolic process	1521	10	26.33	831	0.99998	1	1
GO:0060284	regulation of cell development	284	3	4.92	832	0.87491	1	1
GO:0060322	head development	113	2	1.96	833	0.58609	1	1
GO:0060429	epithelium development	780	8	13.5	834	0.96664	1	1
GO:0060485	mesenchyme development	10	1	0.17	835	0.16029	1	1
GO:0060537	muscle tissue development	28	1	0.48	836	0.3872	1	1
GO:0060541	respiratory system development	207	2	3.58	837	0.87818	1	1
GO:0060562	epithelial tube morphogenesis	391	4	6.77	838	0.91271	1	1
GO:0060795	cell fate commitment involved in formation of primary germ layer	19	1	0.33	839	0.2826	1	1
GO:0061061	muscle structure development	193	3	3.34	840	0.65419	1	1
GO:0061326	renal tubule development	52	1	0.9	841	0.59782	1	1
GO:0061333	renal tubule morphogenesis	37	1	0.64	842	0.47664	1	1
GO:0061458	reproductive system development	70	3	1.21	843	0.12074	1	1
GO:0061525	hindgut development	48	1	0.83	844	0.56854	1	1
GO:0061564	axon development	298	1	5.16	845	0.99503	1	1
GO:0061572	actin filament bundle organization	30	1	0.52	846	0.4083	1	1
GO:0065003	protein-containing complex assembly	417	1	7.22	847	0.99944	1	1
GO:0065007	biological regulation	3384	21	58.57	848	1	1	1
GO:0065008	regulation of biological quality	1094	9	18.94	849	0.99774	1	1
GO:0065009	regulation of molecular function	341	3	5.9	850	0.93906	1	1
GO:0070482	response to oxygen levels	52	1	0.9	851	0.59782	1	1
GO:0070848	response to growth factor	75	1	1.3	852	0.7317	1	1
GO:0070887	cellular response to chemical stimulus	340	2	5.88	853	0.98318	1	1
GO:0070925	organelle assembly	297	1	5.14	854	0.99493	1	1
GO:0071310	cellular response to organic substance	253	2	4.38	855	0.93707	1	1
GO:0071363	cellular response to growth factor stimulus	74	1	1.28	856	0.72693	1	1
GO:0071375	cellular response to peptide hormone stimulus	59	1	1.02	857	0.6444	1	1
GO:0071417	cellular response to organonitrogen compound	83	1	1.44	858	0.76701	1	1
GO:0071495	cellular response to endogenous stimulus	193	2	3.34	859	0.85202	1	1
GO:0071496	cellular response to external stimulus	82	1	1.42	860	0.76286	1	1
GO:0071702	organic substance transport	647	1	11.2	861	0.99999	1	1
GO:0071704	organic substance metabolic process	4259	70	73.72	862	0.76625	1	1
GO:0071705	nitrogen compound transport	553	1	9.57	863	0.99996	1	1
GO:0071772	response to BMP	41	1	0.71	864	0.51212	1	1
GO:0071773	cellular response to BMP stimulus	40	1	0.69	865	0.50348	1	1
GO:0071840	cellular component organization or biogenesis	2374	8	41.09	866	1	1	1
GO:0072001	renal system development	59	1	1.02	867	0.6444	1	1
GO:0072002	Malpighian tubule development	52	1	0.9	868	0.59782	1	1
GO:0072330	monocarboxylic acid biosynthetic process	63	4	1.09	869	0.0233	1	1
GO:0072348	sulfur compound transport	21	1	0.36	870	0.30728	1	1
GO:0072359	circulatory system development	91	2	1.58	871	0.46967	1	1
GO:0072511	divalent inorganic cation transport	74	2	1.28	872	0.36768	1	1
GO:0072521	purine-containing compound metabolic process	148	3	2.56	873	0.47444	1	1
GO:0072527	pyrimidine-containing compound metabolic process	25	2	0.43	874	0.06886	1	1
GO:0072529	pyrimidine-containing compound catabolic process	9	1	0.16	875	0.14548	1	1
GO:0080090	regulation of primary metabolic process	1411	10	24.42	876	0.9999	1	1
GO:0080171	lytic vacuole organization	13	1	0.23	877	0.2032	1	1
GO:0090066	regulation of anatomical structure size	225	1	3.89	878	0.98141	1	1
GO:0090092	regulation of transmembrane receptor protein serine/threonine kinase signaling pathway	39	1	0.68	879	0.49469	1	1
GO:0090101	negative regulation of transmembrane receptor protein serine/threonine kinase signaling pathway	18	1	0.31	880	0.26993	1	1
GO:0090130	tissue migration	157	1	2.72	881	0.93725	1	1
GO:0090132	epithelium migration	149	1	2.58	882	0.92765	1	1
GO:0090287	regulation of cellular response to growth factor stimulus	40	1	0.69	883	0.50348	1	1
GO:0090288	negative regulation of cellular response to growth factor stimulus	22	1	0.38	884	0.3193	1	1
GO:0090304	nucleic acid metabolic process	1593	6	27.57	885	1	1	1
GO:0090407	organophosphate biosynthetic process	178	1	3.08	886	0.95686	1	1
GO:0090596	sensory organ morphogenesis	271	1	4.69	887	0.99189	1	1
GO:0097305	response to alcohol	102	2	1.77	888	0.5303	1	1
GO:0097435	supramolecular fiber organization	208	3	3.6	889	0.70348	1	1
GO:0097485	neuron projection guidance	242	1	4.19	890	0.98631	1	1
GO:0097501	stress response to metal ion	11	1	0.19	891	0.17484	1	1
GO:0097659	nucleic acid-templated transcription	891	6	15.42	892	0.99876	1	1
GO:0098542	defense response to other organism	287	4	4.97	893	0.73793	1	1
GO:0098655	cation transmembrane transport	173	2	2.99	894	0.80586	1	1
GO:0098660	inorganic ion transmembrane transport	179	2	3.1	895	0.8209	1	1
GO:0098662	inorganic cation transmembrane transport	158	2	2.73	896	0.76331	1	1
GO:0098754	detoxification	27	1	0.47	897	0.37637	1	1
GO:0098771	inorganic ion homeostasis	124	1	2.15	898	0.88719	1	1
GO:0098916	anterograde trans-synaptic signaling	240	1	4.15	899	0.98581	1	1
GO:0099003	vesicle-mediated transport in synapse	93	1	1.61	900	0.80472	1	1
GO:0099504	synaptic vesicle cycle	93	1	1.61	901	0.80472	1	1
GO:0099536	synaptic signaling	242	1	4.19	902	0.98631	1	1
GO:0099537	trans-synaptic signaling	241	1	4.17	903	0.98606	1	1
GO:0120036	plasma membrane bounded cell projection organization	534	2	9.24	904	0.99929	1	1
GO:0120039	plasma membrane bounded cell projection morphogenesis	375	2	6.49	905	0.9903	1	1
GO:0140238	presynaptic endocytosis	39	1	0.68	906	0.49469	1	1
GO:0150063	visual system development	332	1	5.75	907	0.99732	1	1
GO:1900076	regulation of cellular response to insulin stimulus	32	1	0.55	908	0.42869	1	1
GO:1900078	positive regulation of cellular response to insulin stimulus	12	1	0.21	909	0.18914	1	1
GO:1901071	glucosamine-containing compound metabolic process	59	2	1.02	910	0.2721	1	1
GO:1901136	carbohydrate derivative catabolic process	58	1	1	911	0.63809	1	1
GO:1901264	carbohydrate derivative transport	16	1	0.28	912	0.24393	1	1
GO:1901360	organic cyclic compound metabolic process	1963	17	33.98	913	0.99991	1	1
GO:1901362	organic cyclic compound biosynthetic process	1120	7	19.39	914	0.99983	1	1
GO:1901564	organonitrogen compound metabolic process	2467	46	42.7	915	0.29865	1	1
GO:1901565	organonitrogen compound catabolic process	447	14	7.74	916	0.02231	1	1
GO:1901568	fatty acid derivative metabolic process	24	2	0.42	917	0.06406	1	1
GO:1901570	fatty acid derivative biosynthetic process	21	2	0.36	918	0.0504	1	1
GO:1901576	organic substance biosynthetic process	1940	21	33.58	919	0.99693	1	1
GO:1901615	organic hydroxy compound metabolic process	135	4	2.34	920	0.20573	1	1
GO:1901617	organic hydroxy compound biosynthetic process	45	1	0.78	921	0.5452	1	1
GO:1901652	response to peptide	63	1	1.09	922	0.66856	1	1
GO:1901653	cellular response to peptide	59	1	1.02	923	0.6444	1	1
GO:1901657	glycosyl compound metabolic process	41	1	0.71	924	0.51212	1	1
GO:1901698	response to nitrogen compound	138	1	2.39	925	0.91202	1	1
GO:1901699	cellular response to nitrogen compound	85	1	1.47	926	0.77509	1	1
GO:1901700	response to oxygen-containing compound	257	5	4.45	927	0.46015	1	1
GO:1901701	cellular response to oxygen-containing compound	132	1	2.28	928	0.90212	1	1
GO:1901888	regulation of cell junction assembly	99	1	1.71	929	0.82436	1	1
GO:1902221	erythrose 4-phosphate/phosphoenolpyruvate family amino acid metabolic process	6	3	0.1	930	9.8e-05	1	0.0187647
GO:1902222	erythrose 4-phosphate/phosphoenolpyruvate family amino acid catabolic process	6	3	0.1	931	9.8e-05	1	0.0187647
GO:1902679	negative regulation of RNA biosynthetic process	317	4	5.49	932	0.80497	1	1
GO:1902680	positive regulation of RNA biosynthetic process	357	2	6.18	933	0.98711	1	1
GO:1902742	apoptotic process involved in development	22	1	0.38	934	0.3193	1	1
GO:1903317	regulation of protein maturation	7	1	0.12	935	0.11509	1	1
GO:1903506	regulation of nucleic acid-templated transcription	830	6	14.37	936	0.99717	1	1
GO:1903507	negative regulation of nucleic acid-templated transcription	317	4	5.49	937	0.80497	1	1
GO:1903508	positive regulation of nucleic acid-templated transcription	357	2	6.18	938	0.98711	1	1
GO:1903509	liposaccharide metabolic process	47	1	0.81	939	0.56089	1	1
GO:1904062	regulation of cation transmembrane transport	19	1	0.33	940	0.2826	1	1
GO:1904396	regulation of neuromuscular junction development	95	1	1.64	941	0.8115	1	1
GO:1904748	regulation of apoptotic process involved in development	11	1	0.19	942	0.17484	1	1
GO:1905879	regulation of oogenesis	59	1	1.02	943	0.6444	1	1
GO:1905952	regulation of lipid localization	43	1	0.74	944	0.52894	1	1
GO:1990359	stress response to zinc ion	9	1	0.16	945	0.14548	1	1
GO:2000026	regulation of multicellular organismal development	483	6	8.36	946	0.85013	1	1
GO:2000112	regulation of cellular macromolecule biosynthetic process	965	7	16.7	947	0.99854	1	1
GO:2000113	negative regulation of cellular macromolecule biosynthetic process	372	4	6.44	948	0.89171	1	1
GO:2000116	regulation of cysteine-type endopeptidase activity	27	1	0.47	949	0.37637	1	1
GO:2000145	regulation of cell motility	64	1	1.11	950	0.67434	1	1
GO:2000241	regulation of reproductive process	88	2	1.52	951	0.45235	1	1
GO:2001013	epithelial cell proliferation involved in renal tubule morphogenesis	7	1	0.12	952	0.11509	1	1
GO:2001141	regulation of RNA biosynthetic process	830	6	14.37	953	0.99717	1	1
GO:0000002	mitochondrial genome maintenance	5	0	0.09	954	1	1	1
GO:0000018	regulation of DNA recombination	15	0	0.26	955	1	1	1
GO:0000022	mitotic spindle elongation	9	0	0.16	956	1	1	1
GO:0000027	ribosomal large subunit assembly	19	0	0.33	957	1	1	1
GO:0000028	ribosomal small subunit assembly	17	0	0.29	958	1	1	1
GO:0000045	autophagosome assembly	30	0	0.52	959	1	1	1
GO:0000054	ribosomal subunit export from nucleus	8	0	0.14	960	1	1	1
GO:0000055	ribosomal large subunit export from nucleus	6	0	0.1	961	1	1	1
GO:0000070	mitotic sister chromatid segregation	88	0	1.52	962	1	1	1
GO:0000075	cell cycle checkpoint	54	0	0.93	963	1	1	1
GO:0000076	DNA replication checkpoint	13	0	0.23	964	1	1	1
GO:0000077	DNA damage checkpoint	28	0	0.48	965	1	1	1
GO:0000079	regulation of cyclin-dependent protein serine/threonine kinase activity	17	0	0.29	966	1	1	1
GO:0000082	G1/S transition of mitotic cell cycle	29	0	0.5	967	1	1	1
GO:0000086	G2/M transition of mitotic cell cycle	32	0	0.55	968	1	1	1
GO:0000097	sulfur amino acid biosynthetic process	12	0	0.21	969	1	1	1
GO:0000132	establishment of mitotic spindle orientation	17	0	0.29	970	1	1	1
GO:0000154	rRNA modification	19	0	0.33	971	1	1	1
GO:0000165	MAPK cascade	120	0	2.08	972	1	1	1
GO:0000184	nuclear-transcribed mRNA catabolic process, nonsense-mediated decay	15	0	0.26	973	1	1	1
GO:0000186	activation of MAPKK activity	5	0	0.09	974	1	1	1
GO:0000187	activation of MAPK activity	8	0	0.14	975	1	1	1
GO:0000209	protein polyubiquitination	74	0	1.28	976	1	1	1
GO:0000212	meiotic spindle organization	28	0	0.48	977	1	1	1
GO:0000226	microtubule cytoskeleton organization	277	0	4.79	978	1	1	1
GO:0000245	spliceosomal complex assembly	20	0	0.35	979	1	1	1
GO:0000266	mitochondrial fission	13	0	0.23	980	1	1	1
GO:0000270	peptidoglycan metabolic process	8	0	0.14	981	1	1	1
GO:0000271	polysaccharide biosynthetic process	13	0	0.23	982	1	1	1
GO:0000272	polysaccharide catabolic process	12	0	0.21	983	1	1	1
GO:0000278	mitotic cell cycle	400	0	6.92	984	1	1	1
GO:0000280	nuclear division	230	0	3.98	985	1	1	1
GO:0000281	mitotic cytokinesis	61	0	1.06	986	1	1	1
GO:0000288	nuclear-transcribed mRNA catabolic process, deadenylation-dependent decay	23	0	0.4	987	1	1	1
GO:0000289	nuclear-transcribed mRNA poly(A) tail shortening	14	0	0.24	988	1	1	1
GO:0000290	deadenylation-dependent decapping of nuclear-transcribed mRNA	5	0	0.09	989	1	1	1
GO:0000291	nuclear-transcribed mRNA catabolic process, exonucleolytic	11	0	0.19	990	1	1	1
GO:0000303	response to superoxide	5	0	0.09	991	1	1	1
GO:0000305	response to oxygen radical	5	0	0.09	992	1	1	1
GO:0000335	negative regulation of transposition, DNA-mediated	6	0	0.1	993	1	1	1
GO:0000337	regulation of transposition, DNA-mediated	6	0	0.1	994	1	1	1
GO:0000338	protein deneddylation	10	0	0.17	995	1	1	1
GO:0000375	RNA splicing, via transesterification reactions	223	0	3.86	996	1	1	1
GO:0000377	RNA splicing, via transesterification reactions with bulged adenosine as nucleophile	223	0	3.86	997	1	1	1
GO:0000380	alternative mRNA splicing, via spliceosome	75	0	1.3	998	1	1	1
GO:0000381	regulation of alternative mRNA splicing, via spliceosome	75	0	1.3	999	1	1	1
GO:0000387	spliceosomal snRNP assembly	15	0	0.26	1000	1	1	1
GO:0000393	spliceosomal conformational changes to generate catalytic conformation	5	0	0.09	1001	1	1	1
GO:0000394	RNA splicing, via endonucleolytic cleavage and ligation	5	0	0.09	1002	1	1	1
GO:0000398	mRNA splicing, via spliceosome	223	0	3.86	1003	1	1	1
GO:0000413	protein peptidyl-prolyl isomerization	16	0	0.28	1004	1	1	1
GO:0000422	autophagy of mitochondrion	28	0	0.48	1005	1	1	1
GO:0000459	exonucleolytic trimming involved in rRNA processing	5	0	0.09	1006	1	1	1
GO:0000460	maturation of 5.8S rRNA	14	0	0.24	1007	1	1	1
GO:0000462	maturation of SSU-rRNA from tricistronic rRNA transcript (SSU-rRNA, 5.8S rRNA, LSU-rRNA)	25	0	0.43	1008	1	1	1
GO:0000463	maturation of LSU-rRNA from tricistronic rRNA transcript (SSU-rRNA, 5.8S rRNA, LSU-rRNA)	12	0	0.21	1009	1	1	1
GO:0000466	maturation of 5.8S rRNA from tricistronic rRNA transcript (SSU-rRNA, 5.8S rRNA, LSU-rRNA)	12	0	0.21	1010	1	1	1
GO:0000467	exonucleolytic trimming to generate mature 3'-end of 5.8S rRNA from tricistronic rRNA transcript (SS...	5	0	0.09	1011	1	1	1
GO:0000469	cleavage involved in rRNA processing	13	0	0.23	1012	1	1	1
GO:0000470	maturation of LSU-rRNA	19	0	0.33	1013	1	1	1
GO:0000478	endonucleolytic cleavage involved in rRNA processing	5	0	0.09	1014	1	1	1
GO:0000479	endonucleolytic cleavage of tricistronic rRNA transcript (SSU-rRNA, 5.8S rRNA, LSU-rRNA)	5	0	0.09	1015	1	1	1
GO:0000491	small nucleolar ribonucleoprotein complex assembly	8	0	0.14	1016	1	1	1
GO:0000492	box C/D snoRNP assembly	6	0	0.1	1017	1	1	1
GO:0000578	embryonic axis specification	95	0	1.64	1018	1	1	1
GO:0000723	telomere maintenance	29	0	0.5	1019	1	1	1
GO:0000724	double-strand break repair via homologous recombination	46	0	0.8	1020	1	1	1
GO:0000725	recombinational repair	46	0	0.8	1021	1	1	1
GO:0000726	non-recombinational repair	8	0	0.14	1022	1	1	1
GO:0000727	double-strand break repair via break-induced replication	11	0	0.19	1023	1	1	1
GO:0000729	DNA double-strand break processing	5	0	0.09	1024	1	1	1
GO:0000731	DNA synthesis involved in DNA repair	9	0	0.16	1025	1	1	1
GO:0000737	DNA catabolic process, endonucleolytic	17	0	0.29	1026	1	1	1
GO:0000768	syncytium formation by plasma membrane fusion	45	0	0.78	1027	1	1	1
GO:0000819	sister chromatid segregation	100	0	1.73	1028	1	1	1
GO:0000910	cytokinesis	99	0	1.71	1029	1	1	1
GO:0000912	assembly of actomyosin apparatus involved in cytokinesis	15	0	0.26	1030	1	1	1
GO:0000915	actomyosin contractile ring assembly	15	0	0.26	1031	1	1	1
GO:0000916	actomyosin contractile ring contraction	8	0	0.14	1032	1	1	1
GO:0000956	nuclear-transcribed mRNA catabolic process	52	0	0.9	1033	1	1	1
GO:0000959	mitochondrial RNA metabolic process	21	0	0.36	1034	1	1	1
GO:0000963	mitochondrial RNA processing	7	0	0.12	1035	1	1	1
GO:0000966	RNA 5'-end processing	6	0	0.1	1036	1	1	1
GO:0000972	transcription-dependent tethering of RNA polymerase II gene DNA at nuclear periphery	6	0	0.1	1037	1	1	1
GO:0001101	response to acid chemical	14	0	0.24	1038	1	1	1
GO:0001109	promoter clearance during DNA-templated transcription	6	0	0.1	1039	1	1	1
GO:0001111	promoter clearance from RNA polymerase II promoter	6	0	0.1	1040	1	1	1
GO:0001112	DNA-templated transcription open complex formation	6	0	0.1	1041	1	1	1
GO:0001113	transcription open complex formation at RNA polymerase II promoter	6	0	0.1	1042	1	1	1
GO:0001120	protein-DNA complex remodeling	6	0	0.1	1043	1	1	1
GO:0001173	DNA-templated transcriptional start site selection	8	0	0.14	1044	1	1	1
GO:0001174	transcriptional start site selection at RNA polymerase II promoter	8	0	0.14	1045	1	1	1
GO:0001178	regulation of transcriptional start site selection at RNA polymerase II promoter	7	0	0.12	1046	1	1	1
GO:0001508	action potential	8	0	0.14	1047	1	1	1
GO:0001510	RNA methylation	39	0	0.68	1048	1	1	1
GO:0001522	pseudouridine synthesis	12	0	0.21	1049	1	1	1
GO:0001539	cilium or flagellum-dependent cell motility	39	0	0.68	1050	1	1	1
GO:0001558	regulation of cell growth	71	0	1.23	1051	1	1	1
GO:0001578	microtubule bundle formation	40	0	0.69	1052	1	1	1
GO:0001672	regulation of chromatin assembly or disassembly	23	0	0.4	1053	1	1	1
GO:0001676	long-chain fatty acid metabolic process	11	0	0.19	1054	1	1	1
GO:0001678	cellular glucose homeostasis	6	0	0.1	1055	1	1	1
GO:0001682	tRNA 5'-leader removal	5	0	0.09	1056	1	1	1
GO:0001700	embryonic development via the syncytial blastoderm	149	0	2.58	1057	1	1	1
GO:0001703	gastrulation with mouth forming first	28	0	0.48	1058	1	1	1
GO:0001706	endoderm formation	5	0	0.09	1059	1	1	1
GO:0001731	formation of translation preinitiation complex	11	0	0.19	1060	1	1	1
GO:0001737	establishment of imaginal disc-derived wing hair orientation	21	0	0.36	1061	1	1	1
GO:0001746	Bolwig's organ morphogenesis	7	0	0.12	1062	1	1	1
GO:0001763	morphogenesis of a branching structure	46	0	0.8	1063	1	1	1
GO:0001764	neuron migration	6	0	0.1	1064	1	1	1
GO:0001775	cell activation	14	0	0.24	1065	1	1	1
GO:0001779	natural killer cell differentiation	9	0	0.16	1066	1	1	1
GO:0001838	embryonic epithelial tube formation	5	0	0.09	1067	1	1	1
GO:0001845	phagolysosome assembly	5	0	0.09	1068	1	1	1
GO:0001881	receptor recycling	6	0	0.1	1069	1	1	1
GO:0001885	endothelial cell development	6	0	0.1	1070	1	1	1
GO:0001894	tissue homeostasis	53	0	0.92	1071	1	1	1
GO:0001895	retina homeostasis	16	0	0.28	1072	1	1	1
GO:0001932	regulation of protein phosphorylation	177	0	3.06	1073	1	1	1
GO:0001933	negative regulation of protein phosphorylation	61	0	1.06	1074	1	1	1
GO:0001934	positive regulation of protein phosphorylation	92	0	1.59	1075	1	1	1
GO:0001941	postsynaptic membrane organization	11	0	0.19	1076	1	1	1
GO:0001952	regulation of cell-matrix adhesion	6	0	0.1	1077	1	1	1
GO:0002011	morphogenesis of an epithelial sheet	5	0	0.09	1078	1	1	1
GO:0002027	regulation of heart rate	11	0	0.19	1079	1	1	1
GO:0002028	regulation of sodium ion transport	7	0	0.12	1080	1	1	1
GO:0002052	positive regulation of neuroblast proliferation	13	0	0.23	1081	1	1	1
GO:0002067	glandular epithelial cell differentiation	8	0	0.14	1082	1	1	1
GO:0002082	regulation of oxidative phosphorylation	12	0	0.21	1083	1	1	1
GO:0002090	regulation of receptor internalization	5	0	0.09	1084	1	1	1
GO:0002092	positive regulation of receptor internalization	5	0	0.09	1085	1	1	1
GO:0002097	tRNA wobble base modification	16	0	0.28	1086	1	1	1
GO:0002098	tRNA wobble uridine modification	14	0	0.24	1087	1	1	1
GO:0002118	aggressive behavior	12	0	0.21	1088	1	1	1
GO:0002121	inter-male aggressive behavior	9	0	0.16	1089	1	1	1
GO:0002164	larval development	133	0	2.3	1090	1	1	1
GO:0002168	instar larval development	59	0	1.02	1091	1	1	1
GO:0002181	cytoplasmic translation	117	0	2.03	1092	1	1	1
GO:0002182	cytoplasmic translational elongation	6	0	0.1	1093	1	1	1
GO:0002183	cytoplasmic translational initiation	15	0	0.26	1094	1	1	1
GO:0002218	activation of innate immune response	6	0	0.1	1095	1	1	1
GO:0002221	pattern recognition receptor signaling pathway	8	0	0.14	1096	1	1	1
GO:0002225	positive regulation of antimicrobial peptide production	41	0	0.71	1097	1	1	1
GO:0002230	positive regulation of defense response to virus by host	9	0	0.16	1098	1	1	1
GO:0002237	response to molecule of bacterial origin	12	0	0.21	1099	1	1	1
GO:0002251	organ or tissue specific immune response	13	0	0.23	1100	1	1	1
GO:0002252	immune effector process	130	0	2.25	1101	1	1	1
GO:0002253	activation of immune response	7	0	0.12	1102	1	1	1
GO:0002263	cell activation involved in immune response	9	0	0.16	1103	1	1	1
GO:0002285	lymphocyte activation involved in immune response	9	0	0.16	1104	1	1	1
GO:0002323	natural killer cell activation involved in immune response	9	0	0.16	1105	1	1	1
GO:0002325	natural killer cell differentiation involved in immune response	9	0	0.16	1106	1	1	1
GO:0002366	leukocyte activation involved in immune response	9	0	0.16	1107	1	1	1
GO:0002385	mucosal immune response	13	0	0.23	1108	1	1	1
GO:0002440	production of molecular mediator of immune response	52	0	0.9	1109	1	1	1
GO:0002520	immune system development	91	0	1.58	1110	1	1	1
GO:0002521	leukocyte differentiation	9	0	0.16	1111	1	1	1
GO:0002682	regulation of immune system process	188	0	3.25	1112	1	1	1
GO:0002683	negative regulation of immune system process	65	0	1.13	1113	1	1	1
GO:0002684	positive regulation of immune system process	85	0	1.47	1114	1	1	1
GO:0002694	regulation of leukocyte activation	9	0	0.16	1115	1	1	1
GO:0002695	negative regulation of leukocyte activation	9	0	0.16	1116	1	1	1
GO:0002697	regulation of immune effector process	70	0	1.21	1117	1	1	1
GO:0002698	negative regulation of immune effector process	18	0	0.31	1118	1	1	1
GO:0002699	positive regulation of immune effector process	41	0	0.71	1119	1	1	1
GO:0002700	regulation of production of molecular mediator of immune response	51	0	0.88	1120	1	1	1
GO:0002701	negative regulation of production of molecular mediator of immune response	9	0	0.16	1121	1	1	1
GO:0002702	positive regulation of production of molecular mediator of immune response	41	0	0.71	1122	1	1	1
GO:0002759	regulation of antimicrobial humoral response	54	0	0.93	1123	1	1	1
GO:0002760	positive regulation of antimicrobial humoral response	41	0	0.71	1124	1	1	1
GO:0002764	immune response-regulating signaling pathway	7	0	0.12	1125	1	1	1
GO:0002775	antimicrobial peptide production	51	0	0.88	1126	1	1	1
GO:0002777	antimicrobial peptide biosynthetic process	26	0	0.45	1127	1	1	1
GO:0002778	antibacterial peptide production	23	0	0.4	1128	1	1	1
GO:0002780	antibacterial peptide biosynthetic process	23	0	0.4	1129	1	1	1
GO:0002781	antifungal peptide production	10	0	0.17	1130	1	1	1
GO:0002784	regulation of antimicrobial peptide production	50	0	0.87	1131	1	1	1
GO:0002785	negative regulation of antimicrobial peptide production	8	0	0.14	1132	1	1	1
GO:0002786	regulation of antibacterial peptide production	23	0	0.4	1133	1	1	1
GO:0002788	regulation of antifungal peptide production	10	0	0.17	1134	1	1	1
GO:0002790	peptide secretion	76	0	1.32	1135	1	1	1
GO:0002791	regulation of peptide secretion	32	0	0.55	1136	1	1	1
GO:0002792	negative regulation of peptide secretion	11	0	0.19	1137	1	1	1
GO:0002793	positive regulation of peptide secretion	18	0	0.31	1138	1	1	1
GO:0002803	positive regulation of antibacterial peptide production	20	0	0.35	1139	1	1	1
GO:0002804	positive regulation of antifungal peptide production	9	0	0.16	1140	1	1	1
GO:0002805	regulation of antimicrobial peptide biosynthetic process	26	0	0.45	1141	1	1	1
GO:0002807	positive regulation of antimicrobial peptide biosynthetic process	23	0	0.4	1142	1	1	1
GO:0002808	regulation of antibacterial peptide biosynthetic process	23	0	0.4	1143	1	1	1
GO:0002812	biosynthetic process of antibacterial peptides active against Gram-negative bacteria	9	0	0.16	1144	1	1	1
GO:0002813	regulation of biosynthetic process of antibacterial peptides active against Gram-negative bacteria	9	0	0.16	1145	1	1	1
GO:0002831	regulation of response to biotic stimulus	131	0	2.27	1146	1	1	1
GO:0002832	negative regulation of response to biotic stimulus	39	0	0.68	1147	1	1	1
GO:0002833	positive regulation of response to biotic stimulus	77	0	1.33	1148	1	1	1
GO:0002920	regulation of humoral immune response	58	0	1	1149	1	1	1
GO:0002921	negative regulation of humoral immune response	14	0	0.24	1150	1	1	1
GO:0002922	positive regulation of humoral immune response	42	0	0.73	1151	1	1	1
GO:0003007	heart morphogenesis	34	0	0.59	1152	1	1	1
GO:0003012	muscle system process	30	0	0.52	1153	1	1	1
GO:0003013	circulatory system process	35	0	0.61	1154	1	1	1
GO:0003014	renal system process	20	0	0.35	1155	1	1	1
GO:0003015	heart process	35	0	0.61	1156	1	1	1
GO:0003156	regulation of animal organ formation	9	0	0.16	1157	1	1	1
GO:0003158	endothelium development	6	0	0.1	1158	1	1	1
GO:0003333	amino acid transmembrane transport	40	0	0.69	1159	1	1	1
GO:0003341	cilium movement	24	0	0.42	1160	1	1	1
GO:0003381	epithelial cell morphogenesis involved in gastrulation	11	0	0.19	1161	1	1	1
GO:0003382	epithelial cell morphogenesis	25	0	0.43	1162	1	1	1
GO:0003383	apical constriction	19	0	0.33	1163	1	1	1
GO:0003384	apical constriction involved in gastrulation	11	0	0.19	1164	1	1	1
GO:0003401	axis elongation	7	0	0.12	1165	1	1	1
GO:0003407	neural retina development	6	0	0.1	1166	1	1	1
GO:0005976	polysaccharide metabolic process	34	0	0.59	1167	1	1	1
GO:0005977	glycogen metabolic process	26	0	0.45	1168	1	1	1
GO:0005978	glycogen biosynthetic process	6	0	0.1	1169	1	1	1
GO:0005980	glycogen catabolic process	11	0	0.19	1170	1	1	1
GO:0005991	trehalose metabolic process	9	0	0.16	1171	1	1	1
GO:0006011	UDP-glucose metabolic process	8	0	0.14	1172	1	1	1
GO:0006023	aminoglycan biosynthetic process	19	0	0.33	1173	1	1	1
GO:0006024	glycosaminoglycan biosynthetic process	9	0	0.16	1174	1	1	1
GO:0006026	aminoglycan catabolic process	19	0	0.33	1175	1	1	1
GO:0006027	glycosaminoglycan catabolic process	9	0	0.16	1176	1	1	1
GO:0006029	proteoglycan metabolic process	20	0	0.35	1177	1	1	1
GO:0006031	chitin biosynthetic process	7	0	0.12	1178	1	1	1
GO:0006032	chitin catabolic process	10	0	0.17	1179	1	1	1
GO:0006034	cuticle chitin metabolic process	7	0	0.12	1180	1	1	1
GO:0006035	cuticle chitin biosynthetic process	6	0	0.1	1181	1	1	1
GO:0006044	N-acetylglucosamine metabolic process	8	0	0.14	1182	1	1	1
GO:0006047	UDP-N-acetylglucosamine metabolic process	6	0	0.1	1183	1	1	1
GO:0006071	glycerol metabolic process	9	0	0.16	1184	1	1	1
GO:0006072	glycerol-3-phosphate metabolic process	14	0	0.24	1185	1	1	1
GO:0006073	cellular glucan metabolic process	26	0	0.45	1186	1	1	1
GO:0006081	cellular aldehyde metabolic process	19	0	0.33	1187	1	1	1
GO:0006084	acetyl-CoA metabolic process	10	0	0.17	1188	1	1	1
GO:0006085	acetyl-CoA biosynthetic process	5	0	0.09	1189	1	1	1
GO:0006091	generation of precursor metabolites and energy	184	0	3.18	1190	1	1	1
GO:0006096	glycolytic process	25	0	0.43	1191	1	1	1
GO:0006098	pentose-phosphate shunt	5	0	0.09	1192	1	1	1
GO:0006099	tricarboxylic acid cycle	34	0	0.59	1193	1	1	1
GO:0006102	isocitrate metabolic process	6	0	0.1	1194	1	1	1
GO:0006108	malate metabolic process	8	0	0.14	1195	1	1	1
GO:0006109	regulation of carbohydrate metabolic process	21	0	0.36	1196	1	1	1
GO:0006112	energy reserve metabolic process	26	0	0.45	1197	1	1	1
GO:0006116	NADH oxidation	7	0	0.12	1198	1	1	1
GO:0006119	oxidative phosphorylation	82	0	1.42	1199	1	1	1
GO:0006120	mitochondrial electron transport, NADH to ubiquinone	33	0	0.57	1200	1	1	1
GO:0006121	mitochondrial electron transport, succinate to ubiquinone	9	0	0.16	1201	1	1	1
GO:0006122	mitochondrial electron transport, ubiquinol to cytochrome c	12	0	0.21	1202	1	1	1
GO:0006123	mitochondrial electron transport, cytochrome c to oxygen	11	0	0.19	1203	1	1	1
GO:0006140	regulation of nucleotide metabolic process	5	0	0.09	1204	1	1	1
GO:0006152	purine nucleoside catabolic process	9	0	0.16	1205	1	1	1
GO:0006154	adenosine catabolic process	5	0	0.09	1206	1	1	1
GO:0006164	purine nucleotide biosynthetic process	65	0	1.13	1207	1	1	1
GO:0006165	nucleoside diphosphate phosphorylation	29	0	0.5	1208	1	1	1
GO:0006182	cGMP biosynthetic process	6	0	0.1	1209	1	1	1
GO:0006195	purine nucleotide catabolic process	8	0	0.14	1210	1	1	1
GO:0006207	'de novo' pyrimidine nucleobase biosynthetic process	7	0	0.12	1211	1	1	1
GO:0006220	pyrimidine nucleotide metabolic process	14	0	0.24	1212	1	1	1
GO:0006221	pyrimidine nucleotide biosynthetic process	14	0	0.24	1213	1	1	1
GO:0006259	DNA metabolic process	218	0	3.77	1214	1	1	1
GO:0006260	DNA replication	75	0	1.3	1215	1	1	1
GO:0006261	DNA-dependent DNA replication	63	0	1.09	1216	1	1	1
GO:0006264	mitochondrial DNA replication	5	0	0.09	1217	1	1	1
GO:0006265	DNA topological change	5	0	0.09	1218	1	1	1
GO:0006267	pre-replicative complex assembly involved in nuclear cell cycle DNA replication	5	0	0.09	1219	1	1	1
GO:0006268	DNA unwinding involved in DNA replication	7	0	0.12	1220	1	1	1
GO:0006270	DNA replication initiation	13	0	0.23	1221	1	1	1
GO:0006271	DNA strand elongation involved in DNA replication	12	0	0.21	1222	1	1	1
GO:0006272	leading strand elongation	7	0	0.12	1223	1	1	1
GO:0006275	regulation of DNA replication	28	0	0.48	1224	1	1	1
GO:0006277	DNA amplification	15	0	0.26	1225	1	1	1
GO:0006281	DNA repair	143	0	2.48	1226	1	1	1
GO:0006282	regulation of DNA repair	13	0	0.23	1227	1	1	1
GO:0006284	base-excision repair	10	0	0.17	1228	1	1	1
GO:0006289	nucleotide-excision repair	22	0	0.38	1229	1	1	1
GO:0006298	mismatch repair	10	0	0.17	1230	1	1	1
GO:0006301	postreplication repair	10	0	0.17	1231	1	1	1
GO:0006302	double-strand break repair	70	0	1.21	1232	1	1	1
GO:0006303	double-strand break repair via nonhomologous end joining	5	0	0.09	1233	1	1	1
GO:0006308	DNA catabolic process	19	0	0.33	1234	1	1	1
GO:0006309	apoptotic DNA fragmentation	15	0	0.26	1235	1	1	1
GO:0006310	DNA recombination	72	0	1.25	1236	1	1	1
GO:0006312	mitotic recombination	7	0	0.12	1237	1	1	1
GO:0006313	transposition, DNA-mediated	6	0	0.1	1238	1	1	1
GO:0006323	DNA packaging	94	0	1.63	1239	1	1	1
GO:0006325	chromatin organization	320	0	5.54	1240	1	1	1
GO:0006333	chromatin assembly or disassembly	52	0	0.9	1241	1	1	1
GO:0006334	nucleosome assembly	18	0	0.31	1242	1	1	1
GO:0006336	DNA replication-independent nucleosome assembly	5	0	0.09	1243	1	1	1
GO:0006338	chromatin remodeling	108	0	1.87	1244	1	1	1
GO:0006342	chromatin silencing	83	0	1.44	1245	1	1	1
GO:0006346	DNA methylation-dependent heterochromatin assembly	7	0	0.12	1246	1	1	1
GO:0006348	chromatin silencing at telomere	5	0	0.09	1247	1	1	1
GO:0006352	DNA-templated transcription, initiation	81	0	1.4	1248	1	1	1
GO:0006353	DNA-templated transcription, termination	8	0	0.14	1249	1	1	1
GO:0006354	DNA-templated transcription, elongation	37	0	0.64	1250	1	1	1
GO:0006356	regulation of transcription by RNA polymerase I	10	0	0.17	1251	1	1	1
GO:0006359	regulation of transcription by RNA polymerase III	6	0	0.1	1252	1	1	1
GO:0006360	transcription by RNA polymerase I	19	0	0.33	1253	1	1	1
GO:0006364	rRNA processing	117	0	2.03	1254	1	1	1
GO:0006367	transcription initiation from RNA polymerase II promoter	68	0	1.18	1255	1	1	1
GO:0006368	transcription elongation from RNA polymerase II promoter	30	0	0.52	1256	1	1	1
GO:0006376	mRNA splice site selection	12	0	0.21	1257	1	1	1
GO:0006378	mRNA polyadenylation	22	0	0.38	1258	1	1	1
GO:0006379	mRNA cleavage	7	0	0.12	1259	1	1	1
GO:0006383	transcription by RNA polymerase III	21	0	0.36	1260	1	1	1
GO:0006384	transcription initiation from RNA polymerase III promoter	10	0	0.17	1261	1	1	1
GO:0006388	tRNA splicing, via endonucleolytic cleavage and ligation	5	0	0.09	1262	1	1	1
GO:0006390	mitochondrial transcription	10	0	0.17	1263	1	1	1
GO:0006396	RNA processing	497	0	8.6	1264	1	1	1
GO:0006397	mRNA processing	269	0	4.66	1265	1	1	1
GO:0006398	mRNA 3'-end processing by stem-loop binding and cleavage	7	0	0.12	1266	1	1	1
GO:0006399	tRNA metabolic process	109	0	1.89	1267	1	1	1
GO:0006400	tRNA modification	46	0	0.8	1268	1	1	1
GO:0006401	RNA catabolic process	82	0	1.42	1269	1	1	1
GO:0006402	mRNA catabolic process	71	0	1.23	1270	1	1	1
GO:0006403	RNA localization	147	0	2.54	1271	1	1	1
GO:0006405	RNA export from nucleus	42	0	0.73	1272	1	1	1
GO:0006406	mRNA export from nucleus	26	0	0.45	1273	1	1	1
GO:0006414	translational elongation	26	0	0.45	1274	1	1	1
GO:0006415	translational termination	7	0	0.12	1275	1	1	1
GO:0006418	tRNA aminoacylation for protein translation	37	0	0.64	1276	1	1	1
GO:0006448	regulation of translational elongation	7	0	0.12	1277	1	1	1
GO:0006458	'de novo' protein folding	19	0	0.33	1278	1	1	1
GO:0006465	signal peptide processing	7	0	0.12	1279	1	1	1
GO:0006469	negative regulation of protein kinase activity	21	0	0.36	1280	1	1	1
GO:0006470	protein dephosphorylation	94	0	1.63	1281	1	1	1
GO:0006471	protein ADP-ribosylation	5	0	0.09	1282	1	1	1
GO:0006473	protein acetylation	80	0	1.38	1283	1	1	1
GO:0006474	N-terminal protein amino acid acetylation	11	0	0.19	1284	1	1	1
GO:0006475	internal protein amino acid acetylation	72	0	1.25	1285	1	1	1
GO:0006476	protein deacetylation	14	0	0.24	1286	1	1	1
GO:0006479	protein methylation	73	0	1.26	1287	1	1	1
GO:0006482	protein demethylation	8	0	0.14	1288	1	1	1
GO:0006486	protein glycosylation	90	0	1.56	1289	1	1	1
GO:0006487	protein N-linked glycosylation	36	0	0.62	1290	1	1	1
GO:0006488	dolichol-linked oligosaccharide biosynthetic process	7	0	0.12	1291	1	1	1
GO:0006490	oligosaccharide-lipid intermediate biosynthetic process	10	0	0.17	1292	1	1	1
GO:0006491	N-glycan processing	16	0	0.28	1293	1	1	1
GO:0006493	protein O-linked glycosylation	34	0	0.59	1294	1	1	1
GO:0006497	protein lipidation	56	0	0.97	1295	1	1	1
GO:0006505	GPI anchor metabolic process	31	0	0.54	1296	1	1	1
GO:0006506	GPI anchor biosynthetic process	29	0	0.5	1297	1	1	1
GO:0006509	membrane protein ectodomain proteolysis	9	0	0.16	1298	1	1	1
GO:0006511	ubiquitin-dependent protein catabolic process	261	0	4.52	1299	1	1	1
GO:0006513	protein monoubiquitination	11	0	0.19	1300	1	1	1
GO:0006515	protein quality control for misfolded or incompletely synthesized proteins	11	0	0.19	1301	1	1	1
GO:0006516	glycoprotein catabolic process	5	0	0.09	1302	1	1	1
GO:0006536	glutamate metabolic process	14	0	0.24	1303	1	1	1
GO:0006537	glutamate biosynthetic process	5	0	0.09	1304	1	1	1
GO:0006538	glutamate catabolic process	5	0	0.09	1305	1	1	1
GO:0006541	glutamine metabolic process	7	0	0.12	1306	1	1	1
GO:0006555	methionine metabolic process	10	0	0.17	1307	1	1	1
GO:0006560	proline metabolic process	7	0	0.12	1308	1	1	1
GO:0006577	amino-acid betaine metabolic process	5	0	0.09	1309	1	1	1
GO:0006582	melanin metabolic process	43	0	0.74	1310	1	1	1
GO:0006605	protein targeting	106	0	1.83	1311	1	1	1
GO:0006606	protein import into nucleus	48	0	0.83	1312	1	1	1
GO:0006607	NLS-bearing protein import into nucleus	7	0	0.12	1313	1	1	1
GO:0006611	protein export from nucleus	46	0	0.8	1314	1	1	1
GO:0006612	protein targeting to membrane	31	0	0.54	1315	1	1	1
GO:0006613	cotranslational protein targeting to membrane	11	0	0.19	1316	1	1	1
GO:0006614	SRP-dependent cotranslational protein targeting to membrane	11	0	0.19	1317	1	1	1
GO:0006620	posttranslational protein targeting to endoplasmic reticulum membrane	6	0	0.1	1318	1	1	1
GO:0006623	protein targeting to vacuole	15	0	0.26	1319	1	1	1
GO:0006625	protein targeting to peroxisome	8	0	0.14	1320	1	1	1
GO:0006626	protein targeting to mitochondrion	47	0	0.81	1321	1	1	1
GO:0006627	protein processing involved in protein targeting to mitochondrion	6	0	0.1	1322	1	1	1
GO:0006635	fatty acid beta-oxidation	29	0	0.5	1323	1	1	1
GO:0006638	neutral lipid metabolic process	42	0	0.73	1324	1	1	1
GO:0006639	acylglycerol metabolic process	42	0	0.73	1325	1	1	1
GO:0006641	triglyceride metabolic process	35	0	0.61	1326	1	1	1
GO:0006661	phosphatidylinositol biosynthetic process	38	0	0.66	1327	1	1	1
GO:0006662	glycerol ether metabolic process	8	0	0.14	1328	1	1	1
GO:0006684	sphingomyelin metabolic process	5	0	0.09	1329	1	1	1
GO:0006688	glycosphingolipid biosynthetic process	9	0	0.16	1330	1	1	1
GO:0006694	steroid biosynthetic process	24	0	0.42	1331	1	1	1
GO:0006697	ecdysone biosynthetic process	6	0	0.1	1332	1	1	1
GO:0006718	juvenile hormone biosynthetic process	5	0	0.09	1333	1	1	1
GO:0006726	eye pigment biosynthetic process	32	0	0.55	1334	1	1	1
GO:0006727	ommochrome biosynthetic process	14	0	0.24	1335	1	1	1
GO:0006729	tetrahydrobiopterin biosynthetic process	5	0	0.09	1336	1	1	1
GO:0006730	one-carbon metabolic process	9	0	0.16	1337	1	1	1
GO:0006733	oxidoreduction coenzyme metabolic process	17	0	0.29	1338	1	1	1
GO:0006734	NADH metabolic process	9	0	0.16	1339	1	1	1
GO:0006739	NADP metabolic process	10	0	0.17	1340	1	1	1
GO:0006740	NADPH regeneration	5	0	0.09	1341	1	1	1
GO:0006743	ubiquinone metabolic process	11	0	0.19	1342	1	1	1
GO:0006744	ubiquinone biosynthetic process	11	0	0.19	1343	1	1	1
GO:0006751	glutathione catabolic process	6	0	0.1	1344	1	1	1
GO:0006754	ATP biosynthetic process	22	0	0.38	1345	1	1	1
GO:0006757	ATP generation from ADP	25	0	0.43	1346	1	1	1
GO:0006760	folic acid-containing compound metabolic process	11	0	0.19	1347	1	1	1
GO:0006766	vitamin metabolic process	12	0	0.21	1348	1	1	1
GO:0006767	water-soluble vitamin metabolic process	10	0	0.17	1349	1	1	1
GO:0006778	porphyrin-containing compound metabolic process	12	0	0.21	1350	1	1	1
GO:0006779	porphyrin-containing compound biosynthetic process	11	0	0.19	1351	1	1	1
GO:0006783	heme biosynthetic process	11	0	0.19	1352	1	1	1
GO:0006801	superoxide metabolic process	7	0	0.12	1353	1	1	1
GO:0006805	xenobiotic metabolic process	13	0	0.23	1354	1	1	1
GO:0006813	potassium ion transport	48	0	0.83	1355	1	1	1
GO:0006814	sodium ion transport	27	0	0.47	1356	1	1	1
GO:0006816	calcium ion transport	58	0	1	1357	1	1	1
GO:0006817	phosphate ion transport	15	0	0.26	1358	1	1	1
GO:0006821	chloride transport	26	0	0.45	1359	1	1	1
GO:0006835	dicarboxylic acid transport	19	0	0.33	1360	1	1	1
GO:0006839	mitochondrial transport	93	0	1.61	1361	1	1	1
GO:0006848	pyruvate transport	6	0	0.1	1362	1	1	1
GO:0006851	mitochondrial calcium ion transmembrane transport	7	0	0.12	1363	1	1	1
GO:0006855	drug transmembrane transport	16	0	0.28	1364	1	1	1
GO:0006865	amino acid transport	46	0	0.8	1365	1	1	1
GO:0006869	lipid transport	57	0	0.99	1366	1	1	1
GO:0006873	cellular ion homeostasis	101	0	1.75	1367	1	1	1
GO:0006874	cellular calcium ion homeostasis	45	0	0.78	1368	1	1	1
GO:0006875	cellular metal ion homeostasis	74	0	1.28	1369	1	1	1
GO:0006878	cellular copper ion homeostasis	7	0	0.12	1370	1	1	1
GO:0006879	cellular iron ion homeostasis	8	0	0.14	1371	1	1	1
GO:0006882	cellular zinc ion homeostasis	7	0	0.12	1372	1	1	1
GO:0006883	cellular sodium ion homeostasis	5	0	0.09	1373	1	1	1
GO:0006884	cell volume homeostasis	6	0	0.1	1374	1	1	1
GO:0006885	regulation of pH	26	0	0.45	1375	1	1	1
GO:0006886	intracellular protein transport	346	0	5.99	1376	1	1	1
GO:0006887	exocytosis	76	0	1.32	1377	1	1	1
GO:0006888	endoplasmic reticulum to Golgi vesicle-mediated transport	59	0	1.02	1378	1	1	1
GO:0006890	retrograde vesicle-mediated transport, Golgi to endoplasmic reticulum	21	0	0.36	1379	1	1	1
GO:0006891	intra-Golgi vesicle-mediated transport	23	0	0.4	1380	1	1	1
GO:0006892	post-Golgi vesicle-mediated transport	28	0	0.48	1381	1	1	1
GO:0006893	Golgi to plasma membrane transport	15	0	0.26	1382	1	1	1
GO:0006896	Golgi to vacuole transport	8	0	0.14	1383	1	1	1
GO:0006898	receptor-mediated endocytosis	52	0	0.9	1384	1	1	1
GO:0006900	vesicle budding from membrane	15	0	0.26	1385	1	1	1
GO:0006901	vesicle coating	5	0	0.09	1386	1	1	1
GO:0006903	vesicle targeting	10	0	0.17	1387	1	1	1
GO:0006904	vesicle docking involved in exocytosis	22	0	0.38	1388	1	1	1
GO:0006906	vesicle fusion	38	0	0.66	1389	1	1	1
GO:0006909	phagocytosis	45	0	0.78	1390	1	1	1
GO:0006911	phagocytosis, engulfment	16	0	0.28	1391	1	1	1
GO:0006913	nucleocytoplasmic transport	97	0	1.68	1392	1	1	1
GO:0006914	autophagy	150	0	2.6	1393	1	1	1
GO:0006919	activation of cysteine-type endopeptidase activity involved in apoptotic process	12	0	0.21	1394	1	1	1
GO:0006921	cellular component disassembly involved in execution phase of apoptosis	15	0	0.26	1395	1	1	1
GO:0006936	muscle contraction	22	0	0.38	1396	1	1	1
GO:0006937	regulation of muscle contraction	10	0	0.17	1397	1	1	1
GO:0006939	smooth muscle contraction	6	0	0.1	1398	1	1	1
GO:0006941	striated muscle contraction	6	0	0.1	1399	1	1	1
GO:0006949	syncytium formation	45	0	0.78	1400	1	1	1
GO:0006954	inflammatory response	6	0	0.1	1401	1	1	1
GO:0006963	positive regulation of antibacterial peptide biosynthetic process	20	0	0.35	1402	1	1	1
GO:0006964	positive regulation of biosynthetic process of antibacterial peptides active against Gram-negative b...	7	0	0.12	1403	1	1	1
GO:0006970	response to osmotic stress	11	0	0.19	1404	1	1	1
GO:0006974	cellular response to DNA damage stimulus	182	0	3.15	1405	1	1	1
GO:0006984	ER-nucleus signaling pathway	8	0	0.14	1406	1	1	1
GO:0006986	response to unfolded protein	27	0	0.47	1407	1	1	1
GO:0006991	response to sterol depletion	6	0	0.1	1408	1	1	1
GO:0006995	cellular response to nitrogen starvation	5	0	0.09	1409	1	1	1
GO:0006997	nucleus organization	57	0	0.99	1410	1	1	1
GO:0006998	nuclear envelope organization	11	0	0.19	1411	1	1	1
GO:0006999	nuclear pore organization	8	0	0.14	1412	1	1	1
GO:0007005	mitochondrion organization	181	0	3.13	1413	1	1	1
GO:0007006	mitochondrial membrane organization	28	0	0.48	1414	1	1	1
GO:0007007	inner mitochondrial membrane organization	15	0	0.26	1415	1	1	1
GO:0007009	plasma membrane organization	23	0	0.4	1416	1	1	1
GO:0007017	microtubule-based process	352	0	6.09	1417	1	1	1
GO:0007018	microtubule-based movement	112	0	1.94	1418	1	1	1
GO:0007019	microtubule depolymerization	16	0	0.28	1419	1	1	1
GO:0007020	microtubule nucleation	13	0	0.23	1420	1	1	1
GO:0007021	tubulin complex assembly	7	0	0.12	1421	1	1	1
GO:0007023	post-chaperonin tubulin folding pathway	5	0	0.09	1422	1	1	1
GO:0007026	negative regulation of microtubule depolymerization	10	0	0.17	1423	1	1	1
GO:0007028	cytoplasm organization	61	0	1.06	1424	1	1	1
GO:0007029	endoplasmic reticulum organization	31	0	0.54	1425	1	1	1
GO:0007030	Golgi organization	78	0	1.35	1426	1	1	1
GO:0007031	peroxisome organization	17	0	0.29	1427	1	1	1
GO:0007032	endosome organization	14	0	0.24	1428	1	1	1
GO:0007035	vacuolar acidification	11	0	0.19	1429	1	1	1
GO:0007043	cell-cell junction assembly	50	0	0.87	1430	1	1	1
GO:0007049	cell cycle	607	0	10.51	1431	1	1	1
GO:0007050	cell cycle arrest	5	0	0.09	1432	1	1	1
GO:0007051	spindle organization	110	0	1.9	1433	1	1	1
GO:0007052	mitotic spindle organization	65	0	1.13	1434	1	1	1
GO:0007053	spindle assembly involved in male meiosis	7	0	0.12	1435	1	1	1
GO:0007056	spindle assembly involved in female meiosis	9	0	0.16	1436	1	1	1
GO:0007059	chromosome segregation	150	0	2.6	1437	1	1	1
GO:0007060	male meiosis chromosome segregation	10	0	0.17	1438	1	1	1
GO:0007062	sister chromatid cohesion	24	0	0.42	1439	1	1	1
GO:0007064	mitotic sister chromatid cohesion	7	0	0.12	1440	1	1	1
GO:0007065	male meiosis sister chromatid cohesion	5	0	0.09	1441	1	1	1
GO:0007076	mitotic chromosome condensation	19	0	0.33	1442	1	1	1
GO:0007080	mitotic metaphase plate congression	11	0	0.19	1443	1	1	1
GO:0007088	regulation of mitotic nuclear division	58	0	1	1444	1	1	1
GO:0007091	metaphase/anaphase transition of mitotic cell cycle	29	0	0.5	1445	1	1	1
GO:0007093	mitotic cell cycle checkpoint	42	0	0.73	1446	1	1	1
GO:0007094	mitotic spindle assembly checkpoint	14	0	0.24	1447	1	1	1
GO:0007095	mitotic G2 DNA damage checkpoint	7	0	0.12	1448	1	1	1
GO:0007096	regulation of exit from mitosis	10	0	0.17	1449	1	1	1
GO:0007097	nuclear migration	29	0	0.5	1450	1	1	1
GO:0007098	centrosome cycle	67	0	1.16	1451	1	1	1
GO:0007099	centriole replication	24	0	0.42	1452	1	1	1
GO:0007100	mitotic centrosome separation	10	0	0.17	1453	1	1	1
GO:0007110	meiosis I cytokinesis	11	0	0.19	1454	1	1	1
GO:0007111	meiosis II cytokinesis	7	0	0.12	1455	1	1	1
GO:0007112	male meiosis cytokinesis	31	0	0.54	1456	1	1	1
GO:0007113	endomitotic cell cycle	11	0	0.19	1457	1	1	1
GO:0007127	meiosis I	40	0	0.69	1458	1	1	1
GO:0007131	reciprocal meiotic recombination	18	0	0.31	1459	1	1	1
GO:0007135	meiosis II	9	0	0.16	1460	1	1	1
GO:0007140	male meiotic nuclear division	65	0	1.13	1461	1	1	1
GO:0007141	male meiosis I	10	0	0.17	1462	1	1	1
GO:0007143	female meiotic nuclear division	50	0	0.87	1463	1	1	1
GO:0007144	female meiosis I	6	0	0.1	1464	1	1	1
GO:0007156	homophilic cell adhesion via plasma membrane adhesion molecules	38	0	0.66	1465	1	1	1
GO:0007157	heterophilic cell-cell adhesion via plasma membrane cell adhesion molecules	18	0	0.31	1466	1	1	1
GO:0007158	neuron cell-cell adhesion	7	0	0.12	1467	1	1	1
GO:0007160	cell-matrix adhesion	14	0	0.24	1468	1	1	1
GO:0007162	negative regulation of cell adhesion	15	0	0.26	1469	1	1	1
GO:0007173	epidermal growth factor receptor signaling pathway	53	0	0.92	1470	1	1	1
GO:0007179	transforming growth factor beta receptor signaling pathway	8	0	0.14	1471	1	1	1
GO:0007187	G protein-coupled receptor signaling pathway, coupled to cyclic nucleotide second messenger	51	0	0.88	1472	1	1	1
GO:0007188	adenylate cyclase-modulating G protein-coupled receptor signaling pathway	48	0	0.83	1473	1	1	1
GO:0007189	adenylate cyclase-activating G protein-coupled receptor signaling pathway	34	0	0.59	1474	1	1	1
GO:0007193	adenylate cyclase-inhibiting G protein-coupled receptor signaling pathway	9	0	0.16	1475	1	1	1
GO:0007200	phospholipase C-activating G protein-coupled receptor signaling pathway	10	0	0.17	1476	1	1	1
GO:0007204	positive regulation of cytosolic calcium ion concentration	18	0	0.31	1477	1	1	1
GO:0007211	octopamine or tyramine signaling pathway	5	0	0.09	1478	1	1	1
GO:0007215	glutamate receptor signaling pathway	6	0	0.1	1479	1	1	1
GO:0007220	Notch receptor processing	11	0	0.19	1480	1	1	1
GO:0007224	smoothened signaling pathway	57	0	0.99	1481	1	1	1
GO:0007229	integrin-mediated signaling pathway	8	0	0.14	1482	1	1	1
GO:0007249	I-kappaB kinase/NF-kappaB signaling	6	0	0.1	1483	1	1	1
GO:0007254	JNK cascade	64	0	1.11	1484	1	1	1
GO:0007259	receptor signaling pathway via JAK-STAT	29	0	0.5	1485	1	1	1
GO:0007264	small GTPase mediated signal transduction	157	0	2.72	1486	1	1	1
GO:0007265	Ras protein signal transduction	141	0	2.44	1487	1	1	1
GO:0007266	Rho protein signal transduction	50	0	0.87	1488	1	1	1
GO:0007269	neurotransmitter secretion	79	0	1.37	1489	1	1	1
GO:0007271	synaptic transmission, cholinergic	18	0	0.31	1490	1	1	1
GO:0007272	ensheathment of neurons	13	0	0.23	1491	1	1	1
GO:0007274	neuromuscular synaptic transmission	68	0	1.18	1492	1	1	1
GO:0007277	pole cell development	24	0	0.42	1493	1	1	1
GO:0007279	pole cell formation	17	0	0.29	1494	1	1	1
GO:0007282	cystoblast division	17	0	0.29	1495	1	1	1
GO:0007283	spermatogenesis	199	0	3.44	1496	1	1	1
GO:0007286	spermatid development	82	0	1.42	1497	1	1	1
GO:0007288	sperm axoneme assembly	15	0	0.26	1498	1	1	1
GO:0007289	spermatid nucleus differentiation	13	0	0.23	1499	1	1	1
GO:0007291	sperm individualization	42	0	0.73	1500	1	1	1
GO:0007293	germarium-derived egg chamber formation	82	0	1.42	1501	1	1	1
GO:0007294	germarium-derived oocyte fate determination	26	0	0.45	1502	1	1	1
GO:0007295	growth of a germarium-derived egg chamber	10	0	0.17	1503	1	1	1
GO:0007296	vitellogenesis	8	0	0.14	1504	1	1	1
GO:0007297	ovarian follicle cell migration	115	0	1.99	1505	1	1	1
GO:0007298	border follicle cell migration	104	0	1.8	1506	1	1	1
GO:0007299	ovarian follicle cell-cell adhesion	6	0	0.1	1507	1	1	1
GO:0007300	ovarian nurse cell to oocyte transport	29	0	0.5	1508	1	1	1
GO:0007301	female germline ring canal formation	8	0	0.14	1509	1	1	1
GO:0007303	cytoplasmic transport, nurse cell to oocyte	15	0	0.26	1510	1	1	1
GO:0007307	eggshell chorion gene amplification	14	0	0.24	1511	1	1	1
GO:0007308	oocyte construction	107	0	1.85	1512	1	1	1
GO:0007309	oocyte axis specification	104	0	1.8	1513	1	1	1
GO:0007310	oocyte dorsal/ventral axis specification	34	0	0.59	1514	1	1	1
GO:0007311	maternal specification of dorsal/ventral axis, oocyte, germ-line encoded	5	0	0.09	1515	1	1	1
GO:0007312	oocyte nucleus migration involved in oocyte dorsal/ventral axis specification	6	0	0.1	1516	1	1	1
GO:0007314	oocyte anterior/posterior axis specification	70	0	1.21	1517	1	1	1
GO:0007315	pole plasm assembly	54	0	0.93	1518	1	1	1
GO:0007316	pole plasm RNA localization	44	0	0.76	1519	1	1	1
GO:0007317	regulation of pole plasm oskar mRNA localization	20	0	0.35	1520	1	1	1
GO:0007318	pole plasm protein localization	11	0	0.19	1521	1	1	1
GO:0007319	negative regulation of oskar mRNA translation	7	0	0.12	1522	1	1	1
GO:0007338	single fertilization	20	0	0.35	1523	1	1	1
GO:0007346	regulation of mitotic cell cycle	154	0	2.67	1524	1	1	1
GO:0007348	regulation of syncytial blastoderm mitotic cell cycle	6	0	0.1	1525	1	1	1
GO:0007349	cellularization	83	0	1.44	1526	1	1	1
GO:0007351	tripartite regional subdivision	92	0	1.59	1527	1	1	1
GO:0007354	zygotic determination of anterior/posterior axis, embryo	16	0	0.28	1528	1	1	1
GO:0007362	terminal region determination	12	0	0.21	1529	1	1	1
GO:0007367	segment polarity determination	35	0	0.61	1530	1	1	1
GO:0007368	determination of left/right symmetry	10	0	0.17	1531	1	1	1
GO:0007370	ventral furrow formation	17	0	0.29	1532	1	1	1
GO:0007377	germ-band extension	6	0	0.1	1533	1	1	1
GO:0007379	segment specification	28	0	0.48	1534	1	1	1
GO:0007380	specification of segmental identity, head	10	0	0.17	1535	1	1	1
GO:0007386	compartment pattern specification	9	0	0.16	1536	1	1	1
GO:0007390	germ-band shortening	20	0	0.35	1537	1	1	1
GO:0007391	dorsal closure	93	0	1.61	1538	1	1	1
GO:0007392	initiation of dorsal closure	16	0	0.28	1539	1	1	1
GO:0007394	dorsal closure, elongation of leading edge cells	11	0	0.19	1540	1	1	1
GO:0007395	dorsal closure, spreading of leading edge cells	8	0	0.14	1541	1	1	1
GO:0007402	ganglion mother cell fate determination	6	0	0.1	1542	1	1	1
GO:0007405	neuroblast proliferation	86	0	1.49	1543	1	1	1
GO:0007406	negative regulation of neuroblast proliferation	31	0	0.54	1544	1	1	1
GO:0007412	axon target recognition	12	0	0.21	1545	1	1	1
GO:0007413	axonal fasciculation	19	0	0.33	1546	1	1	1
GO:0007414	axonal defasciculation	11	0	0.19	1547	1	1	1
GO:0007415	defasciculation of motor neuron axon	7	0	0.12	1548	1	1	1
GO:0007418	ventral midline development	7	0	0.12	1549	1	1	1
GO:0007426	tracheal outgrowth, open tracheal system	15	0	0.26	1550	1	1	1
GO:0007430	terminal branching, open tracheal system	22	0	0.38	1551	1	1	1
GO:0007432	salivary gland boundary specification	17	0	0.29	1552	1	1	1
GO:0007436	larval salivary gland morphogenesis	10	0	0.17	1553	1	1	1
GO:0007439	ectodermal digestive tract development	8	0	0.14	1554	1	1	1
GO:0007440	foregut morphogenesis	9	0	0.16	1555	1	1	1
GO:0007446	imaginal disc growth	48	0	0.83	1556	1	1	1
GO:0007449	proximal/distal pattern formation, imaginal disc	19	0	0.33	1557	1	1	1
GO:0007455	eye-antennal disc morphogenesis	35	0	0.61	1558	1	1	1
GO:0007458	progression of morphogenetic furrow involved in compound eye morphogenesis	7	0	0.12	1559	1	1	1
GO:0007465	R7 cell fate commitment	27	0	0.47	1560	1	1	1
GO:0007468	regulation of rhodopsin gene expression	5	0	0.09	1561	1	1	1
GO:0007469	antennal development	20	0	0.35	1562	1	1	1
GO:0007473	wing disc proximal/distal pattern formation	5	0	0.09	1563	1	1	1
GO:0007474	imaginal disc-derived wing vein specification	50	0	0.87	1564	1	1	1
GO:0007475	apposition of dorsal and ventral imaginal disc-derived wing surfaces	18	0	0.31	1565	1	1	1
GO:0007477	notum development	9	0	0.16	1566	1	1	1
GO:0007478	leg disc morphogenesis	67	0	1.16	1567	1	1	1
GO:0007479	leg disc proximal/distal pattern formation	15	0	0.26	1568	1	1	1
GO:0007480	imaginal disc-derived leg morphogenesis	64	0	1.11	1569	1	1	1
GO:0007482	haltere development	10	0	0.17	1570	1	1	1
GO:0007483	genital disc morphogenesis	17	0	0.29	1571	1	1	1
GO:0007488	histoblast morphogenesis	10	0	0.17	1572	1	1	1
GO:0007492	endoderm development	6	0	0.1	1573	1	1	1
GO:0007509	mesoderm migration involved in gastrulation	11	0	0.19	1574	1	1	1
GO:0007516	hemocyte development	6	0	0.1	1575	1	1	1
GO:0007519	skeletal muscle tissue development	10	0	0.17	1576	1	1	1
GO:0007520	myoblast fusion	45	0	0.78	1577	1	1	1
GO:0007521	muscle cell fate determination	5	0	0.09	1578	1	1	1
GO:0007522	visceral muscle development	12	0	0.21	1579	1	1	1
GO:0007523	larval visceral muscle development	8	0	0.14	1580	1	1	1
GO:0007525	somatic muscle development	71	0	1.23	1581	1	1	1
GO:0007526	larval somatic muscle development	27	0	0.47	1582	1	1	1
GO:0007527	adult somatic muscle development	14	0	0.24	1583	1	1	1
GO:0007538	primary sex determination	12	0	0.21	1584	1	1	1
GO:0007539	primary sex determination, soma	8	0	0.14	1585	1	1	1
GO:0007549	dosage compensation	19	0	0.33	1586	1	1	1
GO:0007553	regulation of ecdysteroid metabolic process	5	0	0.09	1587	1	1	1
GO:0007561	imaginal disc eversion	5	0	0.09	1588	1	1	1
GO:0007562	eclosion	13	0	0.23	1589	1	1	1
GO:0007563	regulation of eclosion	5	0	0.09	1590	1	1	1
GO:0007584	response to nutrient	11	0	0.19	1591	1	1	1
GO:0007586	digestion	12	0	0.21	1592	1	1	1
GO:0007589	body fluid secretion	5	0	0.09	1593	1	1	1
GO:0007601	visual perception	17	0	0.29	1594	1	1	1
GO:0007602	phototransduction	49	0	0.85	1595	1	1	1
GO:0007603	phototransduction, visible light	28	0	0.48	1596	1	1	1
GO:0007604	phototransduction, UV	5	0	0.09	1597	1	1	1
GO:0007605	sensory perception of sound	50	0	0.87	1598	1	1	1
GO:0007612	learning	51	0	0.88	1599	1	1	1
GO:0007615	anesthesia-resistant memory	10	0	0.17	1600	1	1	1
GO:0007621	negative regulation of female receptivity	15	0	0.26	1601	1	1	1
GO:0007628	adult walking behavior	11	0	0.19	1602	1	1	1
GO:0007629	flight behavior	15	0	0.26	1603	1	1	1
GO:0007630	jump response	6	0	0.1	1604	1	1	1
GO:0007631	feeding behavior	37	0	0.64	1605	1	1	1
GO:0007632	visual behavior	21	0	0.36	1606	1	1	1
GO:0007638	mechanosensory behavior	10	0	0.17	1607	1	1	1
GO:0008015	blood circulation	25	0	0.43	1608	1	1	1
GO:0008016	regulation of heart contraction	20	0	0.35	1609	1	1	1
GO:0008033	tRNA processing	64	0	1.11	1610	1	1	1
GO:0008039	synaptic target recognition	42	0	0.73	1611	1	1	1
GO:0008045	motor neuron axon guidance	62	0	1.07	1612	1	1	1
GO:0008052	sensory organ boundary specification	18	0	0.31	1613	1	1	1
GO:0008053	mitochondrial fusion	10	0	0.17	1614	1	1	1
GO:0008055	ocellus pigment biosynthetic process	14	0	0.24	1615	1	1	1
GO:0008057	eye pigment granule organization	9	0	0.16	1616	1	1	1
GO:0008062	eclosion rhythm	7	0	0.12	1617	1	1	1
GO:0008063	Toll signaling pathway	44	0	0.76	1618	1	1	1
GO:0008064	regulation of actin polymerization or depolymerization	58	0	1	1619	1	1	1
GO:0008069	dorsal/ventral axis specification, ovarian follicular epithelium	14	0	0.24	1620	1	1	1
GO:0008078	mesodermal cell migration	19	0	0.33	1621	1	1	1
GO:0008088	axo-dendritic transport	37	0	0.64	1622	1	1	1
GO:0008089	anterograde axonal transport	11	0	0.19	1623	1	1	1
GO:0008090	retrograde axonal transport	10	0	0.17	1624	1	1	1
GO:0008103	oocyte microtubule cytoskeleton polarization	17	0	0.29	1625	1	1	1
GO:0008104	protein localization	617	0	10.68	1626	1	1	1
GO:0008156	negative regulation of DNA replication	14	0	0.24	1627	1	1	1
GO:0008202	steroid metabolic process	36	0	0.62	1628	1	1	1
GO:0008205	ecdysone metabolic process	7	0	0.12	1629	1	1	1
GO:0008213	protein alkylation	73	0	1.26	1630	1	1	1
GO:0008214	protein dealkylation	8	0	0.14	1631	1	1	1
GO:0008258	head involution	34	0	0.59	1632	1	1	1
GO:0008277	regulation of G protein-coupled receptor signaling pathway	25	0	0.43	1633	1	1	1
GO:0008284	positive regulation of cell population proliferation	69	0	1.19	1634	1	1	1
GO:0008285	negative regulation of cell population proliferation	77	0	1.33	1635	1	1	1
GO:0008293	torso signaling pathway	25	0	0.43	1636	1	1	1
GO:0008298	intracellular mRNA localization	71	0	1.23	1637	1	1	1
GO:0008299	isoprenoid biosynthetic process	18	0	0.31	1638	1	1	1
GO:0008306	associative learning	43	0	0.74	1639	1	1	1
GO:0008334	histone mRNA metabolic process	10	0	0.17	1640	1	1	1
GO:0008335	female germline ring canal stabilization	5	0	0.09	1641	1	1	1
GO:0008343	adult feeding behavior	11	0	0.19	1642	1	1	1
GO:0008345	larval locomotory behavior	23	0	0.4	1643	1	1	1
GO:0008348	negative regulation of antimicrobial humoral response	11	0	0.19	1644	1	1	1
GO:0008355	olfactory learning	35	0	0.61	1645	1	1	1
GO:0008356	asymmetric cell division	91	0	1.58	1646	1	1	1
GO:0008358	maternal determination of anterior/posterior axis, embryo	72	0	1.25	1647	1	1	1
GO:0008360	regulation of cell shape	51	0	0.88	1648	1	1	1
GO:0008361	regulation of cell size	94	0	1.63	1649	1	1	1
GO:0008362	chitin-based embryonic cuticle biosynthetic process	17	0	0.29	1650	1	1	1
GO:0008363	larval chitin-based cuticle development	22	0	0.38	1651	1	1	1
GO:0008366	axon ensheathment	10	0	0.17	1652	1	1	1
GO:0008380	RNA splicing	236	0	4.08	1653	1	1	1
GO:0008535	respiratory chain complex IV assembly	12	0	0.21	1654	1	1	1
GO:0008543	fibroblast growth factor receptor signaling pathway	27	0	0.47	1655	1	1	1
GO:0008544	epidermis development	54	0	0.93	1656	1	1	1
GO:0008584	male gonad development	8	0	0.14	1657	1	1	1
GO:0008585	female gonad development	12	0	0.21	1658	1	1	1
GO:0008586	imaginal disc-derived wing vein morphogenesis	41	0	0.71	1659	1	1	1
GO:0008589	regulation of smoothened signaling pathway	53	0	0.92	1660	1	1	1
GO:0008592	regulation of Toll signaling pathway	37	0	0.64	1661	1	1	1
GO:0008594	photoreceptor cell morphogenesis	16	0	0.28	1662	1	1	1
GO:0008595	anterior/posterior axis specification, embryo	92	0	1.59	1663	1	1	1
GO:0008608	attachment of spindle microtubules to kinetochore	6	0	0.1	1664	1	1	1
GO:0008630	intrinsic apoptotic signaling pathway in response to DNA damage	15	0	0.26	1665	1	1	1
GO:0008637	apoptotic mitochondrial changes	10	0	0.17	1666	1	1	1
GO:0008643	carbohydrate transport	6	0	0.1	1667	1	1	1
GO:0009047	dosage compensation by hyperactivation of X chromosome	12	0	0.21	1668	1	1	1
GO:0009060	aerobic respiration	52	0	0.9	1669	1	1	1
GO:0009067	aspartate family amino acid biosynthetic process	13	0	0.23	1670	1	1	1
GO:0009084	glutamine family amino acid biosynthetic process	10	0	0.17	1671	1	1	1
GO:0009086	methionine biosynthetic process	10	0	0.17	1672	1	1	1
GO:0009101	glycoprotein biosynthetic process	107	0	1.85	1673	1	1	1
GO:0009108	coenzyme biosynthetic process	54	0	0.93	1674	1	1	1
GO:0009110	vitamin biosynthetic process	8	0	0.14	1675	1	1	1
GO:0009113	purine nucleobase biosynthetic process	7	0	0.12	1676	1	1	1
GO:0009116	nucleoside metabolic process	37	0	0.64	1677	1	1	1
GO:0009119	ribonucleoside metabolic process	20	0	0.35	1678	1	1	1
GO:0009123	nucleoside monophosphate metabolic process	21	0	0.36	1679	1	1	1
GO:0009124	nucleoside monophosphate biosynthetic process	16	0	0.28	1680	1	1	1
GO:0009125	nucleoside monophosphate catabolic process	5	0	0.09	1681	1	1	1
GO:0009126	purine nucleoside monophosphate metabolic process	12	0	0.21	1682	1	1	1
GO:0009127	purine nucleoside monophosphate biosynthetic process	8	0	0.14	1683	1	1	1
GO:0009129	pyrimidine nucleoside monophosphate metabolic process	6	0	0.1	1684	1	1	1
GO:0009130	pyrimidine nucleoside monophosphate biosynthetic process	6	0	0.1	1685	1	1	1
GO:0009132	nucleoside diphosphate metabolic process	31	0	0.54	1686	1	1	1
GO:0009135	purine nucleoside diphosphate metabolic process	26	0	0.45	1687	1	1	1
GO:0009141	nucleoside triphosphate metabolic process	33	0	0.57	1688	1	1	1
GO:0009142	nucleoside triphosphate biosynthetic process	30	0	0.52	1689	1	1	1
GO:0009144	purine nucleoside triphosphate metabolic process	27	0	0.47	1690	1	1	1
GO:0009145	purine nucleoside triphosphate biosynthetic process	26	0	0.45	1691	1	1	1
GO:0009147	pyrimidine nucleoside triphosphate metabolic process	6	0	0.1	1692	1	1	1
GO:0009148	pyrimidine nucleoside triphosphate biosynthetic process	5	0	0.09	1693	1	1	1
GO:0009152	purine ribonucleotide biosynthetic process	60	0	1.04	1694	1	1	1
GO:0009154	purine ribonucleotide catabolic process	7	0	0.12	1695	1	1	1
GO:0009156	ribonucleoside monophosphate biosynthetic process	13	0	0.23	1696	1	1	1
GO:0009158	ribonucleoside monophosphate catabolic process	5	0	0.09	1697	1	1	1
GO:0009161	ribonucleoside monophosphate metabolic process	18	0	0.31	1698	1	1	1
GO:0009163	nucleoside biosynthetic process	12	0	0.21	1699	1	1	1
GO:0009164	nucleoside catabolic process	12	0	0.21	1700	1	1	1
GO:0009165	nucleotide biosynthetic process	95	0	1.64	1701	1	1	1
GO:0009166	nucleotide catabolic process	14	0	0.24	1702	1	1	1
GO:0009167	purine ribonucleoside monophosphate metabolic process	12	0	0.21	1703	1	1	1
GO:0009168	purine ribonucleoside monophosphate biosynthetic process	8	0	0.14	1704	1	1	1
GO:0009179	purine ribonucleoside diphosphate metabolic process	26	0	0.45	1705	1	1	1
GO:0009185	ribonucleoside diphosphate metabolic process	26	0	0.45	1706	1	1	1
GO:0009187	cyclic nucleotide metabolic process	22	0	0.38	1707	1	1	1
GO:0009190	cyclic nucleotide biosynthetic process	18	0	0.31	1708	1	1	1
GO:0009199	ribonucleoside triphosphate metabolic process	27	0	0.47	1709	1	1	1
GO:0009201	ribonucleoside triphosphate biosynthetic process	27	0	0.47	1710	1	1	1
GO:0009205	purine ribonucleoside triphosphate metabolic process	26	0	0.45	1711	1	1	1
GO:0009206	purine ribonucleoside triphosphate biosynthetic process	26	0	0.45	1712	1	1	1
GO:0009218	pyrimidine ribonucleotide metabolic process	8	0	0.14	1713	1	1	1
GO:0009220	pyrimidine ribonucleotide biosynthetic process	8	0	0.14	1714	1	1	1
GO:0009225	nucleotide-sugar metabolic process	17	0	0.29	1715	1	1	1
GO:0009226	nucleotide-sugar biosynthetic process	5	0	0.09	1716	1	1	1
GO:0009247	glycolipid biosynthetic process	40	0	0.69	1717	1	1	1
GO:0009250	glucan biosynthetic process	6	0	0.1	1718	1	1	1
GO:0009251	glucan catabolic process	11	0	0.19	1719	1	1	1
GO:0009253	peptidoglycan catabolic process	8	0	0.14	1720	1	1	1
GO:0009260	ribonucleotide biosynthetic process	66	0	1.14	1721	1	1	1
GO:0009261	ribonucleotide catabolic process	7	0	0.12	1722	1	1	1
GO:0009262	deoxyribonucleotide metabolic process	8	0	0.14	1723	1	1	1
GO:0009263	deoxyribonucleotide biosynthetic process	6	0	0.1	1724	1	1	1
GO:0009303	rRNA transcription	11	0	0.19	1725	1	1	1
GO:0009306	protein secretion	68	0	1.18	1726	1	1	1
GO:0009394	2'-deoxyribonucleotide metabolic process	5	0	0.09	1727	1	1	1
GO:0009395	phospholipid catabolic process	8	0	0.14	1728	1	1	1
GO:0009396	folic acid-containing compound biosynthetic process	5	0	0.09	1729	1	1	1
GO:0009404	toxin metabolic process	8	0	0.14	1730	1	1	1
GO:0009407	toxin catabolic process	6	0	0.1	1731	1	1	1
GO:0009410	response to xenobiotic stimulus	29	0	0.5	1732	1	1	1
GO:0009411	response to UV	20	0	0.35	1733	1	1	1
GO:0009437	carnitine metabolic process	5	0	0.09	1734	1	1	1
GO:0009451	RNA modification	81	0	1.4	1735	1	1	1
GO:0009566	fertilization	23	0	0.4	1736	1	1	1
GO:0009581	detection of external stimulus	65	0	1.13	1737	1	1	1
GO:0009582	detection of abiotic stimulus	65	0	1.13	1738	1	1	1
GO:0009583	detection of light stimulus	53	0	0.92	1739	1	1	1
GO:0009584	detection of visible light	33	0	0.57	1740	1	1	1
GO:0009589	detection of UV	6	0	0.1	1741	1	1	1
GO:0009593	detection of chemical stimulus	17	0	0.29	1742	1	1	1
GO:0009608	response to symbiont	5	0	0.09	1743	1	1	1
GO:0009612	response to mechanical stimulus	30	0	0.52	1744	1	1	1
GO:0009629	response to gravity	19	0	0.33	1745	1	1	1
GO:0009642	response to light intensity	8	0	0.14	1746	1	1	1
GO:0009648	photoperiodism	11	0	0.19	1747	1	1	1
GO:0009649	entrainment of circadian clock	18	0	0.31	1748	1	1	1
GO:0009651	response to salt stress	8	0	0.14	1749	1	1	1
GO:0009743	response to carbohydrate	22	0	0.38	1750	1	1	1
GO:0009744	response to sucrose	14	0	0.24	1751	1	1	1
GO:0009746	response to hexose	6	0	0.1	1752	1	1	1
GO:0009749	response to glucose	6	0	0.1	1753	1	1	1
GO:0009755	hormone-mediated signaling pathway	30	0	0.52	1754	1	1	1
GO:0009792	embryo development ending in birth or egg hatching	159	0	2.75	1755	1	1	1
GO:0009794	regulation of mitotic cell cycle, embryonic	12	0	0.21	1756	1	1	1
GO:0009798	axis specification	150	0	2.6	1757	1	1	1
GO:0009799	specification of symmetry	16	0	0.28	1758	1	1	1
GO:0009826	unidimensional cell growth	22	0	0.38	1759	1	1	1
GO:0009855	determination of bilateral symmetry	16	0	0.28	1760	1	1	1
GO:0009894	regulation of catabolic process	193	0	3.34	1761	1	1	1
GO:0009895	negative regulation of catabolic process	41	0	0.71	1762	1	1	1
GO:0009896	positive regulation of catabolic process	102	0	1.77	1763	1	1	1
GO:0009913	epidermal cell differentiation	45	0	0.78	1764	1	1	1
GO:0009914	hormone transport	15	0	0.26	1765	1	1	1
GO:0009948	anterior/posterior axis specification	101	0	1.75	1766	1	1	1
GO:0009950	dorsal/ventral axis specification	61	0	1.06	1767	1	1	1
GO:0009954	proximal/distal pattern formation	24	0	0.42	1768	1	1	1
GO:0009994	oocyte differentiation	134	0	2.32	1769	1	1	1
GO:0009996	negative regulation of cell fate specification	11	0	0.19	1770	1	1	1
GO:0010004	gastrulation involving germ band extension	28	0	0.48	1771	1	1	1
GO:0010032	meiotic chromosome condensation	7	0	0.12	1772	1	1	1
GO:0010039	response to iron ion	5	0	0.09	1773	1	1	1
GO:0010160	formation of animal organ boundary	35	0	0.61	1774	1	1	1
GO:0010165	response to X-ray	11	0	0.19	1775	1	1	1
GO:0010171	body morphogenesis	6	0	0.1	1776	1	1	1
GO:0010212	response to ionizing radiation	31	0	0.54	1777	1	1	1
GO:0010256	endomembrane system organization	156	0	2.7	1778	1	1	1
GO:0010257	NADH dehydrogenase complex assembly	13	0	0.23	1779	1	1	1
GO:0010324	membrane invagination	21	0	0.36	1780	1	1	1
GO:0010332	response to gamma radiation	13	0	0.23	1781	1	1	1
GO:0010389	regulation of G2/M transition of mitotic cell cycle	28	0	0.48	1782	1	1	1
GO:0010454	negative regulation of cell fate commitment	15	0	0.26	1783	1	1	1
GO:0010455	positive regulation of cell fate commitment	5	0	0.09	1784	1	1	1
GO:0010458	exit from mitosis	12	0	0.21	1785	1	1	1
GO:0010469	regulation of signaling receptor activity	6	0	0.1	1786	1	1	1
GO:0010470	regulation of gastrulation	6	0	0.1	1787	1	1	1
GO:0010496	intercellular transport	8	0	0.14	1788	1	1	1
GO:0010498	proteasomal protein catabolic process	204	0	3.53	1789	1	1	1
GO:0010499	proteasomal ubiquitin-independent protein catabolic process	23	0	0.4	1790	1	1	1
GO:0010506	regulation of autophagy	95	0	1.64	1791	1	1	1
GO:0010507	negative regulation of autophagy	21	0	0.36	1792	1	1	1
GO:0010508	positive regulation of autophagy	40	0	0.69	1793	1	1	1
GO:0010528	regulation of transposition	17	0	0.29	1794	1	1	1
GO:0010529	negative regulation of transposition	15	0	0.26	1795	1	1	1
GO:0010559	regulation of glycoprotein biosynthetic process	5	0	0.09	1796	1	1	1
GO:0010562	positive regulation of phosphorus metabolic process	108	0	1.87	1797	1	1	1
GO:0010563	negative regulation of phosphorus metabolic process	74	0	1.28	1798	1	1	1
GO:0010564	regulation of cell cycle process	147	0	2.54	1799	1	1	1
GO:0010565	regulation of cellular ketone metabolic process	9	0	0.16	1800	1	1	1
GO:0010586	miRNA metabolic process	6	0	0.1	1801	1	1	1
GO:0010591	regulation of lamellipodium assembly	17	0	0.29	1802	1	1	1
GO:0010592	positive regulation of lamellipodium assembly	9	0	0.16	1803	1	1	1
GO:0010603	regulation of cytoplasmic mRNA processing body assembly	6	0	0.1	1804	1	1	1
GO:0010634	positive regulation of epithelial cell migration	30	0	0.52	1805	1	1	1
GO:0010635	regulation of mitochondrial fusion	6	0	0.1	1806	1	1	1
GO:0010638	positive regulation of organelle organization	124	0	2.15	1807	1	1	1
GO:0010639	negative regulation of organelle organization	79	0	1.37	1808	1	1	1
GO:0010669	epithelial structure maintenance	21	0	0.36	1809	1	1	1
GO:0010675	regulation of cellular carbohydrate metabolic process	15	0	0.26	1810	1	1	1
GO:0010720	positive regulation of cell development	128	0	2.22	1811	1	1	1
GO:0010721	negative regulation of cell development	75	0	1.3	1812	1	1	1
GO:0010737	protein kinase A signaling	6	0	0.1	1813	1	1	1
GO:0010769	regulation of cell morphogenesis involved in differentiation	77	0	1.33	1814	1	1	1
GO:0010770	positive regulation of cell morphogenesis involved in differentiation	34	0	0.59	1815	1	1	1
GO:0010771	negative regulation of cell morphogenesis involved in differentiation	9	0	0.16	1816	1	1	1
GO:0010810	regulation of cell-substrate adhesion	7	0	0.12	1817	1	1	1
GO:0010821	regulation of mitochondrion organization	21	0	0.36	1818	1	1	1
GO:0010822	positive regulation of mitochondrion organization	10	0	0.17	1819	1	1	1
GO:0010824	regulation of centrosome duplication	6	0	0.1	1820	1	1	1
GO:0010830	regulation of myotube differentiation	8	0	0.14	1821	1	1	1
GO:0010847	regulation of chromatin assembly	20	0	0.35	1822	1	1	1
GO:0010862	positive regulation of pathway-restricted SMAD protein phosphorylation	5	0	0.09	1823	1	1	1
GO:0010866	regulation of triglyceride biosynthetic process	5	0	0.09	1824	1	1	1
GO:0010884	positive regulation of lipid storage	10	0	0.17	1825	1	1	1
GO:0010888	negative regulation of lipid storage	11	0	0.19	1826	1	1	1
GO:0010889	regulation of sequestering of triglyceride	5	0	0.09	1827	1	1	1
GO:0010896	regulation of triglyceride catabolic process	9	0	0.16	1828	1	1	1
GO:0010898	positive regulation of triglyceride catabolic process	5	0	0.09	1829	1	1	1
GO:0010906	regulation of glucose metabolic process	13	0	0.23	1830	1	1	1
GO:0010921	regulation of phosphatase activity	13	0	0.23	1831	1	1	1
GO:0010923	negative regulation of phosphatase activity	8	0	0.14	1832	1	1	1
GO:0010942	positive regulation of cell death	82	0	1.42	1833	1	1	1
GO:0010948	negative regulation of cell cycle process	57	0	0.99	1834	1	1	1
GO:0010950	positive regulation of endopeptidase activity	23	0	0.4	1835	1	1	1
GO:0010952	positive regulation of peptidase activity	25	0	0.43	1836	1	1	1
GO:0010965	regulation of mitotic sister chromatid separation	29	0	0.5	1837	1	1	1
GO:0010970	transport along microtubule	58	0	1	1838	1	1	1
GO:0010972	negative regulation of G2/M transition of mitotic cell cycle	17	0	0.29	1839	1	1	1
GO:0010975	regulation of neuron projection development	96	0	1.66	1840	1	1	1
GO:0010976	positive regulation of neuron projection development	37	0	0.64	1841	1	1	1
GO:0010977	negative regulation of neuron projection development	14	0	0.24	1842	1	1	1
GO:0010996	response to auditory stimulus	5	0	0.09	1843	1	1	1
GO:0012502	induction of programmed cell death	12	0	0.21	1844	1	1	1
GO:0014009	glial cell proliferation	12	0	0.21	1845	1	1	1
GO:0014013	regulation of gliogenesis	9	0	0.16	1846	1	1	1
GO:0014014	negative regulation of gliogenesis	5	0	0.09	1847	1	1	1
GO:0014041	regulation of neuron maturation	13	0	0.23	1848	1	1	1
GO:0014042	positive regulation of neuron maturation	10	0	0.17	1849	1	1	1
GO:0014046	dopamine secretion	7	0	0.12	1850	1	1	1
GO:0014059	regulation of dopamine secretion	7	0	0.12	1851	1	1	1
GO:0014065	phosphatidylinositol 3-kinase signaling	17	0	0.29	1852	1	1	1
GO:0014066	regulation of phosphatidylinositol 3-kinase signaling	12	0	0.21	1853	1	1	1
GO:0014067	negative regulation of phosphatidylinositol 3-kinase signaling	8	0	0.14	1854	1	1	1
GO:0014070	response to organic cyclic compound	80	0	1.38	1855	1	1	1
GO:0014074	response to purine-containing compound	11	0	0.19	1856	1	1	1
GO:0014866	skeletal myofibril assembly	6	0	0.1	1857	1	1	1
GO:0014902	myotube differentiation	48	0	0.83	1858	1	1	1
GO:0015012	heparan sulfate proteoglycan biosynthetic process	14	0	0.24	1859	1	1	1
GO:0015031	protein transport	421	0	7.29	1860	1	1	1
GO:0015672	monovalent inorganic cation transport	123	0	2.13	1861	1	1	1
GO:0015695	organic cation transport	9	0	0.16	1862	1	1	1
GO:0015709	thiosulfate transport	7	0	0.12	1863	1	1	1
GO:0015711	organic anion transport	119	0	2.06	1864	1	1	1
GO:0015718	monocarboxylic acid transport	27	0	0.47	1865	1	1	1
GO:0015729	oxaloacetate transport	7	0	0.12	1866	1	1	1
GO:0015740	C4-dicarboxylate transport	13	0	0.23	1867	1	1	1
GO:0015743	malate transport	9	0	0.16	1868	1	1	1
GO:0015744	succinate transport	8	0	0.14	1869	1	1	1
GO:0015748	organophosphate ester transport	22	0	0.38	1870	1	1	1
GO:0015780	nucleotide-sugar transmembrane transport	6	0	0.1	1871	1	1	1
GO:0015800	acidic amino acid transport	7	0	0.12	1872	1	1	1
GO:0015804	neutral amino acid transport	6	0	0.1	1873	1	1	1
GO:0015807	L-amino acid transport	13	0	0.23	1874	1	1	1
GO:0015833	peptide transport	431	0	7.46	1875	1	1	1
GO:0015837	amine transport	12	0	0.21	1876	1	1	1
GO:0015844	monoamine transport	10	0	0.17	1877	1	1	1
GO:0015849	organic acid transport	83	0	1.44	1878	1	1	1
GO:0015850	organic hydroxy compound transport	22	0	0.38	1879	1	1	1
GO:0015872	dopamine transport	9	0	0.16	1880	1	1	1
GO:0015893	drug transport	34	0	0.59	1881	1	1	1
GO:0015908	fatty acid transport	9	0	0.16	1882	1	1	1
GO:0015909	long-chain fatty acid transport	7	0	0.12	1883	1	1	1
GO:0015914	phospholipid transport	16	0	0.28	1884	1	1	1
GO:0015918	sterol transport	10	0	0.17	1885	1	1	1
GO:0015919	peroxisomal membrane transport	9	0	0.16	1886	1	1	1
GO:0015936	coenzyme A metabolic process	6	0	0.1	1887	1	1	1
GO:0015937	coenzyme A biosynthetic process	5	0	0.09	1888	1	1	1
GO:0015980	energy derivation by oxidation of organic compounds	133	0	2.3	1889	1	1	1
GO:0015985	energy coupled proton transport, down electrochemical gradient	20	0	0.35	1890	1	1	1
GO:0015986	ATP synthesis coupled proton transport	20	0	0.35	1891	1	1	1
GO:0016048	detection of temperature stimulus	6	0	0.1	1892	1	1	1
GO:0016049	cell growth	134	0	2.32	1893	1	1	1
GO:0016050	vesicle organization	81	0	1.4	1894	1	1	1
GO:0016055	Wnt signaling pathway	105	0	1.82	1895	1	1	1
GO:0016056	rhodopsin mediated signaling pathway	21	0	0.36	1896	1	1	1
GO:0016057	regulation of membrane potential in photoreceptor cell	5	0	0.09	1897	1	1	1
GO:0016059	deactivation of rhodopsin mediated signaling	15	0	0.26	1898	1	1	1
GO:0016063	rhodopsin biosynthetic process	14	0	0.24	1899	1	1	1
GO:0016071	mRNA metabolic process	329	0	5.69	1900	1	1	1
GO:0016072	rRNA metabolic process	123	0	2.13	1901	1	1	1
GO:0016073	snRNA metabolic process	30	0	0.52	1902	1	1	1
GO:0016074	snoRNA metabolic process	12	0	0.21	1903	1	1	1
GO:0016075	rRNA catabolic process	11	0	0.19	1904	1	1	1
GO:0016078	tRNA catabolic process	7	0	0.12	1905	1	1	1
GO:0016079	synaptic vesicle exocytosis	46	0	0.8	1906	1	1	1
GO:0016081	synaptic vesicle docking	13	0	0.23	1907	1	1	1
GO:0016082	synaptic vesicle priming	11	0	0.19	1908	1	1	1
GO:0016106	sesquiterpenoid biosynthetic process	5	0	0.09	1909	1	1	1
GO:0016114	terpenoid biosynthetic process	8	0	0.14	1910	1	1	1
GO:0016125	sterol metabolic process	18	0	0.31	1911	1	1	1
GO:0016126	sterol biosynthetic process	12	0	0.21	1912	1	1	1
GO:0016180	snRNA processing	24	0	0.42	1913	1	1	1
GO:0016197	endosomal transport	102	0	1.77	1914	1	1	1
GO:0016201	synaptic target inhibition	15	0	0.26	1915	1	1	1
GO:0016202	regulation of striated muscle tissue development	8	0	0.14	1916	1	1	1
GO:0016203	muscle attachment	36	0	0.62	1917	1	1	1
GO:0016204	determination of muscle attachment site	9	0	0.16	1918	1	1	1
GO:0016226	iron-sulfur cluster assembly	14	0	0.24	1919	1	1	1
GO:0016233	telomere capping	11	0	0.19	1920	1	1	1
GO:0016236	macroautophagy	70	0	1.21	1921	1	1	1
GO:0016239	positive regulation of macroautophagy	18	0	0.31	1922	1	1	1
GO:0016241	regulation of macroautophagy	28	0	0.48	1923	1	1	1
GO:0016242	negative regulation of macroautophagy	8	0	0.14	1924	1	1	1
GO:0016246	RNA interference	32	0	0.55	1925	1	1	1
GO:0016255	attachment of GPI anchor to protein	5	0	0.09	1926	1	1	1
GO:0016266	O-glycan processing	11	0	0.19	1927	1	1	1
GO:0016267	O-glycan processing, core 1	8	0	0.14	1928	1	1	1
GO:0016318	ommatidial rotation	25	0	0.43	1929	1	1	1
GO:0016319	mushroom body development	62	0	1.07	1930	1	1	1
GO:0016321	female meiosis chromosome segregation	24	0	0.42	1931	1	1	1
GO:0016322	neuron remodeling	46	0	0.8	1932	1	1	1
GO:0016325	oocyte microtubule cytoskeleton organization	30	0	0.52	1933	1	1	1
GO:0016330	second mitotic wave involved in compound eye morphogenesis	7	0	0.12	1934	1	1	1
GO:0016331	morphogenesis of embryonic epithelium	107	0	1.85	1935	1	1	1
GO:0016332	establishment or maintenance of polarity of embryonic epithelium	8	0	0.14	1936	1	1	1
GO:0016333	morphogenesis of follicular epithelium	48	0	0.83	1937	1	1	1
GO:0016334	establishment or maintenance of polarity of follicular epithelium	28	0	0.48	1938	1	1	1
GO:0016335	morphogenesis of larval imaginal disc epithelium	7	0	0.12	1939	1	1	1
GO:0016336	establishment or maintenance of polarity of larval imaginal disc epithelium	5	0	0.09	1940	1	1	1
GO:0016339	calcium-dependent cell-cell adhesion via plasma membrane cell adhesion molecules	14	0	0.24	1941	1	1	1
GO:0016348	imaginal disc-derived leg joint morphogenesis	12	0	0.21	1942	1	1	1
GO:0016360	sensory organ precursor cell fate determination	16	0	0.28	1943	1	1	1
GO:0016441	posttranscriptional gene silencing	59	0	1.02	1944	1	1	1
GO:0016458	gene silencing	155	0	2.68	1945	1	1	1
GO:0016476	regulation of embryonic cell shape	25	0	0.43	1946	1	1	1
GO:0016482	cytosolic transport	55	0	0.95	1947	1	1	1
GO:0016486	peptide hormone processing	8	0	0.14	1948	1	1	1
GO:0016556	mRNA modification	11	0	0.19	1949	1	1	1
GO:0016558	protein import into peroxisome matrix	7	0	0.12	1950	1	1	1
GO:0016567	protein ubiquitination	175	0	3.03	1951	1	1	1
GO:0016569	covalent chromatin modification	166	0	2.87	1952	1	1	1
GO:0016570	histone modification	163	0	2.82	1953	1	1	1
GO:0016571	histone methylation	60	0	1.04	1954	1	1	1
GO:0016572	histone phosphorylation	10	0	0.17	1955	1	1	1
GO:0016573	histone acetylation	70	0	1.21	1956	1	1	1
GO:0016574	histone ubiquitination	9	0	0.16	1957	1	1	1
GO:0016575	histone deacetylation	14	0	0.24	1958	1	1	1
GO:0016577	histone demethylation	7	0	0.12	1959	1	1	1
GO:0016578	histone deubiquitination	8	0	0.14	1960	1	1	1
GO:0016579	protein deubiquitination	41	0	0.71	1961	1	1	1
GO:0016601	Rac protein signal transduction	5	0	0.09	1962	1	1	1
GO:0016925	protein sumoylation	6	0	0.1	1963	1	1	1
GO:0016973	poly(A)+ mRNA export from nucleus	9	0	0.16	1964	1	1	1
GO:0016999	antibiotic metabolic process	20	0	0.35	1965	1	1	1
GO:0017001	antibiotic catabolic process	12	0	0.21	1966	1	1	1
GO:0017004	cytochrome complex assembly	19	0	0.33	1967	1	1	1
GO:0017038	protein import	84	0	1.45	1968	1	1	1
GO:0017062	respiratory chain complex III assembly	6	0	0.1	1969	1	1	1
GO:0017085	response to insecticide	18	0	0.31	1970	1	1	1
GO:0017143	insecticide metabolic process	7	0	0.12	1971	1	1	1
GO:0017145	stem cell division	85	0	1.47	1972	1	1	1
GO:0017148	negative regulation of translation	47	0	0.81	1973	1	1	1
GO:0017156	calcium-ion regulated exocytosis	12	0	0.21	1974	1	1	1
GO:0017157	regulation of exocytosis	21	0	0.36	1975	1	1	1
GO:0017158	regulation of calcium ion-dependent exocytosis	7	0	0.12	1976	1	1	1
GO:0017182	peptidyl-diphthamide metabolic process	6	0	0.1	1977	1	1	1
GO:0017183	peptidyl-diphthamide biosynthetic process from peptidyl-histidine	6	0	0.1	1978	1	1	1
GO:0017196	N-terminal peptidyl-methionine acetylation	8	0	0.14	1979	1	1	1
GO:0018022	peptidyl-lysine methylation	50	0	0.87	1980	1	1	1
GO:0018023	peptidyl-lysine trimethylation	12	0	0.21	1981	1	1	1
GO:0018027	peptidyl-lysine dimethylation	7	0	0.12	1982	1	1	1
GO:0018065	protein-cofactor linkage	5	0	0.09	1983	1	1	1
GO:0018094	protein polyglycylation	11	0	0.19	1984	1	1	1
GO:0018095	protein polyglutamylation	5	0	0.09	1985	1	1	1
GO:0018105	peptidyl-serine phosphorylation	50	0	0.87	1986	1	1	1
GO:0018107	peptidyl-threonine phosphorylation	28	0	0.48	1987	1	1	1
GO:0018108	peptidyl-tyrosine phosphorylation	22	0	0.38	1988	1	1	1
GO:0018195	peptidyl-arginine modification	9	0	0.16	1989	1	1	1
GO:0018196	peptidyl-asparagine modification	7	0	0.12	1990	1	1	1
GO:0018198	peptidyl-cysteine modification	16	0	0.28	1991	1	1	1
GO:0018200	peptidyl-glutamic acid modification	14	0	0.24	1992	1	1	1
GO:0018202	peptidyl-histidine modification	7	0	0.12	1993	1	1	1
GO:0018205	peptidyl-lysine modification	127	0	2.2	1994	1	1	1
GO:0018206	peptidyl-methionine modification	10	0	0.17	1995	1	1	1
GO:0018209	peptidyl-serine modification	52	0	0.9	1996	1	1	1
GO:0018210	peptidyl-threonine modification	29	0	0.5	1997	1	1	1
GO:0018212	peptidyl-tyrosine modification	23	0	0.4	1998	1	1	1
GO:0018216	peptidyl-arginine methylation	8	0	0.14	1999	1	1	1
[truncated: 2,022 more rows]

## Sheet: SA_dn
GO.ID	Term	Annotated	Significant	Expected	Rank in Fisher.weight01	Fisher.classic	Fisher.weight01	Fisher.classic.padj
GO:0006099	tricarboxylic acid cycle	34	8	0.63	1	1.3e-07	1.3e-07	5.81e-05
GO:0014866	skeletal myofibril assembly	6	4	0.11	2	1.6e-06	1.6e-06	0.000428907
GO:0005975	carbohydrate metabolic process	236	12	4.35	3	0.00134	1.3e-05	0.0792374
GO:0015986	ATP synthesis coupled proton transport	20	6	0.37	4	1.1e-06	6.6e-05	0.000315936
GO:0006102	isocitrate metabolic process	6	3	0.11	5	0.00012	0.00012	0.0112214
GO:0030239	myofibril assembly	41	9	0.76	6	4.1e-08	0.00018	2.06e-05
GO:0045214	sarcomere organization	32	5	0.59	7	0.00027	0.00027	0.020105
GO:0055114	oxidation-reduction process	472	36	8.7	8	1e-13	0.00027	4.02e-10
GO:0006120	mitochondrial electron transport, NADH to ubiquinone	33	5	0.61	9	0.00031	0.00031	0.0226638
GO:0006936	muscle contraction	22	5	0.41	10	4.1e-05	0.00046	0.00471031
GO:0040003	chitin-based cuticle development	84	8	1.55	11	0.00015	0.00102	0.012833
GO:0007527	adult somatic muscle development	14	3	0.26	12	0.00193	0.00193	0.106309
GO:0006030	chitin metabolic process	51	7	0.94	13	3.7e-05	0.00313	0.00437579
GO:0050881	musculoskeletal movement	5	2	0.09	14	0.00326	0.00326	0.17024
GO:0071689	muscle thin filament assembly	5	2	0.09	15	0.00326	0.00326	0.17024
GO:0006627	protein processing involved in protein targeting to mitochondrion	6	2	0.11	16	0.00482	0.00482	0.215347
GO:0006941	striated muscle contraction	6	2	0.11	17	0.00482	0.00482	0.215347
GO:0033540	fatty acid beta-oxidation using acyl-CoA oxidase	6	2	0.11	18	0.00482	0.00482	0.215347
GO:0055093	response to hyperoxia	6	2	0.11	19	0.00482	0.00482	0.215347
GO:0060361	flight	6	2	0.11	20	0.00482	0.00482	0.215347
GO:0006749	glutathione metabolic process	38	4	0.7	21	0.00503	0.00503	0.22226
GO:0042776	mitochondrial ATP synthesis coupled proton transport	7	2	0.13	22	0.00667	0.00667	0.28532
GO:0046483	heterocycle metabolic process	1879	22	34.64	23	0.9965	0.00843	1
GO:0006011	UDP-glucose metabolic process	8	2	0.15	24	0.00879	0.00879	0.357016
GO:0031034	myosin filament assembly	8	2	0.15	25	0.00879	0.00879	0.357016
GO:0046653	tetrahydrofolate metabolic process	8	2	0.15	26	0.00879	0.00879	0.357016
GO:0006032	chitin catabolic process	10	2	0.18	27	0.01379	0.01379	0.533169
GO:0062013	positive regulation of small molecule metabolic process	10	2	0.18	28	0.01379	0.01379	0.533169
GO:0005980	glycogen catabolic process	11	2	0.2	29	0.01665	0.01665	0.614217
GO:0008343	adult feeding behavior	11	2	0.2	30	0.01665	0.01665	0.614217
GO:0022600	digestive system process	11	2	0.2	31	0.01665	0.01665	0.614217
GO:0006122	mitochondrial electron transport, ubiquinol to cytochrome c	12	2	0.22	32	0.01974	0.01974	0.655988
GO:0006633	fatty acid biosynthetic process	58	4	1.07	33	0.02181	0.02181	0.707242
GO:0032981	mitochondrial respiratory chain complex I assembly	13	2	0.24	34	0.02305	0.02305	0.735588
GO:0007623	circadian rhythm	129	4	2.38	35	0.21446	0.02661	1
GO:0046148	pigment biosynthetic process	54	4	1	36	0.0172	0.02981	0.623074
GO:0043648	dicarboxylic acid metabolic process	32	3	0.59	37	0.02061	0.03391	0.673763
GO:0007622	rhythmic behavior	94	3	1.73	38	0.25041	0.03646	1
GO:0018990	ecdysis, chitin-based cuticle	17	2	0.31	39	0.03831	0.03831	1
GO:0009060	aerobic respiration	52	10	0.96	40	2.7e-08	0.03877	1.55e-05
GO:0016999	antibiotic metabolic process	20	2	0.37	41	0.05165	0.05165	1
GO:0022900	electron transport chain	77	9	1.42	42	1.1e-05	0.05187	0.00163818
GO:0009142	nucleoside triphosphate biosynthetic process	30	7	0.55	43	9e-07	0.0523	0.000301575
GO:0002118	aggressive behavior	12	2	0.22	44	0.01974	0.054	0.655988
GO:0048067	cuticle pigmentation	18	2	0.33	45	0.04259	0.05404	1
GO:0006979	response to oxidative stress	108	5	1.99	46	0.04898	0.05499	1
GO:0043171	peptide catabolic process	21	2	0.39	47	0.05641	0.05641	1
GO:0006637	acyl-CoA metabolic process	36	3	0.66	48	0.02813	0.06077	0.856713
GO:2000331	regulation of terminal button organization	22	2	0.41	49	0.06132	0.06132	1
GO:0007498	mesoderm development	81	4	1.49	50	0.06211	0.06211	1
GO:0006518	peptide metabolic process	479	10	8.83	51	0.38936	0.07189	1
GO:1901360	organic cyclic compound metabolic process	1963	24	36.19	52	0.99463	0.07998	1
GO:0072350	tricarboxylic acid metabolic process	11	4	0.2	53	3.3e-05	0.08719	0.004021
GO:0060047	heart contraction	25	2	0.46	54	0.07686	0.0885	1
GO:0006085	acetyl-CoA biosynthetic process	5	1	0.09	55	0.08887	0.08887	1
GO:0006538	glutamate catabolic process	5	1	0.09	56	0.08887	0.08887	1
GO:0006729	tetrahydrobiopterin biosynthetic process	5	1	0.09	57	0.08887	0.08887	1
GO:0007553	regulation of ecdysteroid metabolic process	5	1	0.09	58	0.08887	0.08887	1
GO:0009396	folic acid-containing compound biosynthetic process	5	1	0.09	59	0.08887	0.08887	1
GO:0035721	intraciliary retrograde transport	5	1	0.09	60	0.08887	0.08887	1
GO:0042908	xenobiotic transport	5	1	0.09	61	0.08887	0.08887	1
GO:0048312	intracellular distribution of mitochondria	5	1	0.09	62	0.08887	0.08887	1
GO:0090481	pyrimidine nucleotide-sugar transmembrane transport	5	1	0.09	63	0.08887	0.08887	1
GO:0045824	negative regulation of innate immune response	28	2	0.52	64	0.09349	0.09349	1
GO:0022904	respiratory electron transport chain	74	8	1.36	65	5.9e-05	0.1017	0.00624313
GO:0000281	mitotic cytokinesis	61	3	1.12	66	0.10221	0.10221	1
GO:0003012	muscle system process	30	6	0.55	67	1.5e-05	0.10254	0.0020105
GO:0005978	glycogen biosynthetic process	6	1	0.11	68	0.10568	0.10568	1
GO:0006035	cuticle chitin biosynthetic process	6	1	0.11	69	0.10568	0.10568	1
GO:0006954	inflammatory response	6	1	0.11	70	0.10568	0.10568	1
GO:0019509	L-methionine salvage from methylthioadenosine	6	1	0.11	71	0.10568	0.10568	1
GO:0034308	primary alcohol metabolic process	6	1	0.11	72	0.10568	0.10568	1
GO:0034551	mitochondrial respiratory chain complex III assembly	6	1	0.11	73	0.10568	0.10568	1
GO:0043149	stress fiber assembly	6	1	0.11	74	0.10568	0.10568	1
GO:0046168	glycerol-3-phosphate catabolic process	6	1	0.11	75	0.10568	0.10568	1
GO:0046680	response to DDT	6	1	0.11	76	0.10568	0.10568	1
GO:0046701	insecticide catabolic process	6	1	0.11	77	0.10568	0.10568	1
GO:0060439	trachea morphogenesis	6	1	0.11	78	0.10568	0.10568	1
GO:0070059	intrinsic apoptotic signaling pathway in response to endoplasmic reticulum stress	6	1	0.11	79	0.10568	0.10568	1
GO:0089718	amino acid import across plasma membrane	6	1	0.11	80	0.10568	0.10568	1
GO:0017144	drug metabolic process	180	21	3.32	81	1e-11	0.10614	2.01e-08
GO:0045455	ecdysteroid metabolic process	23	2	0.42	82	0.06637	0.12163	1
GO:0006116	NADH oxidation	7	1	0.13	83	0.12218	0.12218	1
GO:0006272	leading strand elongation	7	1	0.13	84	0.12218	0.12218	1
GO:0006560	proline metabolic process	7	1	0.13	85	0.12218	0.12218	1
GO:0006716	juvenile hormone metabolic process	7	1	0.13	86	0.12218	0.12218	1
GO:0009071	serine family amino acid catabolic process	7	1	0.13	87	0.12218	0.12218	1
GO:0009113	purine nucleobase biosynthetic process	7	1	0.13	88	0.12218	0.12218	1
GO:0033499	galactose catabolic process via UDP-galactose	7	1	0.13	89	0.12218	0.12218	1
GO:0042595	behavioral response to starvation	7	1	0.13	90	0.12218	0.12218	1
GO:0043519	regulation of myosin II filament organization	7	1	0.13	91	0.12218	0.12218	1
GO:0046189	phenol-containing compound biosynthetic process	7	1	0.13	92	0.12218	0.12218	1
GO:0070071	proton-transporting two-sector ATPase complex assembly	7	1	0.13	93	0.12218	0.12218	1
GO:0090382	phagosome maturation	7	1	0.13	94	0.12218	0.12218	1
GO:0097164	ammonium ion metabolic process	7	1	0.13	95	0.12218	0.12218	1
GO:1905477	positive regulation of protein localization to membrane	7	1	0.13	96	0.12218	0.12218	1
GO:0006508	proteolysis	656	16	12.09	97	0.1511	0.12815	1
GO:0055088	lipid homeostasis	68	3	1.25	98	0.13006	0.13006	1
GO:0002221	pattern recognition receptor signaling pathway	8	1	0.15	99	0.13838	0.13838	1
GO:0006544	glycine metabolic process	8	1	0.15	100	0.13838	0.13838	1
GO:0030301	cholesterol transport	8	1	0.15	101	0.13838	0.13838	1
GO:0036065	fucosylation	8	1	0.15	102	0.13838	0.13838	1
GO:0042135	neurotransmitter catabolic process	8	1	0.15	103	0.13838	0.13838	1
GO:0070584	mitochondrion morphogenesis	8	1	0.15	104	0.13838	0.13838	1
GO:0071361	cellular response to ethanol	8	1	0.15	105	0.13838	0.13838	1
GO:0097254	renal tubular secretion	8	1	0.15	106	0.13838	0.13838	1
GO:0008049	male courtship behavior	37	2	0.68	107	0.14832	0.14832	1
GO:1902600	proton transmembrane transport	59	8	1.09	108	1.1e-05	0.15158	0.00163818
GO:0002121	inter-male aggressive behavior	9	1	0.17	109	0.15428	0.15428	1
GO:0006570	tyrosine metabolic process	9	1	0.17	110	0.15428	0.15428	1
GO:0006730	one-carbon metabolic process	9	1	0.17	111	0.15428	0.15428	1
GO:0007477	notum development	9	1	0.17	112	0.15428	0.15428	1
GO:0046885	regulation of hormone biosynthetic process	9	1	0.17	113	0.15428	0.15428	1
GO:0051208	sequestering of calcium ion	9	1	0.17	114	0.15428	0.15428	1
GO:0070873	regulation of glycogen metabolic process	9	1	0.17	115	0.15428	0.15428	1
GO:0085029	extracellular matrix assembly	9	1	0.17	116	0.15428	0.15428	1
GO:1903053	regulation of extracellular matrix organization	9	1	0.17	117	0.15428	0.15428	1
GO:0016311	dephosphorylation	151	4	2.78	118	0.30354	0.16137	1
GO:0006284	base-excision repair	10	1	0.18	119	0.16989	0.16989	1
GO:0006937	regulation of muscle contraction	10	1	0.18	120	0.16989	0.16989	1
GO:0009084	glutamine family amino acid biosynthetic process	10	1	0.18	121	0.16989	0.16989	1
GO:0042417	dopamine metabolic process	10	1	0.18	122	0.16989	0.16989	1
GO:0045005	DNA-dependent DNA replication maintenance of fidelity	10	1	0.18	123	0.16989	0.16989	1
GO:0048082	regulation of adult chitin-containing cuticle pigmentation	10	1	0.18	124	0.16989	0.16989	1
GO:0015833	peptide transport	431	5	7.95	125	0.90569	0.1741	1
GO:0031327	negative regulation of cellular biosynthetic process	382	2	7.04	126	0.99415	0.1764	1
GO:0017085	response to insecticide	18	2	0.33	127	0.04259	0.18422	1
GO:0002027	regulation of heart rate	11	1	0.2	128	0.18522	0.18522	1
GO:0007035	vacuolar acidification	11	1	0.2	129	0.18522	0.18522	1
GO:0007113	endomitotic cell cycle	11	1	0.2	130	0.18522	0.18522	1
GO:0033617	mitochondrial cytochrome c oxidase assembly	11	1	0.2	131	0.18522	0.18522	1
GO:0043455	regulation of secondary metabolic process	11	1	0.2	132	0.18522	0.18522	1
GO:0046889	positive regulation of lipid biosynthetic process	11	1	0.2	133	0.18522	0.18522	1
GO:0071901	negative regulation of protein serine/threonine kinase activity	11	1	0.2	134	0.18522	0.18522	1
GO:1902117	positive regulation of organelle assembly	11	1	0.2	135	0.18522	0.18522	1
GO:1902475	L-alpha-amino acid transmembrane transport	11	1	0.2	136	0.18522	0.18522	1
GO:2000274	regulation of epithelial cell migration, open tracheal system	11	1	0.2	137	0.18522	0.18522	1
GO:0051338	regulation of transferase activity	90	2	1.66	138	0.49712	0.18575	1
GO:0050829	defense response to Gram-negative bacterium	81	3	1.49	139	0.18763	0.18763	1
GO:0006631	fatty acid metabolic process	107	7	1.97	140	0.00352	0.19497	0.176924
GO:0035072	ecdysone-mediated induction of salivary gland cell autophagic cell death	12	1	0.22	141	0.20026	0.20026	1
GO:0045332	phospholipid translocation	12	1	0.22	142	0.20026	0.20026	1
GO:0051153	regulation of striated muscle cell differentiation	12	1	0.22	143	0.20026	0.20026	1
GO:0009880	embryonic pattern specification	172	2	3.17	144	0.8308	0.2027	1
GO:0035151	regulation of tube size, open tracheal system	45	2	0.83	145	0.20113	0.21449	1
GO:0090175	regulation of establishment of planar polarity	13	1	0.24	146	0.21503	0.21503	1
GO:0007015	actin filament organization	125	6	2.3	147	0.02776	0.22838	0.856713
GO:0007160	cell-matrix adhesion	14	1	0.26	148	0.22952	0.22952	1
GO:0015012	heparan sulfate proteoglycan biosynthetic process	14	1	0.26	149	0.22952	0.22952	1
GO:0016063	rhodopsin biosynthetic process	14	1	0.26	150	0.22952	0.22952	1
GO:0030513	positive regulation of BMP signaling pathway	14	1	0.26	151	0.22952	0.22952	1
GO:0043603	cellular amide metabolic process	554	16	10.21	152	0.04844	0.23585	1
GO:0098655	cation transmembrane transport	173	9	3.19	153	0.0046	0.23619	0.215347
GO:0042133	neurotransmitter metabolic process	27	2	0.5	154	0.08784	0.24262	1
GO:0006517	protein deglycosylation	15	1	0.28	155	0.24375	0.24375	1
GO:0007629	flight behavior	15	1	0.28	156	0.24375	0.24375	1
GO:0045456	ecdysteroid biosynthetic process	15	1	0.28	157	0.24375	0.24375	1
GO:0045938	positive regulation of circadian sleep/wake cycle, sleep	15	1	0.28	158	0.24375	0.24375	1
GO:0060857	establishment of glial blood-brain barrier	15	1	0.28	159	0.24375	0.24375	1
GO:0110020	regulation of actomyosin structure organization	15	1	0.28	160	0.24375	0.24375	1
GO:1905515	non-motile cilium assembly	15	1	0.28	161	0.24375	0.24375	1
GO:0007507	heart development	87	3	1.6	162	0.21612	0.25477	1
GO:0000413	protein peptidyl-prolyl isomerization	16	1	0.29	163	0.25772	0.25772	1
GO:0006491	N-glycan processing	16	1	0.29	164	0.25772	0.25772	1
GO:0006855	drug transmembrane transport	16	1	0.29	165	0.25772	0.25772	1
GO:0048072	compound eye pigmentation	16	1	0.29	166	0.25772	0.25772	1
GO:0007608	sensory perception of smell	54	2	1	167	0.26257	0.26257	1
GO:0008344	adult locomotory behavior	70	3	1.29	168	0.13846	0.26758	1
GO:0000079	regulation of cyclin-dependent protein serine/threonine kinase activity	17	1	0.31	169	0.27144	0.27144	1
GO:0007031	peroxisome organization	17	1	0.31	170	0.27144	0.27144	1
GO:0008362	chitin-based embryonic cuticle biosynthetic process	17	1	0.31	171	0.27144	0.27144	1
GO:0010591	regulation of lamellipodium assembly	17	1	0.31	172	0.27144	0.27144	1
GO:0042325	regulation of phosphorylation	200	2	3.69	173	0.88804	0.27528	1
GO:0007157	heterophilic cell-cell adhesion via plasma membrane cell adhesion molecules	18	1	0.33	174	0.2849	0.2849	1
GO:0009190	cyclic nucleotide biosynthetic process	18	1	0.33	175	0.2849	0.2849	1
GO:0003383	apical constriction	19	1	0.35	176	0.29811	0.29811	1
GO:0006458	'de novo' protein folding	19	1	0.35	177	0.29811	0.29811	1
GO:0043280	positive regulation of cysteine-type endopeptidase activity involved in apoptotic process	19	1	0.35	178	0.29811	0.29811	1
GO:0046839	phospholipid dephosphorylation	19	1	0.35	179	0.29811	0.29811	1
GO:0006576	cellular biogenic amine metabolic process	20	1	0.37	180	0.31108	0.31108	1
GO:0007602	phototransduction	49	2	0.9	181	0.2283	0.32294	1
GO:0015711	organic anion transport	119	3	2.19	182	0.37652	0.32347	1
GO:0044550	secondary metabolite biosynthetic process	21	1	0.39	183	0.32382	0.32382	1
GO:0006289	nucleotide-excision repair	22	1	0.41	184	0.33632	0.33632	1
GO:0008363	larval chitin-based cuticle development	22	1	0.41	185	0.33632	0.33632	1
GO:0042026	protein refolding	22	1	0.41	186	0.33632	0.33632	1
GO:0030150	protein import into mitochondrial matrix	23	1	0.42	187	0.34859	0.34859	1
GO:0033301	cell cycle comprising mitosis without cytokinesis	23	1	0.42	188	0.34859	0.34859	1
GO:0046716	muscle cell cellular homeostasis	23	1	0.42	189	0.34859	0.34859	1
GO:0051491	positive regulation of filopodium assembly	23	1	0.42	190	0.34859	0.34859	1
GO:0071456	cellular response to hypoxia	23	1	0.42	191	0.34859	0.34859	1
GO:0022603	regulation of anatomical structure morphogenesis	210	3	3.87	192	0.7491	0.35143	1
GO:0016476	regulation of embryonic cell shape	25	1	0.46	193	0.37246	0.37246	1
GO:0036335	intestinal stem cell homeostasis	26	1	0.48	194	0.38406	0.38406	1
GO:0043486	histone exchange	26	1	0.48	195	0.38406	0.38406	1
GO:0098656	anion transmembrane transport	80	2	1.47	196	0.43604	0.39541	1
GO:0007603	phototransduction, visible light	28	1	0.52	197	0.40664	0.40664	1
GO:0051260	protein homooligomerization	28	1	0.52	198	0.40664	0.40664	1
GO:0007005	mitochondrion organization	181	11	3.34	199	0.00049	0.41092	0.0322998
GO:0006790	sulfur compound metabolic process	131	9	2.42	200	0.00067	0.4146	0.0420948
GO:0007427	epithelial cell migration, open tracheal system	40	2	0.74	201	0.1678	0.41589	1
GO:0007423	sensory organ development	393	3	7.25	202	0.97863	0.41712	1
GO:0045747	positive regulation of Notch signaling pathway	29	1	0.53	203	0.41762	0.41762	1
GO:0000302	response to reactive oxygen species	30	1	0.55	204	0.42839	0.42839	1
GO:0035023	regulation of Rho protein signal transduction	30	1	0.55	205	0.42839	0.42839	1
GO:0007517	muscle organ development	79	2	1.46	206	0.42971	0.42971	1
GO:0007406	negative regulation of neuroblast proliferation	31	1	0.57	207	0.43897	0.43897	1
GO:1901700	response to oxygen-containing compound	257	4	4.74	208	0.70323	0.44166	1
GO:0043043	peptide biosynthetic process	405	2	7.47	209	0.99606	0.44189	1
GO:0007281	germ cell development	574	5	10.58	210	0.98381	0.44248	1
GO:0019722	calcium-mediated signaling	32	1	0.59	211	0.44936	0.44936	1
GO:0035159	regulation of tube length, open tracheal system	32	1	0.59	212	0.44936	0.44936	1
GO:0050821	protein stabilization	32	1	0.59	213	0.44936	0.44936	1
GO:0030258	lipid modification	85	4	1.57	214	0.07153	0.45484	1
GO:0045448	mitotic cell cycle, embryonic	33	1	0.61	215	0.45955	0.45955	1
GO:0044242	cellular lipid catabolic process	73	3	1.35	216	0.1514	0.46658	1
GO:0003007	heart morphogenesis	34	1	0.63	217	0.46956	0.46956	1
GO:0006493	protein O-linked glycosylation	34	1	0.63	218	0.46956	0.46956	1
GO:0007189	adenylate cyclase-activating G protein-coupled receptor signaling pathway	34	1	0.63	219	0.46956	0.46956	1
GO:0031532	actin cytoskeleton reorganization	34	1	0.63	220	0.46956	0.46956	1
GO:0006641	triglyceride metabolic process	35	1	0.65	221	0.47938	0.47938	1
GO:0045454	cell redox homeostasis	35	1	0.65	222	0.47938	0.47938	1
GO:0006874	cellular calcium ion homeostasis	45	2	0.83	223	0.20113	0.48705	1
GO:0009116	nucleoside metabolic process	37	1	0.68	224	0.49848	0.49848	1
GO:0055059	asymmetric neuroblast division	37	1	0.68	225	0.49848	0.49848	1
GO:0009887	animal organ morphogenesis	628	7	11.58	226	0.95064	0.50144	1
GO:0042052	rhabdomere development	38	1	0.7	227	0.50777	0.50777	1
GO:0007391	dorsal closure	93	2	1.71	228	0.51462	0.51462	1
GO:0007218	neuropeptide signaling pathway	39	1	0.72	229	0.51689	0.51689	1
GO:0043038	amino acid activation	39	1	0.72	230	0.51689	0.51689	1
GO:1901362	organic cyclic compound biosynthetic process	1120	16	20.65	231	0.89463	0.52144	1
GO:0006090	pyruvate metabolic process	40	1	0.74	232	0.52584	0.52584	1
GO:0042737	drug catabolic process	51	3	0.94	233	0.06735	0.53017	1
GO:0045451	pole plasm oskar mRNA localization	41	1	0.76	234	0.53463	0.53463	1
GO:0035220	wing disc development	325	3	5.99	235	0.94293	0.54279	1
GO:0007291	sperm individualization	42	1	0.77	236	0.54325	0.54325	1
GO:0040014	regulation of multicellular organism growth	42	1	0.77	237	0.54325	0.54325	1
GO:0006582	melanin metabolic process	43	1	0.79	238	0.55172	0.55172	1
GO:0033500	carbohydrate homeostasis	43	1	0.79	239	0.55172	0.55172	1
GO:0018130	heterocycle biosynthetic process	1094	14	20.17	240	0.9525	0.55249	1
GO:0048190	wing disc dorsal/ventral pattern formation	45	1	0.83	241	0.56819	0.56819	1
GO:0006400	tRNA modification	46	1	0.85	242	0.57619	0.57619	1
GO:0007422	peripheral nervous system development	46	1	0.85	243	0.57619	0.57619	1
GO:1902905	positive regulation of supramolecular fiber organization	47	1	0.87	244	0.58405	0.58405	1
GO:0033365	protein localization to organelle	198	4	3.65	245	0.49845	0.59119	1
GO:0048149	behavioral response to ethanol	48	1	0.88	246	0.59177	0.59177	1
GO:0007605	sensory perception of sound	50	1	0.92	247	0.60677	0.60677	1
GO:0019915	lipid storage	50	1	0.92	248	0.60677	0.60677	1
GO:0051495	positive regulation of cytoskeleton organization	52	1	0.96	249	0.62123	0.62123	1
GO:0051336	regulation of hydrolase activity	173	3	3.19	250	0.62297	0.62184	1
GO:0007399	nervous system development	914	7	16.85	251	0.99866	0.64128	1
GO:0048569	post-embryonic animal organ development	390	2	7.19	252	0.9949	0.64866	1
GO:0010033	response to organic substance	412	5	7.6	253	0.88363	0.65535	1
GO:0045475	locomotor rhythm	60	1	1.11	254	0.67396	0.67396	1
GO:0009408	response to heat	63	1	1.16	255	0.6918	0.6918	1
GO:0034976	response to endoplasmic reticulum stress	70	2	1.29	256	0.37123	0.69531	1
GO:0010035	response to inorganic substance	64	1	1.18	257	0.69753	0.69753	1
GO:0008340	determination of adult lifespan	131	2	2.42	258	0.70022	0.70022	1
GO:0022416	chaeta development	65	1	1.2	259	0.70315	0.70315	1
GO:0051345	positive regulation of hydrolase activity	91	2	1.68	260	0.503	0.70734	1
GO:0035265	organ growth	66	1	1.22	261	0.70867	0.70867	1
GO:0040008	regulation of growth	258	2	4.76	262	0.95438	0.71506	1
GO:0032956	regulation of actin cytoskeleton organization	91	3	1.68	263	0.2356	0.7207	1
GO:0016573	histone acetylation	70	1	1.29	264	0.72974	0.72974	1
GO:0045087	innate immune response	144	3	2.65	265	0.49824	0.73318	1
GO:0002164	larval development	133	2	2.45	266	0.70815	0.74952	1
GO:0043066	negative regulation of apoptotic process	79	1	1.46	267	0.77178	0.77178	1
GO:0042060	wound healing	80	1	1.47	268	0.77603	0.77603	1
GO:0051130	positive regulation of cellular component organization	257	3	4.74	269	0.85835	0.78313	1
GO:0055085	transmembrane transport	529	14	9.75	270	0.10862	0.78708	1
GO:0043254	regulation of protein-containing complex assembly	86	1	1.59	271	0.79993	0.79993	1
GO:0031331	positive regulation of cellular catabolic process	88	1	1.62	272	0.80732	0.80732	1
GO:0051094	positive regulation of developmental process	225	2	4.15	273	0.92349	0.81423	1
GO:0008610	lipid biosynthetic process	191	6	3.52	274	0.14096	0.81774	1
GO:0006470	protein dephosphorylation	94	1	1.73	275	0.8279	0.8279	1
GO:0044089	positive regulation of cellular component biogenesis	131	3	2.42	276	0.43615	0.82832	1
GO:0045786	negative regulation of cell cycle	95	1	1.75	277	0.83111	0.83111	1
GO:0032543	mitochondrial translation	99	1	1.83	278	0.84337	0.84337	1
GO:0007298	border follicle cell migration	104	1	1.92	279	0.85746	0.85746	1
GO:0006468	protein phosphorylation	358	3	6.6	280	0.96429	0.85772	1
GO:0010720	positive regulation of cell development	128	1	2.36	281	0.9094	0.9094	1
GO:0006644	phospholipid metabolic process	133	1	2.45	282	0.91758	0.91758	1
GO:0048813	dendrite morphogenesis	133	1	2.45	283	0.91758	0.91758	1
GO:0048477	oogenesis	477	3	8.79	284	0.99412	0.92235	1
GO:0000122	negative regulation of transcription by RNA polymerase II	159	1	2.93	285	0.94966	0.94966	1
GO:0046907	intracellular transport	553	7	10.2	286	0.89255	0.952	1
GO:0007167	enzyme linked receptor protein signaling pathway	213	2	3.93	287	0.90803	0.95581	1
GO:0032504	multicellular organism reproduction	980	8	18.07	288	0.99841	0.95669	1
GO:0007417	central nervous system development	219	2	4.04	289	0.91609	0.97698	1
GO:0051240	positive regulation of multicellular organismal process	229	2	4.22	290	0.92808	0.98199	1
GO:0006355	regulation of transcription, DNA-templated	830	2	15.3	291	1	0.98661	1
GO:0007472	wing disc morphogenesis	244	1	4.5	292	0.99007	0.99007	1
GO:0010604	positive regulation of macromolecule metabolic process	642	2	11.84	293	0.99995	0.99964	1
GO:0031328	positive regulation of cellular biosynthetic process	433	1	7.98	294	0.99975	0.99975	1
GO:0000003	reproduction	1072	8	19.76	295	0.99956	1	1
GO:0000096	sulfur amino acid metabolic process	16	1	0.29	296	0.25772	1	1
GO:0000097	sulfur amino acid biosynthetic process	12	1	0.22	297	0.20026	1	1
GO:0000271	polysaccharide biosynthetic process	13	1	0.24	298	0.21503	1	1
GO:0000272	polysaccharide catabolic process	12	2	0.22	299	0.01974	1	0.655988
GO:0000278	mitotic cell cycle	400	5	7.37	300	0.86756	1	1
GO:0000578	embryonic axis specification	95	1	1.75	301	0.83111	1	1
GO:0000902	cell morphogenesis	478	2	8.81	302	0.99891	1	1
GO:0000904	cell morphogenesis involved in differentiation	405	2	7.47	303	0.99606	1	1
GO:0000910	cytokinesis	99	3	1.83	304	0.27538	1	1
GO:0001505	regulation of neurotransmitter levels	109	2	2.01	305	0.60099	1	1
GO:0001654	eye development	332	1	6.12	306	0.99818	1	1
GO:0001666	response to hypoxia	44	1	0.81	307	0.56003	1	1
GO:0001667	ameboidal-type cell migration	169	2	3.12	308	0.82331	1	1
GO:0001700	embryonic development via the syncytial blastoderm	149	2	2.75	309	0.7655	1	1
GO:0001736	establishment of planar polarity	90	1	1.66	310	0.81443	1	1
GO:0001738	morphogenesis of a polarized epithelium	100	1	1.84	311	0.84629	1	1
GO:0001745	compound eye morphogenesis	260	1	4.79	312	0.9927	1	1
GO:0001751	compound eye photoreceptor cell differentiation	148	1	2.73	313	0.93797	1	1
GO:0001754	eye photoreceptor cell differentiation	153	1	2.82	314	0.94358	1	1
GO:0001932	regulation of protein phosphorylation	177	1	3.26	315	0.96425	1	1
GO:0001933	negative regulation of protein phosphorylation	61	1	1.12	316	0.68002	1	1
GO:0002009	morphogenesis of an epithelium	497	3	9.16	317	0.99572	1	1
GO:0002064	epithelial cell development	273	2	5.03	318	0.96411	1	1
GO:0002065	columnar/cuboidal epithelial cell differentiation	258	1	4.76	319	0.99241	1	1
GO:0002066	columnar/cuboidal epithelial cell development	247	1	4.55	320	0.99062	1	1
GO:0002165	instar larval or pupal development	455	5	8.39	321	0.92832	1	1
GO:0002168	instar larval development	59	1	1.09	322	0.66779	1	1
GO:0002376	immune system process	353	3	6.51	323	0.96162	1	1
GO:0002682	regulation of immune system process	188	2	3.47	324	0.86611	1	1
GO:0002683	negative regulation of immune system process	65	2	1.2	325	0.33773	1	1
GO:0002831	regulation of response to biotic stimulus	131	2	2.42	326	0.70022	1	1
GO:0002832	negative regulation of response to biotic stimulus	39	2	0.72	327	0.16126	1	1
GO:0003002	regionalization	377	2	6.95	328	0.99362	1	1
GO:0003006	developmental process involved in reproduction	712	5	13.13	329	0.99767	1	1
GO:0003008	system process	414	13	7.63	330	0.04167	1	1
GO:0003013	circulatory system process	35	2	0.65	331	0.13562	1	1
GO:0003014	renal system process	20	1	0.37	332	0.31108	1	1
GO:0003015	heart process	35	2	0.65	333	0.13562	1	1
GO:0003333	amino acid transmembrane transport	40	1	0.74	334	0.52584	1	1
GO:0003382	epithelial cell morphogenesis	25	1	0.46	335	0.37246	1	1
GO:0005976	polysaccharide metabolic process	34	2	0.63	336	0.12936	1	1
GO:0005977	glycogen metabolic process	26	2	0.48	337	0.08229	1	1
GO:0005996	monosaccharide metabolic process	59	2	1.09	338	0.29688	1	1
GO:0006006	glucose metabolic process	38	1	0.7	339	0.50777	1	1
GO:0006012	galactose metabolic process	9	1	0.17	340	0.15428	1	1
GO:0006022	aminoglycan metabolic process	73	7	1.35	341	0.00037	1	0.0256512
GO:0006023	aminoglycan biosynthetic process	19	1	0.35	342	0.29811	1	1
GO:0006026	aminoglycan catabolic process	19	2	0.35	343	0.04704	1	1
GO:0006029	proteoglycan metabolic process	20	1	0.37	344	0.31108	1	1
GO:0006031	chitin biosynthetic process	7	1	0.13	345	0.12218	1	1
GO:0006034	cuticle chitin metabolic process	7	1	0.13	346	0.12218	1	1
GO:0006040	amino sugar metabolic process	63	7	1.16	347	0.00015	1	0.012833
GO:0006066	alcohol metabolic process	70	5	1.29	348	0.00922	1	0.367862
GO:0006072	glycerol-3-phosphate metabolic process	14	1	0.26	349	0.22952	1	1
GO:0006073	cellular glucan metabolic process	26	2	0.48	350	0.08229	1	1
GO:0006082	organic acid metabolic process	352	19	6.49	351	2.3e-05	1	0.00289009
GO:0006084	acetyl-CoA metabolic process	10	1	0.18	352	0.16989	1	1
GO:0006091	generation of precursor metabolites and energy	184	20	3.39	353	1.2e-10	1	9.65e-08
GO:0006109	regulation of carbohydrate metabolic process	21	1	0.39	354	0.32382	1	1
GO:0006112	energy reserve metabolic process	26	2	0.48	355	0.08229	1	1
GO:0006119	oxidative phosphorylation	82	8	1.51	356	0.00012	1	0.0112214
GO:0006139	nucleobase-containing compound metabolic process	1815	17	33.46	357	0.99985	1	1
GO:0006144	purine nucleobase metabolic process	13	1	0.24	358	0.21503	1	1
GO:0006163	purine nucleotide metabolic process	129	9	2.38	359	0.0006	1	0.0382952
GO:0006164	purine nucleotide biosynthetic process	65	7	1.2	360	0.00018	1	0.0150788
GO:0006259	DNA metabolic process	218	1	4.02	361	0.98365	1	1
GO:0006260	DNA replication	75	1	1.38	362	0.75396	1	1
GO:0006261	DNA-dependent DNA replication	63	1	1.16	363	0.6918	1	1
GO:0006271	DNA strand elongation involved in DNA replication	12	1	0.22	364	0.20026	1	1
GO:0006281	DNA repair	143	1	2.64	365	0.9318	1	1
GO:0006325	chromatin organization	320	1	5.9	366	0.99771	1	1
GO:0006338	chromatin remodeling	108	1	1.99	367	0.86781	1	1
GO:0006351	transcription, DNA-templated	891	2	16.43	368	1	1	1
GO:0006357	regulation of transcription by RNA polymerase II	500	1	9.22	369	0.99993	1	1
GO:0006366	transcription by RNA polymerase II	532	1	9.81	370	0.99996	1	1
GO:0006396	RNA processing	497	1	9.16	371	0.99993	1	1
GO:0006399	tRNA metabolic process	109	1	2.01	372	0.87028	1	1
GO:0006403	RNA localization	147	1	2.71	373	0.93678	1	1
GO:0006412	translation	375	1	6.91	374	0.99921	1	1
GO:0006457	protein folding	102	1	1.88	375	0.85198	1	1
GO:0006464	cellular protein modification process	1078	7	19.88	376	0.99988	1	1
GO:0006469	negative regulation of protein kinase activity	21	1	0.39	377	0.32382	1	1
GO:0006473	protein acetylation	80	1	1.47	378	0.77603	1	1
GO:0006475	internal protein amino acid acetylation	72	1	1.33	379	0.7397	1	1
GO:0006486	protein glycosylation	90	1	1.66	380	0.81443	1	1
GO:0006520	cellular amino acid metabolic process	151	5	2.78	381	0.14625	1	1
GO:0006536	glutamate metabolic process	14	1	0.26	382	0.22952	1	1
GO:0006555	methionine metabolic process	10	1	0.18	383	0.16989	1	1
GO:0006575	cellular modified amino acid metabolic process	67	6	1.24	384	0.0014	1	0.0815855
GO:0006584	catecholamine metabolic process	13	1	0.24	385	0.21503	1	1
GO:0006605	protein targeting	106	3	1.95	386	0.31072	1	1
GO:0006626	protein targeting to mitochondrion	47	3	0.87	387	0.05526	1	1
GO:0006629	lipid metabolic process	425	13	7.84	388	0.04959	1	1
GO:0006635	fatty acid beta-oxidation	29	2	0.53	389	0.09924	1	1
GO:0006638	neutral lipid metabolic process	42	1	0.77	390	0.54325	1	1
GO:0006639	acylglycerol metabolic process	42	1	0.77	391	0.54325	1	1
GO:0006694	steroid biosynthetic process	24	1	0.44	392	0.36063	1	1
GO:0006714	sesquiterpenoid metabolic process	7	1	0.13	393	0.12218	1	1
GO:0006720	isoprenoid metabolic process	24	1	0.44	394	0.36063	1	1
GO:0006721	terpenoid metabolic process	13	1	0.24	395	0.21503	1	1
GO:0006725	cellular aromatic compound metabolic process	1924	20	35.47	396	0.9995	1	1
GO:0006726	eye pigment biosynthetic process	32	1	0.59	397	0.44936	1	1
GO:0006732	coenzyme metabolic process	94	5	1.73	398	0.0295	1	0.865836
GO:0006734	NADH metabolic process	9	1	0.17	399	0.15428	1	1
GO:0006753	nucleoside phosphate metabolic process	169	10	3.12	400	0.0011	1	0.0660164
GO:0006754	ATP biosynthetic process	22	6	0.41	401	2.1e-06	1	0.000469117
GO:0006760	folic acid-containing compound metabolic process	11	2	0.2	402	0.01665	1	0.614217
GO:0006793	phosphorus metabolic process	895	27	16.5	403	0.0065	1	0.281038
GO:0006796	phosphate-containing compound metabolic process	879	25	16.21	404	0.0178	1	0.633396
GO:0006805	xenobiotic metabolic process	13	1	0.24	405	0.21503	1	1
GO:0006807	nitrogen compound metabolic process	3730	56	68.77	406	0.98699	1	1
GO:0006810	transport	1461	19	26.94	407	0.96969	1	1
GO:0006811	ion transport	414	11	7.63	408	0.1417	1	1
GO:0006812	cation transport	261	9	4.81	409	0.05178	1	1
GO:0006820	anion transport	159	3	2.93	410	0.56541	1	1
GO:0006839	mitochondrial transport	93	5	1.71	411	0.02834	1	0.856713
GO:0006865	amino acid transport	46	1	0.85	412	0.57619	1	1
GO:0006869	lipid transport	57	2	1.05	413	0.28317	1	1
GO:0006873	cellular ion homeostasis	101	3	1.86	414	0.28544	1	1
GO:0006875	cellular metal ion homeostasis	74	2	1.36	415	0.39755	1	1
GO:0006885	regulation of pH	26	1	0.48	416	0.38406	1	1
GO:0006886	intracellular protein transport	346	4	6.38	417	0.88726	1	1
GO:0006915	apoptotic process	222	3	4.09	418	0.78204	1	1
GO:0006928	movement of cell or subcellular component	587	4	10.82	419	0.99578	1	1
GO:0006950	response to stress	956	16	17.63	420	0.69923	1	1
GO:0006952	defense response	300	4	5.53	421	0.80981	1	1
GO:0006955	immune response	227	3	4.19	422	0.79468	1	1
GO:0006974	cellular response to DNA damage stimulus	182	1	3.36	423	0.96749	1	1
GO:0006996	organelle organization	1477	27	27.23	424	0.55386	1	1
GO:0007010	cytoskeleton organization	504	12	9.29	425	0.21866	1	1
GO:0007017	microtubule-based process	352	1	6.49	426	0.99877	1	1
GO:0007018	microtubule-based movement	112	1	2.06	427	0.87742	1	1
GO:0007028	cytoplasm organization	61	1	1.12	428	0.68002	1	1
GO:0007049	cell cycle	607	6	11.19	429	0.97229	1	1
GO:0007154	cell communication	1366	10	25.19	430	0.99994	1	1
GO:0007155	cell adhesion	175	2	3.23	431	0.838	1	1
GO:0007164	establishment of tissue polarity	90	1	1.66	432	0.81443	1	1
GO:0007165	signal transduction	1154	10	21.28	433	0.99882	1	1
GO:0007166	cell surface receptor signaling pathway	507	3	9.35	434	0.99636	1	1
GO:0007178	transmembrane receptor protein serine/threonine kinase signaling pathway	47	1	0.87	435	0.58405	1	1
GO:0007186	G protein-coupled receptor signaling pathway	173	2	3.19	436	0.83323	1	1
GO:0007187	G protein-coupled receptor signaling pathway, coupled to cyclic nucleotide second messenger	51	1	0.94	437	0.61407	1	1
GO:0007188	adenylate cyclase-modulating G protein-coupled receptor signaling pathway	48	1	0.88	438	0.59177	1	1
GO:0007219	Notch signaling pathway	66	1	1.22	439	0.70867	1	1
GO:0007264	small GTPase mediated signal transduction	157	1	2.89	440	0.94771	1	1
GO:0007265	Ras protein signal transduction	141	1	2.6	441	0.92917	1	1
GO:0007266	Rho protein signal transduction	50	1	0.92	442	0.60677	1	1
GO:0007275	multicellular organism development	1814	33	33.45	443	0.56776	1	1
GO:0007276	gamete generation	732	5	13.5	444	0.99827	1	1
GO:0007283	spermatogenesis	199	1	3.67	445	0.97649	1	1
GO:0007286	spermatid development	82	1	1.51	446	0.78429	1	1
GO:0007292	female gamete generation	527	3	9.72	447	0.99736	1	1
GO:0007297	ovarian follicle cell migration	115	1	2.12	448	0.88417	1	1
GO:0007308	oocyte construction	107	1	1.97	449	0.8653	1	1
GO:0007309	oocyte axis specification	104	1	1.92	450	0.85746	1	1
GO:0007314	oocyte anterior/posterior axis specification	70	1	1.29	451	0.72974	1	1
GO:0007315	pole plasm assembly	54	1	1	452	0.63516	1	1
GO:0007316	pole plasm RNA localization	44	1	0.81	453	0.56003	1	1
GO:0007349	cellularization	83	1	1.53	454	0.78831	1	1
GO:0007350	blastoderm segmentation	157	1	2.89	455	0.94771	1	1
GO:0007351	tripartite regional subdivision	92	1	1.7	456	0.82129	1	1
GO:0007389	pattern specification process	412	3	7.6	457	0.98393	1	1
GO:0007405	neuroblast proliferation	86	2	1.59	458	0.47318	1	1
GO:0007424	open tracheal system development	201	4	3.71	459	0.51029	1	1
GO:0007431	salivary gland development	106	1	1.95	460	0.86273	1	1
GO:0007435	salivary gland morphogenesis	81	1	1.49	461	0.7802	1	1
GO:0007444	imaginal disc development	486	3	8.96	462	0.9949	1	1
GO:0007447	imaginal disc pattern formation	95	1	1.75	463	0.83111	1	1
GO:0007450	dorsal/ventral pattern formation, imaginal disc	48	1	0.88	464	0.59177	1	1
GO:0007525	somatic muscle development	71	3	1.31	465	0.14273	1	1
GO:0007552	metamorphosis	390	2	7.19	466	0.9949	1	1
GO:0007560	imaginal disc morphogenesis	336	1	6.19	467	0.99832	1	1
GO:0007564	regulation of chitin-based cuticle tanning	11	1	0.2	468	0.18522	1	1
GO:0007568	aging	139	2	2.56	469	0.73091	1	1
GO:0007586	digestion	12	2	0.22	470	0.01974	1	0.655988
GO:0007591	molting cycle, chitin-based cuticle	67	4	1.24	471	0.03475	1	1
GO:0007593	chitin-based cuticle sclerotization	14	1	0.26	472	0.22952	1	1
GO:0007600	sensory perception	173	3	3.19	473	0.62297	1	1
GO:0007606	sensory perception of chemical stimulus	95	2	1.75	474	0.52606	1	1
GO:0007610	behavior	425	8	7.84	475	0.52823	1	1
GO:0007617	mating behavior	83	2	1.53	476	0.45479	1	1
GO:0007618	mating	95	2	1.75	477	0.52606	1	1
GO:0007619	courtship behavior	47	2	0.87	478	0.21467	1	1
GO:0007626	locomotory behavior	149	4	2.75	479	0.29522	1	1
GO:0007631	feeding behavior	37	2	0.68	480	0.14832	1	1
GO:0008015	blood circulation	25	2	0.46	481	0.07686	1	1
GO:0008016	regulation of heart contraction	20	1	0.37	482	0.31108	1	1
GO:0008033	tRNA processing	64	1	1.18	483	0.69753	1	1
GO:0008104	protein localization	617	6	11.38	484	0.97547	1	1
GO:0008150	biological_process	7973	147	147	485	1	1	1
GO:0008152	metabolic process	4587	95	84.57	486	0.04635	1	1
GO:0008202	steroid metabolic process	36	2	0.66	487	0.14194	1	1
GO:0008219	cell death	306	4	5.64	488	0.82189	1	1
GO:0008283	cell population proliferation	299	2	5.51	489	0.97647	1	1
GO:0008285	negative regulation of cell population proliferation	77	1	1.42	490	0.76304	1	1
GO:0008298	intracellular mRNA localization	71	1	1.31	491	0.73477	1	1
GO:0008356	asymmetric cell division	91	1	1.68	492	0.81789	1	1
GO:0008358	maternal determination of anterior/posterior axis, embryo	72	1	1.33	493	0.7397	1	1
GO:0008360	regulation of cell shape	51	1	0.94	494	0.61407	1	1
GO:0008535	respiratory chain complex IV assembly	12	1	0.22	495	0.20026	1	1
GO:0008593	regulation of Notch signaling pathway	57	1	1.05	496	0.6551	1	1
GO:0008595	anterior/posterior axis specification, embryo	92	1	1.7	497	0.82129	1	1
GO:0008652	cellular amino acid biosynthetic process	40	2	0.74	498	0.1678	1	1
GO:0009056	catabolic process	870	14	16.04	499	0.7453	1	1
GO:0009057	macromolecule catabolic process	437	4	8.06	500	0.96424	1	1
GO:0009058	biosynthetic process	1972	26	36.36	501	0.98457	1	1
GO:0009059	macromolecule biosynthetic process	1507	7	27.78	502	1	1	1
GO:0009062	fatty acid catabolic process	39	2	0.72	503	0.16126	1	1
GO:0009063	cellular amino acid catabolic process	53	2	0.98	504	0.2557	1	1
GO:0009064	glutamine family amino acid metabolic process	29	2	0.53	505	0.09924	1	1
GO:0009065	glutamine family amino acid catabolic process	15	1	0.28	506	0.24375	1	1
GO:0009066	aspartate family amino acid metabolic process	23	1	0.42	507	0.34859	1	1
GO:0009067	aspartate family amino acid biosynthetic process	13	1	0.24	508	0.21503	1	1
GO:0009069	serine family amino acid metabolic process	16	1	0.29	509	0.25772	1	1
GO:0009072	aromatic amino acid family metabolic process	19	1	0.35	510	0.29811	1	1
GO:0009086	methionine biosynthetic process	10	1	0.18	511	0.16989	1	1
GO:0009100	glycoprotein metabolic process	134	2	2.47	512	0.71205	1	1
GO:0009101	glycoprotein biosynthetic process	107	1	1.97	513	0.8653	1	1
GO:0009108	coenzyme biosynthetic process	54	2	1	514	0.26257	1	1
GO:0009112	nucleobase metabolic process	22	1	0.41	515	0.33632	1	1
GO:0009117	nucleotide metabolic process	166	10	3.06	516	0.00095	1	0.057878
GO:0009141	nucleoside triphosphate metabolic process	33	7	0.61	517	1.8e-06	1	0.000452363
GO:0009144	purine nucleoside triphosphate metabolic process	27	6	0.5	518	7.6e-06	1	0.00122238
GO:0009145	purine nucleoside triphosphate biosynthetic process	26	6	0.48	519	6e-06	1	0.00109664
GO:0009150	purine ribonucleotide metabolic process	123	9	2.27	520	0.00043	1	0.0288172
GO:0009152	purine ribonucleotide biosynthetic process	60	7	1.11	521	0.00011	1	0.010788
GO:0009165	nucleotide biosynthetic process	95	8	1.75	522	0.00035	1	0.0246904
GO:0009187	cyclic nucleotide metabolic process	22	1	0.41	523	0.33632	1	1
GO:0009199	ribonucleoside triphosphate metabolic process	27	6	0.5	524	7.6e-06	1	0.00122238
GO:0009201	ribonucleoside triphosphate biosynthetic process	27	6	0.5	525	7.6e-06	1	0.00122238
GO:0009205	purine ribonucleoside triphosphate metabolic process	26	6	0.48	526	6e-06	1	0.00109664
GO:0009206	purine ribonucleoside triphosphate biosynthetic process	26	6	0.48	527	6e-06	1	0.00109664
GO:0009225	nucleotide-sugar metabolic process	17	2	0.31	528	0.03831	1	1
GO:0009250	glucan biosynthetic process	6	1	0.11	529	0.10568	1	1
GO:0009251	glucan catabolic process	11	2	0.2	530	0.01665	1	0.614217
GO:0009259	ribonucleotide metabolic process	129	9	2.38	531	0.0006	1	0.0382952
GO:0009260	ribonucleotide biosynthetic process	66	7	1.22	532	0.0002	1	0.016084
GO:0009266	response to temperature stimulus	103	1	1.9	533	0.85474	1	1
GO:0009308	amine metabolic process	23	1	0.42	534	0.34859	1	1
GO:0009314	response to radiation	149	2	2.75	535	0.7655	1	1
GO:0009404	toxin metabolic process	8	1	0.15	536	0.13838	1	1
GO:0009407	toxin catabolic process	6	1	0.11	537	0.10568	1	1
GO:0009410	response to xenobiotic stimulus	29	1	0.53	538	0.41762	1	1
GO:0009416	response to light stimulus	116	2	2.14	539	0.635	1	1
GO:0009451	RNA modification	81	1	1.49	540	0.7802	1	1
GO:0009581	detection of external stimulus	65	2	1.2	541	0.33773	1	1
GO:0009582	detection of abiotic stimulus	65	2	1.2	542	0.33773	1	1
GO:0009583	detection of light stimulus	53	2	0.98	543	0.2557	1	1
GO:0009584	detection of visible light	33	1	0.61	544	0.45955	1	1
GO:0009605	response to external stimulus	802	7	14.79	545	0.9939	1	1
GO:0009607	response to biotic stimulus	341	4	6.29	546	0.88041	1	1
GO:0009611	response to wounding	109	1	2.01	547	0.87028	1	1
GO:0009617	response to bacterium	186	3	3.43	548	0.67161	1	1
GO:0009628	response to abiotic stimulus	329	6	6.07	549	0.56996	1	1
GO:0009636	response to toxic substance	128	3	2.36	550	0.42141	1	1
GO:0009653	anatomical structure morphogenesis	1200	20	22.12	551	0.72383	1	1
GO:0009712	catechol-containing compound metabolic process	13	1	0.24	552	0.21503	1	1
GO:0009719	response to endogenous stimulus	220	2	4.06	553	0.91737	1	1
GO:0009725	response to hormone	124	1	2.29	554	0.90229	1	1
GO:0009790	embryo development	424	5	7.82	555	0.89802	1	1
GO:0009791	post-embryonic development	512	6	9.44	556	0.91765	1	1
GO:0009792	embryo development ending in birth or egg hatching	159	2	2.93	557	0.7962	1	1
GO:0009798	axis specification	150	1	2.77	558	0.94028	1	1
GO:0009886	post-embryonic animal morphogenesis	386	2	7.12	559	0.99454	1	1
GO:0009888	tissue development	850	11	15.67	560	0.92445	1	1
GO:0009889	regulation of biosynthetic process	1008	4	18.58	561	1	1	1
GO:0009890	negative regulation of biosynthetic process	382	2	7.04	562	0.99415	1	1
GO:0009891	positive regulation of biosynthetic process	433	1	7.98	563	0.99975	1	1
GO:0009892	negative regulation of metabolic process	674	3	12.43	564	0.99978	1	1
GO:0009893	positive regulation of metabolic process	708	3	13.05	565	0.99988	1	1
GO:0009894	regulation of catabolic process	193	1	3.56	566	0.97364	1	1
GO:0009896	positive regulation of catabolic process	102	1	1.88	567	0.85198	1	1
GO:0009948	anterior/posterior axis specification	101	1	1.86	568	0.84916	1	1
GO:0009952	anterior/posterior pattern specification	142	1	2.62	569	0.9305	1	1
GO:0009953	dorsal/ventral pattern formation	126	1	2.32	570	0.90591	1	1
GO:0009966	regulation of signal transduction	614	3	11.32	571	0.99938	1	1
GO:0009967	positive regulation of signal transduction	309	2	5.7	572	0.98003	1	1
GO:0009987	cellular process	6303	113	116.21	573	0.77848	1	1
GO:0009991	response to extracellular stimulus	133	1	2.45	574	0.91758	1	1
GO:0009994	oocyte differentiation	134	1	2.47	575	0.91913	1	1
GO:0010001	glial cell differentiation	35	1	0.65	576	0.47938	1	1
GO:0010257	NADH dehydrogenase complex assembly	13	2	0.24	577	0.02305	1	0.735588
GO:0010259	multicellular organism aging	134	2	2.47	578	0.71205	1	1
GO:0010467	gene expression	1846	6	34.04	579	1	1	1
GO:0010468	regulation of gene expression	1177	2	21.7	580	1	1	1
GO:0010556	regulation of macromolecule biosynthetic process	970	2	17.88	581	1	1	1
GO:0010558	negative regulation of macromolecule biosynthetic process	372	1	6.86	582	0.99917	1	1
GO:0010563	negative regulation of phosphorus metabolic process	74	1	1.36	583	0.7493	1	1
GO:0010565	regulation of cellular ketone metabolic process	9	1	0.17	584	0.15428	1	1
GO:0010605	negative regulation of macromolecule metabolic process	638	2	11.76	585	0.99994	1	1
GO:0010623	programmed cell death involved in cell development	85	1	1.57	586	0.79613	1	1
GO:0010629	negative regulation of gene expression	508	1	9.37	587	0.99994	1	1
GO:0010631	epithelial cell migration	149	2	2.75	588	0.7655	1	1
GO:0010632	regulation of epithelial cell migration	41	1	0.76	589	0.53463	1	1
GO:0010638	positive regulation of organelle organization	124	1	2.29	590	0.90229	1	1
GO:0010646	regulation of cell communication	714	3	13.16	591	0.99989	1	1
GO:0010647	positive regulation of cell communication	335	2	6.18	592	0.98703	1	1
GO:0010675	regulation of cellular carbohydrate metabolic process	15	1	0.28	593	0.24375	1	1
GO:0010721	negative regulation of cell development	75	1	1.38	594	0.75396	1	1
GO:0010817	regulation of hormone levels	62	3	1.14	595	0.10603	1	1
GO:0010876	lipid localization	104	3	1.92	596	0.3006	1	1
GO:0010906	regulation of glucose metabolic process	13	1	0.24	597	0.21503	1	1
GO:0010927	cellular component assembly involved in morphogenesis	107	9	1.97	598	0.00015	1	0.012833
GO:0010941	regulation of cell death	212	3	3.91	599	0.75485	1	1
GO:0010942	positive regulation of cell death	82	2	1.51	600	0.44858	1	1
GO:0010950	positive regulation of endopeptidase activity	23	1	0.42	601	0.34859	1	1
GO:0010952	positive regulation of peptidase activity	25	1	0.46	602	0.37246	1	1
GO:0010970	transport along microtubule	58	1	1.07	603	0.66151	1	1
GO:0012501	programmed cell death	275	4	5.07	604	0.75225	1	1
GO:0012502	induction of programmed cell death	12	1	0.22	605	0.20026	1	1
GO:0014070	response to organic cyclic compound	80	2	1.47	606	0.43604	1	1
GO:0015031	protein transport	421	4	7.76	607	0.95582	1	1
GO:0015672	monovalent inorganic cation transport	123	8	2.27	608	0.0019	1	0.10611
GO:0015748	organophosphate ester transport	22	1	0.41	609	0.33632	1	1
GO:0015780	nucleotide-sugar transmembrane transport	6	1	0.11	610	0.10568	1	1
GO:0015807	L-amino acid transport	13	1	0.24	611	0.21503	1	1
GO:0015849	organic acid transport	83	1	1.53	612	0.78831	1	1
GO:0015850	organic hydroxy compound transport	22	1	0.41	613	0.33632	1	1
GO:0015893	drug transport	34	1	0.63	614	0.46956	1	1
GO:0015914	phospholipid transport	16	1	0.29	615	0.25772	1	1
GO:0015918	sterol transport	10	1	0.18	616	0.16989	1	1
GO:0015931	nucleobase-containing compound transport	95	1	1.75	617	0.83111	1	1
GO:0015980	energy derivation by oxidation of organic compounds	133	18	2.45	618	2.8e-11	1	3.75e-08
GO:0015985	energy coupled proton transport, down electrochemical gradient	20	6	0.37	619	1.1e-06	1	0.000315936
GO:0016042	lipid catabolic process	105	3	1.94	620	0.30566	1	1
GO:0016043	cellular component organization	2244	32	41.37	621	0.9688	1	1
GO:0016051	carbohydrate biosynthetic process	47	1	0.87	622	0.58405	1	1
GO:0016052	carbohydrate catabolic process	52	3	0.96	623	0.07055	1	1
GO:0016053	organic acid biosynthetic process	107	7	1.97	624	0.00352	1	0.176924
GO:0016054	organic acid catabolic process	98	4	1.81	625	0.1068	1	1
GO:0016070	RNA metabolic process	1438	3	26.51	626	1	1	1
GO:0016310	phosphorylation	516	12	9.51	627	0.24245	1	1
GO:0016331	morphogenesis of embryonic epithelium	107	2	1.97	628	0.59085	1	1
GO:0016358	dendrite development	145	1	2.67	629	0.93434	1	1
GO:0016477	cell migration	261	2	4.81	630	0.95651	1	1
GO:0016485	protein processing	55	2	1.01	631	0.26944	1	1
GO:0016569	covalent chromatin modification	166	1	3.06	632	0.95593	1	1
GO:0016570	histone modification	163	1	3.01	633	0.95334	1	1
GO:0017004	cytochrome complex assembly	19	2	0.35	634	0.04704	1	1
GO:0017038	protein import	84	1	1.55	635	0.79226	1	1
GO:0017062	respiratory chain complex III assembly	6	1	0.11	636	0.10568	1	1
GO:0017143	insecticide metabolic process	7	1	0.13	637	0.12218	1	1
GO:0017145	stem cell division	85	1	1.57	638	0.79613	1	1
GO:0018193	peptidyl-amino acid modification	312	2	5.75	639	0.98099	1	1
GO:0018205	peptidyl-lysine modification	127	1	2.34	640	0.90767	1	1
GO:0018208	peptidyl-proline modification	36	1	0.66	641	0.48902	1	1
GO:0018393	internal peptidyl-lysine acetylation	72	1	1.33	642	0.7397	1	1
GO:0018394	peptidyl-lysine acetylation	72	1	1.33	643	0.7397	1	1
GO:0018958	phenol-containing compound metabolic process	56	1	1.03	644	0.64858	1	1
GO:0019094	pole plasm mRNA localization	44	1	0.81	645	0.56003	1	1
GO:0019098	reproductive behavior	94	2	1.73	646	0.52036	1	1
GO:0019216	regulation of lipid metabolic process	46	1	0.85	647	0.57619	1	1
GO:0019218	regulation of steroid metabolic process	5	1	0.09	648	0.08887	1	1
GO:0019219	regulation of nucleobase-containing compound metabolic process	960	2	17.7	649	1	1	1
GO:0019220	regulation of phosphate metabolic process	221	2	4.07	650	0.91863	1	1
GO:0019222	regulation of metabolic process	1648	8	30.38	651	1	1	1
GO:0019318	hexose metabolic process	51	2	0.94	652	0.24198	1	1
GO:0019320	hexose catabolic process	10	1	0.18	653	0.16989	1	1
GO:0019388	galactose catabolic process	8	1	0.15	654	0.13838	1	1
GO:0019395	fatty acid oxidation	32	2	0.59	655	0.11706	1	1
GO:0019438	aromatic compound biosynthetic process	1087	14	20.04	656	0.94948	1	1
GO:0019538	protein metabolic process	1981	24	36.52	657	0.9955	1	1
GO:0019637	organophosphate metabolic process	334	12	6.16	658	0.02025	1	0.66742
GO:0019674	NAD metabolic process	10	1	0.18	659	0.16989	1	1
GO:0019693	ribose phosphate metabolic process	132	9	2.43	660	0.00071	1	0.0439217
GO:0019725	cellular homeostasis	191	4	3.52	661	0.47037	1	1
GO:0019748	secondary metabolic process	73	2	1.35	662	0.39101	1	1
GO:0019751	polyol metabolic process	40	1	0.74	663	0.52584	1	1
GO:0019752	carboxylic acid metabolic process	338	19	6.23	664	1.3e-05	1	0.00186689
GO:0019932	second-messenger-mediated signaling	88	2	1.62	665	0.48524	1	1
GO:0019933	cAMP-mediated signaling	42	1	0.77	666	0.54325	1	1
GO:0019935	cyclic-nucleotide-mediated signaling	54	1	1	667	0.63516	1	1
GO:0019953	sexual reproduction	819	7	15.1	668	0.99511	1	1
GO:0021700	developmental maturation	176	2	3.24	669	0.84033	1	1
GO:0021782	glial cell development	30	1	0.55	670	0.42839	1	1
GO:0022008	neurogenesis	737	5	13.59	671	0.99839	1	1
GO:0022402	cell cycle process	470	3	8.67	672	0.99344	1	1
GO:0022404	molting cycle process	34	3	0.63	673	0.02421	1	0.766523
GO:0022410	circadian sleep/wake cycle process	35	1	0.65	674	0.47938	1	1
GO:0022412	cellular process involved in reproduction in multicellular organism	682	5	12.57	675	0.99639	1	1
GO:0022414	reproductive process	915	7	16.87	676	0.99868	1	1
GO:0022604	regulation of cell morphogenesis	118	1	2.18	677	0.89055	1	1
GO:0022607	cellular component assembly	959	19	17.68	678	0.40545	1	1
GO:0022610	biological adhesion	176	2	3.24	679	0.84033	1	1
GO:0022612	gland morphogenesis	81	1	1.49	680	0.7802	1	1
GO:0022616	DNA strand elongation	12	1	0.22	681	0.20026	1	1
GO:0023051	regulation of signaling	714	3	13.16	682	0.99989	1	1
GO:0023052	signaling	1330	10	24.52	683	0.9999	1	1
GO:0023056	positive regulation of signaling	335	2	6.18	684	0.98703	1	1
GO:0030003	cellular cation homeostasis	100	3	1.84	685	0.28041	1	1
GO:0030004	cellular monovalent inorganic cation homeostasis	31	1	0.57	686	0.43897	1	1
GO:0030029	actin filament-based process	255	12	4.7	687	0.00257	1	0.139648
GO:0030030	cell projection organization	545	3	10.05	688	0.99803	1	1
GO:0030031	cell projection assembly	131	3	2.42	689	0.43615	1	1
GO:0030032	lamellipodium assembly	22	1	0.41	690	0.33632	1	1
GO:0030036	actin cytoskeleton organization	242	12	4.46	691	0.00166	1	0.0940121
GO:0030038	contractile actin filament bundle assembly	6	1	0.11	692	0.10568	1	1
GO:0030048	actin filament-based movement	28	1	0.52	693	0.40664	1	1
GO:0030154	cell differentiation	1328	19	24.48	694	0.91304	1	1
GO:0030162	regulation of proteolysis	115	1	2.12	695	0.88417	1	1
GO:0030166	proteoglycan biosynthetic process	19	1	0.35	696	0.29811	1	1
GO:0030182	neuron differentiation	621	2	11.45	697	0.99992	1	1
GO:0030198	extracellular matrix organization	41	1	0.76	698	0.53463	1	1
GO:0030201	heparan sulfate proteoglycan metabolic process	15	1	0.28	699	0.24375	1	1
GO:0030334	regulation of cell migration	60	1	1.11	700	0.67396	1	1
GO:0030431	sleep	54	1	1	701	0.63516	1	1
GO:0030509	BMP signaling pathway	40	1	0.74	702	0.52584	1	1
GO:0030510	regulation of BMP signaling pathway	30	1	0.55	703	0.42839	1	1
GO:0030534	adult behavior	133	5	2.45	704	0.09894	1	1
GO:0030641	regulation of cellular pH	26	1	0.48	705	0.38406	1	1
GO:0030705	cytoskeleton-dependent intracellular transport	60	1	1.11	706	0.67396	1	1
GO:0030707	ovarian follicle cell development	246	1	4.54	707	0.99044	1	1
GO:0030855	epithelial cell differentiation	319	2	5.88	708	0.98307	1	1
GO:0031032	actomyosin structure organization	81	10	1.49	709	2e-06	1	0.000469117
GO:0031033	myosin filament organization	14	2	0.26	710	0.02657	1	0.834672
GO:0031038	myosin II filament organization	9	1	0.17	711	0.15428	1	1
GO:0031175	neuron projection development	401	1	7.39	712	0.99953	1	1
GO:0031323	regulation of cellular metabolic process	1490	8	27.47	713	1	1	1
GO:0031324	negative regulation of cellular metabolic process	546	3	10.07	714	0.99807	1	1
GO:0031325	positive regulation of cellular metabolic process	651	3	12	715	0.99967	1	1
GO:0031326	regulation of cellular biosynthetic process	1005	4	18.53	716	1	1	1
GO:0031329	regulation of cellular catabolic process	171	1	3.15	717	0.95992	1	1
GO:0031344	regulation of cell projection organization	131	2	2.42	718	0.70022	1	1
GO:0031346	positive regulation of cell projection organization	62	1	1.14	719	0.68597	1	1
GO:0031347	regulation of defense response	116	2	2.14	720	0.635	1	1
GO:0031348	negative regulation of defense response	37	2	0.68	721	0.14832	1	1
GO:0031399	regulation of protein modification process	254	1	4.68	722	0.9918	1	1
GO:0031400	negative regulation of protein modification process	82	1	1.51	723	0.78429	1	1
GO:0031503	protein-containing complex localization	59	1	1.09	724	0.66779	1	1
GO:0031589	cell-substrate adhesion	21	1	0.39	725	0.32382	1	1
GO:0031647	regulation of protein stability	50	1	0.92	726	0.60677	1	1
GO:0031667	response to nutrient levels	131	1	2.42	727	0.9144	1	1
GO:0032101	regulation of response to external stimulus	187	2	3.45	728	0.86411	1	1
GO:0032102	negative regulation of response to external stimulus	47	2	0.87	729	0.21467	1	1
GO:0032268	regulation of cellular protein metabolic process	466	2	8.59	730	0.99865	1	1
GO:0032269	negative regulation of cellular protein metabolic process	170	1	3.13	731	0.95915	1	1
GO:0032270	positive regulation of cellular protein metabolic process	223	1	4.11	732	0.98514	1	1
GO:0032350	regulation of hormone metabolic process	11	1	0.2	733	0.18522	1	1
GO:0032501	multicellular organismal process	2587	46	47.7	734	0.64875	1	1
GO:0032502	developmental process	2177	42	40.14	735	0.39468	1	1
GO:0032774	RNA biosynthetic process	892	2	16.45	736	1	1	1
GO:0032787	monocarboxylic acid metabolic process	162	8	2.99	737	0.01003	1	0.395398
GO:0032879	regulation of localization	403	2	7.43	738	0.99592	1	1
GO:0032880	regulation of protein localization	91	1	1.68	739	0.81789	1	1
GO:0032881	regulation of polysaccharide metabolic process	9	1	0.17	740	0.15428	1	1
GO:0032970	regulation of actin filament-based process	93	3	1.71	741	0.24546	1	1
GO:0032989	cellular component morphogenesis	471	11	8.68	742	0.25111	1	1
GO:0032990	cell part morphogenesis	384	2	7.08	743	0.99434	1	1
GO:0033036	macromolecule localization	776	10	14.31	744	0.91749	1	1
GO:0033043	regulation of organelle organization	336	3	6.19	745	0.9511	1	1
GO:0033108	mitochondrial respiratory chain complex assembly	37	4	0.68	746	0.00457	1	0.215347
GO:0033554	cellular response to stress	487	4	8.98	747	0.98194	1	1
GO:0033673	negative regulation of kinase activity	22	1	0.41	748	0.33632	1	1
GO:0033692	cellular polysaccharide biosynthetic process	13	1	0.24	749	0.21503	1	1
GO:0033865	nucleoside bisphosphate metabolic process	44	3	0.81	750	0.04695	1	1
GO:0033866	nucleoside bisphosphate biosynthetic process	15	1	0.28	751	0.24375	1	1
GO:0033875	ribonucleoside bisphosphate metabolic process	44	3	0.81	752	0.04695	1	1
GO:0033993	response to lipid	51	1	0.94	753	0.61407	1	1
GO:0034030	ribonucleoside bisphosphate biosynthetic process	15	1	0.28	754	0.24375	1	1
GO:0034032	purine nucleoside bisphosphate metabolic process	44	3	0.81	755	0.04695	1	1
GO:0034033	purine nucleoside bisphosphate biosynthetic process	15	1	0.28	756	0.24375	1	1
GO:0034204	lipid translocation	13	1	0.24	757	0.21503	1	1
GO:0034220	ion transmembrane transport	250	10	4.61	758	0.01702	1	0.622158
GO:0034311	diol metabolic process	6	1	0.11	759	0.10568	1	1
GO:0034312	diol biosynthetic process	6	1	0.11	760	0.10568	1	1
GO:0034330	cell junction organization	308	2	5.68	761	0.9797	1	1
GO:0034440	lipid oxidation	33	2	0.61	762	0.12317	1	1
GO:0034470	ncRNA processing	213	1	3.93	763	0.98201	1	1
GO:0034613	cellular protein localization	472	6	8.7	764	0.87503	1	1
GO:0034622	cellular protein-containing complex assembly	371	7	6.84	765	0.53042	1	1
GO:0034637	cellular carbohydrate biosynthetic process	20	1	0.37	766	0.31108	1	1
GO:0034641	cellular nitrogen compound metabolic process	2251	30	41.5	767	0.98873	1	1
GO:0034645	cellular macromolecule biosynthetic process	1483	6	27.34	768	1	1	1
GO:0034654	nucleobase-containing compound biosynthetic process	1037	11	19.12	769	0.98838	1	1
GO:0034660	ncRNA metabolic process	267	1	4.92	770	0.99362	1	1
GO:0034728	nucleosome organization	49	1	0.9	771	0.59934	1	1
GO:0034754	cellular hormone metabolic process	31	3	0.57	772	0.01893	1	0.655988
GO:0034982	mitochondrial protein processing	8	2	0.15	773	0.00879	1	0.357016
GO:0035070	salivary gland histolysis	28	1	0.52	774	0.40664	1	1
GO:0035071	salivary gland cell autophagic cell death	23	1	0.42	775	0.34859	1	1
GO:0035075	response to ecdysone	38	1	0.7	776	0.50777	1	1
GO:0035078	induction of programmed cell death by ecdysone	12	1	0.22	777	0.20026	1	1
GO:0035081	induction of programmed cell death by hormones	12	1	0.22	778	0.20026	1	1
GO:0035150	regulation of tube size	48	2	0.88	779	0.22147	1	1
GO:0035152	regulation of tube architecture, open tracheal system	76	2	1.4	780	0.41052	1	1
GO:0035222	wing disc pattern formation	69	1	1.27	781	0.72462	1	1
GO:0035239	tube morphogenesis	421	1	7.76	782	0.99968	1	1
GO:0035264	multicellular organism growth	44	1	0.81	783	0.56003	1	1
GO:0035272	exocrine system development	106	1	1.95	784	0.86273	1	1
GO:0035282	segmentation	190	1	3.5	785	0.97209	1	1
GO:0035295	tube development	596	3	10.99	786	0.99916	1	1
GO:0035383	thioester metabolic process	36	3	0.66	787	0.02813	1	0.856713
GO:0035384	thioester biosynthetic process	9	1	0.17	788	0.15428	1	1
GO:0035556	intracellular signal transduction	532	4	9.81	789	0.99049	1	1
GO:0035690	cellular response to drug	24	1	0.44	790	0.36063	1	1
GO:0036211	protein modification process	1078	7	19.88	791	0.99988	1	1
GO:0036293	response to decreased oxygen levels	47	1	0.87	792	0.58405	1	1
GO:0036294	cellular response to decreased oxygen levels	25	1	0.46	793	0.37246	1	1
GO:0036296	response to increased oxygen levels	6	2	0.11	794	0.00482	1	0.215347
GO:0036314	response to sterol	38	1	0.7	795	0.50777	1	1
GO:0040007	growth	370	3	6.82	796	0.97	1	1
GO:0040011	locomotion	545	3	10.05	797	0.99803	1	1
GO:0040012	regulation of locomotion	88	1	1.62	798	0.80732	1	1
GO:0042051	compound eye photoreceptor development	78	1	1.44	799	0.76745	1	1
GO:0042063	gliogenesis	72	1	1.33	800	0.7397	1	1
GO:0042073	intraciliary transport	10	1	0.18	801	0.16989	1	1
GO:0042127	regulation of cell population proliferation	196	1	3.61	802	0.97511	1	1
GO:0042178	xenobiotic catabolic process	6	1	0.11	803	0.10568	1	1
GO:0042180	cellular ketone metabolic process	45	2	0.83	804	0.20113	1	1
GO:0042181	ketone biosynthetic process	26	1	0.48	805	0.38406	1	1
GO:0042221	response to chemical	841	10	15.51	806	0.95543	1	1
GO:0042303	molting cycle	67	4	1.24	807	0.03475	1	1
GO:0042326	negative regulation of phosphorylation	63	1	1.16	808	0.6918	1	1
GO:0042335	cuticle development	119	9	2.19	809	0.00033	1	0.0236952
GO:0042337	cuticle development involved in chitin-based cuticle molting cycle	23	1	0.42	810	0.34859	1	1
GO:0042398	cellular modified amino acid biosynthetic process	12	1	0.22	811	0.20026	1	1
GO:0042440	pigment metabolic process	101	4	1.86	812	0.11588	1	1
GO:0042441	eye pigment metabolic process	34	1	0.63	813	0.46956	1	1
GO:0042445	hormone metabolic process	48	3	0.88	814	0.05817	1	1
GO:0042446	hormone biosynthetic process	27	1	0.5	815	0.39546	1	1
GO:0042461	photoreceptor cell development	98	1	1.81	816	0.84039	1	1
GO:0042462	eye photoreceptor cell development	81	1	1.49	817	0.7802	1	1
GO:0042493	response to drug	160	3	2.95	818	0.56969	1	1
GO:0042558	pteridine-containing compound metabolic process	18	2	0.33	819	0.04259	1	1
GO:0042559	pteridine-containing compound biosynthetic process	10	1	0.18	820	0.16989	1	1
GO:0042592	homeostatic process	406	9	7.49	821	0.3334	1	1
GO:0042594	response to starvation	117	1	2.16	822	0.88847	1	1
GO:0042692	muscle cell differentiation	107	9	1.97	823	0.00015	1	0.012833
GO:0042742	defense response to bacterium	165	3	3.04	824	0.59072	1	1
GO:0042745	circadian sleep/wake cycle	40	1	0.74	825	0.52584	1	1
GO:0042749	regulation of circadian sleep/wake cycle	36	1	0.66	826	0.48902	1	1
GO:0042752	regulation of circadian rhythm	74	1	1.36	827	0.7493	1	1
GO:0042753	positive regulation of circadian rhythm	22	1	0.41	828	0.33632	1	1
GO:0042773	ATP synthesis coupled electron transport	68	7	1.25	829	0.00024	1	0.0182083
GO:0042775	mitochondrial ATP synthesis coupled electron transport	67	7	1.24	830	0.00022	1	0.0173455
GO:0042886	amide transport	435	5	8.02	831	0.90984	1	1
GO:0042981	regulation of apoptotic process	160	2	2.95	832	0.79907	1	1
GO:0043044	ATP-dependent chromatin remodeling	40	1	0.74	833	0.52584	1	1
GO:0043062	extracellular structure organization	54	1	1	834	0.63516	1	1
GO:0043065	positive regulation of apoptotic process	58	1	1.07	835	0.66151	1	1
GO:0043067	regulation of programmed cell death	184	3	3.39	836	0.66444	1	1
GO:0043068	positive regulation of programmed cell death	74	2	1.36	837	0.39755	1	1
GO:0043069	negative regulation of programmed cell death	87	1	1.6	838	0.80366	1	1
GO:0043085	positive regulation of catalytic activity	147	2	2.71	839	0.75891	1	1
GO:0043086	negative regulation of catalytic activity	69	1	1.27	840	0.72462	1	1
GO:0043090	amino acid import	6	1	0.11	841	0.10568	1	1
GO:0043094	cellular metabolic compound salvage	14	1	0.26	842	0.22952	1	1
GO:0043102	amino acid salvage	6	1	0.11	843	0.10568	1	1
GO:0043170	macromolecule metabolic process	3392	35	62.54	844	1	1	1
GO:0043207	response to external biotic stimulus	341	4	6.29	845	0.88041	1	1
GO:0043281	regulation of cysteine-type endopeptidase activity involved in apoptotic process	24	1	0.44	846	0.36063	1	1
GO:0043324	pigment metabolic process involved in developmental pigmentation	34	1	0.63	847	0.46956	1	1
GO:0043412	macromolecule modification	1155	7	21.29	848	0.99996	1	1
GO:0043413	macromolecule glycosylation	90	1	1.66	849	0.81443	1	1
GO:0043436	oxoacid metabolic process	351	19	6.47	850	2.2e-05	1	0.00285361
GO:0043467	regulation of generation of precursor metabolites and energy	25	1	0.46	851	0.37246	1	1
GO:0043473	pigmentation	78	3	1.44	852	0.17378	1	1
GO:0043474	pigment metabolic process involved in pigmentation	34	1	0.63	853	0.46956	1	1
GO:0043543	protein acylation	99	1	1.83	854	0.84337	1	1
GO:0043549	regulation of kinase activity	78	1	1.44	855	0.76745	1	1
GO:0043604	amide biosynthetic process	432	4	7.96	856	0.96179	1	1
GO:0043649	dicarboxylic acid catabolic process	8	1	0.15	857	0.13838	1	1
GO:0043933	protein-containing complex subunit organization	502	9	9.26	858	0.5842	1	1
GO:0044042	glucan metabolic process	26	2	0.48	859	0.08229	1	1
GO:0044057	regulation of system process	53	2	0.98	860	0.2557	1	1
GO:0044085	cellular component biogenesis	1106	19	20.39	861	0.66743	1	1
GO:0044087	regulation of cellular component biogenesis	274	5	5.05	862	0.57342	1	1
GO:0044092	negative regulation of molecular function	97	1	1.79	863	0.83735	1	1
GO:0044093	positive regulation of molecular function	177	2	3.26	864	0.84264	1	1
GO:0044106	cellular amine metabolic process	23	1	0.42	865	0.34859	1	1
GO:0044237	cellular metabolic process	4039	75	74.47	866	0.49801	1	1
GO:0044238	primary metabolic process	3990	71	73.56	867	0.69499	1	1
GO:0044247	cellular polysaccharide catabolic process	12	2	0.22	868	0.01974	1	0.655988
GO:0044248	cellular catabolic process	760	12	14.01	869	0.75607	1	1
GO:0044249	cellular biosynthetic process	1905	25	35.12	870	0.98378	1	1
GO:0044255	cellular lipid metabolic process	355	11	6.55	871	0.06312	1	1
GO:0044260	cellular macromolecule metabolic process	2672	16	49.26	872	1	1	1
GO:0044262	cellular carbohydrate metabolic process	83	2	1.53	873	0.45479	1	1
GO:0044264	cellular polysaccharide metabolic process	34	2	0.63	874	0.12936	1	1
GO:0044267	cellular protein metabolic process	1682	11	31.01	875	1	1	1
GO:0044271	cellular nitrogen compound biosynthetic process	1470	15	27.1	876	0.99805	1	1
GO:0044272	sulfur compound biosynthetic process	35	2	0.65	877	0.13562	1	1
GO:0044275	cellular carbohydrate catabolic process	17	2	0.31	878	0.03831	1	1
GO:0044281	small molecule metabolic process	658	35	12.13	879	5.9e-09	1	3.95e-06
GO:0044282	small molecule catabolic process	142	5	2.62	880	0.1215	1	1
GO:0044283	small molecule biosynthetic process	197	8	3.63	881	0.02903	1	0.864664
GO:0044419	interspecies interaction between organisms	349	4	6.43	882	0.8912	1	1
GO:0044703	multi-organism reproductive process	819	7	15.1	883	0.99511	1	1
GO:0044743	protein transmembrane import into intracellular organelle	34	1	0.63	884	0.46956	1	1
GO:0044782	cilium organization	80	1	1.47	885	0.77603	1	1
GO:0045088	regulation of innate immune response	73	2	1.35	886	0.39101	1	1
GO:0045165	cell fate commitment	244	1	4.5	887	0.99007	1	1
GO:0045184	establishment of protein localization	436	4	8.04	888	0.96376	1	1
GO:0045187	regulation of circadian sleep/wake cycle, sleep	29	1	0.53	889	0.41762	1	1
GO:0045333	cellular respiration	107	16	1.97	890	8.1e-11	1	8.14e-08
GO:0045471	response to ethanol	62	1	1.14	891	0.68597	1	1
GO:0045595	regulation of cell differentiation	354	2	6.53	892	0.99058	1	1
GO:0045596	negative regulation of cell differentiation	110	1	2.03	893	0.87271	1	1
GO:0045597	positive regulation of cell differentiation	136	1	2.51	894	0.92213	1	1
GO:0045834	positive regulation of lipid metabolic process	18	1	0.33	895	0.2849	1	1
GO:0045851	pH reduction	16	1	0.29	896	0.25772	1	1
GO:0045859	regulation of protein kinase activity	73	1	1.35	897	0.74455	1	1
GO:0045862	positive regulation of proteolysis	62	1	1.14	898	0.68597	1	1
GO:0045892	negative regulation of transcription, DNA-templated	317	1	5.84	899	0.99757	1	1
GO:0045934	negative regulation of nucleobase-containing compound metabolic process	344	1	6.34	900	0.99856	1	1
GO:0045936	negative regulation of phosphate metabolic process	74	1	1.36	901	0.7493	1	1
GO:0045995	regulation of embryonic development	67	1	1.24	902	0.71409	1	1
GO:0046034	ATP metabolic process	126	12	2.32	903	3.2e-06	1	0.000677221
GO:0046112	nucleobase biosynthetic process	14	1	0.26	904	0.22952	1	1
GO:0046146	tetrahydrobiopterin metabolic process	5	1	0.09	905	0.08887	1	1
GO:0046154	rhodopsin metabolic process	16	1	0.29	906	0.25772	1	1
GO:0046165	alcohol biosynthetic process	31	1	0.57	907	0.43897	1	1
GO:0046173	polyol biosynthetic process	17	1	0.31	908	0.27144	1	1
GO:0046348	amino sugar catabolic process	12	2	0.22	909	0.01974	1	0.655988
GO:0046349	amino sugar biosynthetic process	10	1	0.18	910	0.16989	1	1
GO:0046365	monosaccharide catabolic process	11	1	0.2	911	0.18522	1	1
GO:0046390	ribose phosphate biosynthetic process	68	7	1.25	912	0.00024	1	0.0182083
GO:0046394	carboxylic acid biosynthetic process	107	7	1.97	913	0.00352	1	0.176924
GO:0046395	carboxylic acid catabolic process	98	4	1.81	914	0.1068	1	1
GO:0046434	organophosphate catabolic process	43	1	0.79	915	0.55172	1	1
GO:0046486	glycerolipid metabolic process	134	1	2.47	916	0.91913	1	1
GO:0046530	photoreceptor cell differentiation	173	1	3.19	917	0.96142	1	1
GO:0046578	regulation of Ras protein signal transduction	80	1	1.47	918	0.77603	1	1
GO:0046677	response to antibiotic	74	1	1.36	919	0.7493	1	1
GO:0046847	filopodium assembly	38	1	0.7	920	0.50777	1	1
GO:0046890	regulation of lipid biosynthetic process	23	1	0.42	921	0.34859	1	1
GO:0046903	secretion	204	1	3.76	922	0.97863	1	1
GO:0046942	carboxylic acid transport	82	1	1.51	923	0.78429	1	1
GO:0048066	developmental pigmentation	72	3	1.33	924	0.14705	1	1
GO:0048069	eye pigmentation	44	2	0.81	925	0.19439	1	1
GO:0048070	regulation of developmental pigmentation	21	1	0.39	926	0.32382	1	1
GO:0048079	regulation of cuticle pigmentation	13	1	0.24	927	0.21503	1	1
GO:0048085	adult chitin-containing cuticle pigmentation	12	1	0.22	928	0.20026	1	1
GO:0048102	autophagic cell death	24	1	0.44	929	0.36063	1	1
GO:0048232	male gamete generation	232	1	4.28	930	0.9875	1	1
GO:0048311	mitochondrion distribution	11	1	0.2	931	0.18522	1	1
GO:0048468	cell development	1135	18	20.93	932	0.79024	1	1
GO:0048469	cell maturation	152	1	2.8	933	0.9425	1	1
GO:0048511	rhythmic process	131	4	2.42	934	0.22226	1	1
GO:0048512	circadian behavior	92	2	1.7	935	0.50883	1	1
GO:0048513	animal organ development	998	12	18.4	936	0.96506	1	1
GO:0048515	spermatid differentiation	92	1	1.7	937	0.82129	1	1
GO:0048518	positive regulation of biological process	1310	10	24.15	938	0.99986	1	1
GO:0048519	negative regulation of biological process	1203	7	22.18	939	0.99998	1	1
GO:0048520	positive regulation of behavior	28	1	0.52	940	0.40664	1	1
GO:0048522	positive regulation of cellular process	1191	9	21.96	941	0.99975	1	1
GO:0048523	negative regulation of cellular process	1037	5	19.12	942	0.99999	1	1
GO:0048563	post-embryonic animal organ morphogenesis	336	1	6.19	943	0.99832	1	1
GO:0048580	regulation of post-embryonic development	19	1	0.35	944	0.29811	1	1
GO:0048583	regulation of response to stimulus	789	5	14.55	945	0.99927	1	1
GO:0048584	positive regulation of response to stimulus	397	2	7.32	946	0.99548	1	1
GO:0048585	negative regulation of response to stimulus	318	2	5.86	947	0.98279	1	1
GO:0048589	developmental growth	311	2	5.73	948	0.98068	1	1
GO:0048592	eye morphogenesis	271	1	5	949	0.99409	1	1
GO:0048598	embryonic morphogenesis	191	2	3.52	950	0.87193	1	1
GO:0048599	oocyte development	115	1	2.12	951	0.88417	1	1
GO:0048609	multicellular organismal reproductive process	820	7	15.12	952	0.99518	1	1
GO:0048638	regulation of developmental growth	192	1	3.54	953	0.97313	1	1
GO:0048646	anatomical structure formation involved in morphogenesis	409	10	7.54	954	0.22212	1	1
GO:0048666	neuron development	520	2	9.59	955	0.99948	1	1
GO:0048667	cell morphogenesis involved in neuron differentiation	373	1	6.88	956	0.99918	1	1
GO:0048699	generation of neurons	702	4	12.94	957	0.9993	1	1
GO:0048707	instar larval or pupal morphogenesis	376	2	6.93	958	0.99352	1	1
GO:0048729	tissue morphogenesis	514	3	9.48	959	0.99674	1	1
GO:0048731	system development	1439	21	26.53	960	0.90726	1	1
GO:0048732	gland development	153	1	2.82	961	0.94358	1	1
GO:0048749	compound eye development	312	1	5.75	962	0.99732	1	1
GO:0048812	neuron projection morphogenesis	374	1	6.9	963	0.9992	1	1
GO:0048856	anatomical structure development	2056	41	37.91	964	0.30697	1	1
GO:0048858	cell projection morphogenesis	377	1	6.95	965	0.99924	1	1
GO:0048869	cellular developmental process	1336	20	24.63	966	0.87556	1	1
GO:0048870	cell motility	300	2	5.53	967	0.97685	1	1
GO:0048872	homeostasis of number of cells	29	1	0.53	968	0.41762	1	1
GO:0048878	chemical homeostasis	230	7	4.24	969	0.13226	1	1
GO:0048880	sensory system development	332	1	6.12	970	0.99818	1	1
GO:0050767	regulation of neurogenesis	216	1	3.98	971	0.98301	1	1
GO:0050768	negative regulation of neurogenesis	66	1	1.22	972	0.70867	1	1
GO:0050776	regulation of immune response	137	2	2.53	973	0.72349	1	1
GO:0050777	negative regulation of immune response	52	2	0.96	974	0.24884	1	1
GO:0050789	regulation of biological process	3028	32	55.83	975	0.99999	1	1
GO:0050790	regulation of catalytic activity	278	5	5.13	976	0.58644	1	1
GO:0050793	regulation of developmental process	622	8	11.47	977	0.89633	1	1
GO:0050794	regulation of cellular process	2807	27	51.75	978	1	1	1
GO:0050795	regulation of behavior	71	1	1.31	979	0.73477	1	1
GO:0050801	ion homeostasis	131	3	2.42	980	0.43615	1	1
GO:0050802	circadian sleep/wake cycle, sleep	31	1	0.57	981	0.43897	1	1
GO:0050803	regulation of synapse structure or activity	156	2	2.88	982	0.78738	1	1
GO:0050807	regulation of synapse organization	130	2	2.4	983	0.69619	1	1
GO:0050808	synapse organization	248	2	4.57	984	0.94656	1	1
GO:0050877	nervous system process	332	3	6.12	985	0.94826	1	1
GO:0050879	multicellular organismal movement	5	2	0.09	986	0.00326	1	0.17024
GO:0050896	response to stimulus	2180	28	40.19	987	0.99281	1	1
GO:0050954	sensory perception of mechanical stimulus	61	1	1.12	988	0.68002	1	1
GO:0051017	actin filament bundle assembly	28	1	0.52	989	0.40664	1	1
GO:0051056	regulation of small GTPase mediated signal transduction	86	1	1.59	990	0.79993	1	1
GO:0051093	negative regulation of developmental process	180	1	3.32	991	0.96623	1	1
GO:0051128	regulation of cellular component organization	633	8	11.67	992	0.90661	1	1
GO:0051146	striated muscle cell differentiation	94	9	1.73	993	5.4e-05	1	0.00586849
GO:0051147	regulation of muscle cell differentiation	13	1	0.24	994	0.21503	1	1
GO:0051171	regulation of nitrogen compound metabolic process	1385	4	25.54	995	1	1	1
GO:0051172	negative regulation of nitrogen compound metabolic process	503	2	9.27	996	0.9993	1	1
GO:0051173	positive regulation of nitrogen compound metabolic process	608	1	11.21	997	0.99999	1	1
GO:0051174	regulation of phosphorus metabolic process	221	2	4.07	998	0.91863	1	1
GO:0051179	localization	1911	26	35.23	999	0.97433	1	1
GO:0051186	cofactor metabolic process	167	9	3.08	1000	0.00365	1	0.181193
GO:0051188	cofactor biosynthetic process	82	2	1.51	1001	0.44858	1	1
GO:0051234	establishment of localization	1505	19	27.75	1002	0.97942	1	1
GO:0051235	maintenance of location	90	2	1.66	1003	0.49712	1	1
GO:0051239	regulation of multicellular organismal process	629	9	11.6	1004	0.83015	1	1
GO:0051241	negative regulation of multicellular organismal process	175	1	3.23	1005	0.96286	1	1
GO:0051246	regulation of protein metabolic process	490	2	9.03	1006	0.99912	1	1
GO:0051247	positive regulation of protein metabolic process	237	1	4.37	1007	0.98864	1	1
GO:0051248	negative regulation of protein metabolic process	171	1	3.15	1008	0.95992	1	1
GO:0051252	regulation of RNA metabolic process	935	2	17.24	1009	1	1	1
GO:0051253	negative regulation of RNA metabolic process	334	1	6.16	1010	0.99825	1	1
GO:0051259	protein complex oligomerization	42	1	0.77	1011	0.54325	1	1
GO:0051270	regulation of cellular component movement	92	1	1.7	1012	0.82129	1	1
GO:0051276	chromosome organization	487	1	8.98	1013	0.99991	1	1
GO:0051301	cell division	227	4	4.19	1014	0.60708	1	1
GO:0051348	negative regulation of transferase activity	23	1	0.42	1015	0.34859	1	1
GO:0051452	intracellular pH reduction	16	1	0.29	1016	0.25772	1	1
GO:0051453	regulation of intracellular pH	22	1	0.41	1017	0.33632	1	1
GO:0051489	regulation of filopodium assembly	33	1	0.61	1018	0.45955	1	1
GO:0051493	regulation of cytoskeleton organization	139	3	2.56	1019	0.47473	1	1
GO:0051604	protein maturation	79	2	1.46	1020	0.42971	1	1
GO:0051606	detection of stimulus	80	2	1.47	1021	0.43604	1	1
GO:0051640	organelle localization	177	1	3.26	1022	0.96425	1	1
GO:0051641	cellular localization	847	12	15.62	1023	0.86933	1	1
GO:0051646	mitochondrion localization	23	1	0.42	1024	0.34859	1	1
GO:0051649	establishment of localization in cell	679	7	12.52	1025	0.97221	1	1
GO:0051651	maintenance of location in cell	29	1	0.53	1026	0.41762	1	1
GO:0051674	localization of cell	303	2	5.59	1027	0.97796	1	1
GO:0051704	multi-organism process	831	7	15.32	1028	0.99583	1	1
GO:0051707	response to other organism	341	4	6.29	1029	0.88041	1	1
GO:0051716	cellular response to stimulus	1510	14	27.84	1030	0.99949	1	1
GO:0051726	regulation of cell cycle	258	1	4.76	1031	0.99241	1	1
GO:0051960	regulation of nervous system development	294	1	5.42	1032	0.99621	1	1
GO:0051961	negative regulation of nervous system development	100	1	1.84	1033	0.84629	1	1
GO:0052547	regulation of peptidase activity	55	1	1.01	1034	0.64193	1	1
GO:0052548	regulation of endopeptidase activity	51	1	0.94	1035	0.61407	1	1
GO:0052646	alditol phosphate metabolic process	14	1	0.26	1036	0.22952	1	1
GO:0055001	muscle cell development	55	9	1.01	1037	5.9e-07	1	0.000215672
GO:0055002	striated muscle cell development	54	9	1	1038	5.1e-07	1	0.000205071
GO:0055057	neuroblast division	38	1	0.7	1039	0.50777	1	1
GO:0055065	metal ion homeostasis	98	2	1.81	1040	0.54289	1	1
GO:0055067	monovalent inorganic cation homeostasis	35	1	0.65	1041	0.47938	1	1
GO:0055074	calcium ion homeostasis	46	2	0.85	1042	0.20789	1	1
GO:0055080	cation homeostasis	125	3	2.3	1043	0.40655	1	1
GO:0055082	cellular chemical homeostasis	109	3	2.01	1044	0.32593	1	1
GO:0055086	nucleobase-containing small molecule metabolic process	220	13	4.06	1045	0.0002	1	0.016084
GO:0060033	anatomical structure regression	46	1	0.85	1046	0.57619	1	1
GO:0060179	male mating behavior	43	2	0.79	1047	0.18769	1	1
GO:0060249	anatomical structure homeostasis	132	1	2.43	1048	0.91601	1	1
GO:0060255	regulation of macromolecule metabolic process	1521	5	28.04	1049	1	1	1
GO:0060271	cilium assembly	71	1	1.31	1050	0.73477	1	1
GO:0060284	regulation of cell development	284	2	5.24	1051	0.96995	1	1
GO:0060341	regulation of cellular localization	132	1	2.43	1052	0.91601	1	1
GO:0060429	epithelium development	780	7	14.38	1053	0.9919	1	1
GO:0060438	trachea development	14	1	0.26	1054	0.22952	1	1
GO:0060491	regulation of cell projection assembly	44	2	0.81	1055	0.19439	1	1
GO:0060541	respiratory system development	207	5	3.82	1056	0.33449	1	1
GO:0060548	negative regulation of cell death	103	1	1.9	1057	0.85474	1	1
GO:0060562	epithelial tube morphogenesis	391	1	7.21	1058	0.99943	1	1
GO:0060810	intracellular mRNA localization involved in pattern specification process	55	1	1.01	1059	0.64193	1	1
GO:0060811	intracellular mRNA localization involved in anterior/posterior axis specification	52	1	0.96	1060	0.62123	1	1
GO:0060856	establishment of blood-brain barrier	18	1	0.33	1061	0.2849	1	1
GO:0061024	membrane organization	185	1	3.41	1062	0.9693	1	1
GO:0061061	muscle structure development	193	9	3.56	1063	0.00924	1	0.367862
GO:0061351	neural precursor cell proliferation	91	2	1.68	1064	0.503	1	1
GO:0061572	actin filament bundle organization	30	1	0.55	1065	0.42839	1	1
GO:0061640	cytoskeleton-dependent cytokinesis	92	3	1.7	1066	0.24052	1	1
GO:0062012	regulation of small molecule metabolic process	27	2	0.5	1067	0.08784	1	1
GO:0065002	intracellular protein transmembrane transport	40	1	0.74	1068	0.52584	1	1
GO:0065003	protein-containing complex assembly	417	8	7.69	1069	0.5063	1	1
GO:0065007	biological regulation	3384	44	62.39	1070	0.9994	1	1
GO:0065008	regulation of biological quality	1094	22	20.17	1071	0.36437	1	1
GO:0065009	regulation of molecular function	341	5	6.29	1072	0.76014	1	1
GO:0070085	glycosylation	90	1	1.66	1073	0.81443	1	1
GO:0070252	actin-mediated cell contraction	21	1	0.39	1074	0.32382	1	1
GO:0070482	response to oxygen levels	52	3	0.96	1075	0.07055	1	1
GO:0070585	protein localization to mitochondrion	53	3	0.98	1076	0.07381	1	1
GO:0070727	cellular macromolecule localization	525	7	9.68	1077	0.85957	1	1
GO:0070848	response to growth factor	75	1	1.38	1078	0.75396	1	1
GO:0070887	cellular response to chemical stimulus	340	4	6.27	1079	0.879	1	1
GO:0070925	organelle assembly	297	10	5.48	1080	0.04752	1	1
GO:0071236	cellular response to antibiotic	12	1	0.22	1081	0.20026	1	1
GO:0071265	L-methionine biosynthetic process	6	1	0.11	1082	0.10568	1	1
GO:0071267	L-methionine salvage	6	1	0.11	1083	0.10568	1	1
GO:0071310	cellular response to organic substance	253	2	4.66	1084	0.95062	1	1
GO:0071363	cellular response to growth factor stimulus	74	1	1.36	1085	0.7493	1	1
GO:0071453	cellular response to oxygen levels	25	1	0.46	1086	0.37246	1	1
GO:0071466	cellular response to xenobiotic stimulus	13	1	0.24	1087	0.21503	1	1
GO:0071495	cellular response to endogenous stimulus	193	1	3.56	1088	0.97364	1	1
GO:0071616	acyl-CoA biosynthetic process	9	1	0.17	1089	0.15428	1	1
GO:0071695	anatomical structure maturation	155	1	2.86	1090	0.94568	1	1
GO:0071702	organic substance transport	647	9	11.93	1091	0.85368	1	1
GO:0071704	organic substance metabolic process	4259	76	78.52	1092	0.69352	1	1
GO:0071705	nitrogen compound transport	553	7	10.2	1093	0.89255	1	1
GO:0071772	response to BMP	41	1	0.76	1094	0.53463	1	1
GO:0071773	cellular response to BMP stimulus	40	1	0.74	1095	0.52584	1	1
GO:0071806	protein transmembrane transport	40	1	0.74	1096	0.52584	1	1
GO:0071824	protein-DNA complex subunit organization	95	1	1.75	1097	0.83111	1	1
GO:0071840	cellular component organization or biogenesis	2374	32	43.77	1098	0.98902	1	1
GO:0071900	regulation of protein serine/threonine kinase activity	50	1	0.92	1099	0.60677	1	1
GO:0072089	stem cell proliferation	99	2	1.83	1100	0.5484	1	1
GO:0072091	regulation of stem cell proliferation	52	1	0.96	1101	0.62123	1	1
GO:0072329	monocarboxylic acid catabolic process	47	2	0.87	1102	0.21467	1	1
GO:0072330	monocarboxylic acid biosynthetic process	63	4	1.16	1103	0.02855	1	0.856713
GO:0072359	circulatory system development	91	3	1.68	1104	0.2356	1	1
GO:0072503	cellular divalent inorganic cation homeostasis	53	2	0.98	1105	0.2557	1	1
GO:0072507	divalent inorganic cation homeostasis	57	2	1.05	1106	0.28317	1	1
GO:0072521	purine-containing compound metabolic process	148	10	2.73	1107	0.00039	1	0.0265795
GO:0072522	purine-containing compound biosynthetic process	73	8	1.35	1108	5.4e-05	1	0.00586849
GO:0072553	terminal button organization	34	2	0.63	1109	0.12936	1	1
GO:0072594	establishment of protein localization to organelle	150	3	2.77	1110	0.52574	1	1
GO:0072655	establishment of protein localization to mitochondrion	53	3	0.98	1111	0.07381	1	1
GO:0072657	protein localization to membrane	112	1	2.06	1112	0.87742	1	1
GO:0080090	regulation of primary metabolic process	1411	6	26.01	1113	1	1	1
GO:0080134	regulation of response to stress	233	2	4.3	1114	0.93241	1	1
GO:0090066	regulation of anatomical structure size	225	2	4.15	1115	0.92349	1	1
GO:0090092	regulation of transmembrane receptor protein serine/threonine kinase signaling pathway	39	1	0.72	1116	0.51689	1	1
GO:0090100	positive regulation of transmembrane receptor protein serine/threonine kinase signaling pathway	24	1	0.44	1117	0.36063	1	1
GO:0090130	tissue migration	157	2	2.89	1118	0.79036	1	1
GO:0090132	epithelium migration	149	2	2.75	1119	0.7655	1	1
GO:0090257	regulation of muscle system process	12	1	0.22	1120	0.20026	1	1
GO:0090287	regulation of cellular response to growth factor stimulus	40	1	0.74	1121	0.52584	1	1
GO:0090304	nucleic acid metabolic process	1593	4	29.37	1122	1	1	1
GO:0090407	organophosphate biosynthetic process	178	9	3.28	1123	0.00554	1	0.242134
GO:0090596	sensory organ morphogenesis	271	1	5	1124	0.99409	1	1
GO:0097035	regulation of membrane lipid distribution	14	1	0.26	1125	0.22952	1	1
GO:0097190	apoptotic signaling pathway	43	1	0.79	1126	0.55172	1	1
GO:0097193	intrinsic apoptotic signaling pathway	24	1	0.44	1127	0.36063	1	1
GO:0097237	cellular response to toxic substance	18	1	0.33	1128	0.2849	1	1
GO:0097305	response to alcohol	102	2	1.88	1129	0.56467	1	1
GO:0097306	cellular response to alcohol	24	1	0.44	1130	0.36063	1	1
GO:0097435	supramolecular fiber organization	208	11	3.83	1131	0.00156	1	0.0896109
GO:0097581	lamellipodium organization	22	1	0.41	1132	0.33632	1	1
GO:0097659	nucleic acid-templated transcription	891	2	16.43	1133	1	1	1
GO:0098542	defense response to other organism	287	4	5.29	1134	0.78137	1	1
GO:0098609	cell-cell adhesion	106	1	1.95	1135	0.86273	1	1
GO:0098657	import into cell	31	1	0.57	1136	0.43897	1	1
GO:0098660	inorganic ion transmembrane transport	179	8	3.3	1137	0.01748	1	0.627563
GO:0098662	inorganic cation transmembrane transport	158	8	2.91	1138	0.00869	1	0.357016
GO:0098722	asymmetric stem cell division	55	1	1.01	1139	0.64193	1	1
GO:0098739	import across plasma membrane	26	1	0.48	1140	0.38406	1	1
GO:0098742	cell-cell adhesion via plasma-membrane adhesion molecules	57	1	1.05	1141	0.6551	1	1
GO:0098754	detoxification	27	1	0.5	1142	0.39546	1	1
GO:0098771	inorganic ion homeostasis	124	3	2.29	1143	0.40157	1	1
GO:0098840	protein transport along microtubule	13	1	0.24	1144	0.21503	1	1
GO:0099111	microtubule-based transport	61	1	1.12	1145	0.68002	1	1
GO:0099118	microtubule-based protein transport	13	1	0.24	1146	0.21503	1	1
GO:0099172	presynapse organization	41	2	0.76	1147	0.17439	1	1
GO:0099174	regulation of presynapse organization	23	2	0.42	1148	0.06637	1	1
GO:0120031	plasma membrane bounded cell projection assembly	122	3	2.25	1149	0.39158	1	1
GO:0120032	regulation of plasma membrane bounded cell projection assembly	44	2	0.81	1150	0.19439	1	1
GO:0120034	positive regulation of plasma membrane bounded cell projection assembly	28	1	0.52	1151	0.40664	1	1
GO:0120035	regulation of plasma membrane bounded cell projection organization	130	2	2.4	1152	0.69619	1	1
GO:0120036	plasma membrane bounded cell projection organization	534	3	9.85	1153	0.99765	1	1
GO:0120039	plasma membrane bounded cell projection morphogenesis	375	1	6.91	1154	0.99921	1	1
GO:0120178	steroid hormone biosynthetic process	15	1	0.28	1155	0.24375	1	1
GO:0140053	mitochondrial gene expression	111	1	2.05	1156	0.87509	1	1
GO:0150063	visual system development	332	1	6.12	1157	0.99818	1	1
GO:1901071	glucosamine-containing compound metabolic process	59	7	1.09	1158	9.6e-05	1	0.0096504
GO:1901072	glucosamine-containing compound catabolic process	12	2	0.22	1159	0.01974	1	0.655988
GO:1901073	glucosamine-containing compound biosynthetic process	7	1	0.13	1160	0.12218	1	1
GO:1901135	carbohydrate derivative metabolic process	438	22	8.08	1161	1.5e-05	1	0.0020105
GO:1901136	carbohydrate derivative catabolic process	58	3	1.07	1162	0.0911	1	1
GO:1901137	carbohydrate derivative biosynthetic process	235	9	4.33	1163	0.02949	1	0.865836
GO:1901264	carbohydrate derivative transport	16	1	0.29	1164	0.25772	1	1
GO:1901293	nucleoside phosphate biosynthetic process	97	9	1.79	1165	6.9e-05	1	0.00711408
GO:1901564	organonitrogen compound metabolic process	2467	51	45.48	1166	0.18265	1	1
GO:1901565	organonitrogen compound catabolic process	447	6	8.24	1167	0.84011	1	1
GO:1901566	organonitrogen compound biosynthetic process	796	16	14.68	1168	0.39645	1	1
GO:1901575	organic substance catabolic process	729	13	13.44	1169	0.59318	1	1
GO:1901576	organic substance biosynthetic process	1940	26	35.77	1170	0.97977	1	1
GO:1901605	alpha-amino acid metabolic process	92	5	1.7	1171	0.0272	1	0.847839
GO:1901606	alpha-amino acid catabolic process	49	2	0.9	1172	0.2283	1	1
GO:1901607	alpha-amino acid biosynthetic process	36	2	0.66	1173	0.14194	1	1
GO:1901615	organic hydroxy compound metabolic process	135	6	2.49	1174	0.03837	1	1
GO:1901617	organic hydroxy compound biosynthetic process	45	2	0.83	1175	0.20113	1	1
GO:1901654	response to ketone	40	1	0.74	1176	0.52584	1	1
GO:1901657	glycosyl compound metabolic process	41	1	0.76	1177	0.53463	1	1
GO:1901701	cellular response to oxygen-containing compound	132	1	2.43	1178	0.91601	1	1
GO:1902115	regulation of organelle assembly	27	1	0.5	1179	0.39546	1	1
GO:1902531	regulation of intracellular signal transduction	292	1	5.38	1180	0.99606	1	1
GO:1902652	secondary alcohol metabolic process	18	3	0.33	1181	0.00409	1	0.20056
GO:1902679	negative regulation of RNA biosynthetic process	317	1	5.84	1182	0.99757	1	1
GO:1902692	regulation of neuroblast proliferation	46	1	0.85	1183	0.57619	1	1
GO:1902743	regulation of lamellipodium organization	17	1	0.31	1184	0.27144	1	1
GO:1902903	regulation of supramolecular fiber organization	94	2	1.73	1185	0.52036	1	1
GO:1903047	mitotic cell cycle process	283	3	5.22	1186	0.89893	1	1
GO:1903506	regulation of nucleic acid-templated transcription	830	2	15.3	1187	1	1	1
GO:1903507	negative regulation of nucleic acid-templated transcription	317	1	5.84	1188	0.99757	1	1
GO:1903522	regulation of blood circulation	20	1	0.37	1189	0.31108	1	1
GO:1903825	organic acid transmembrane transport	53	1	0.98	1190	0.62826	1	1
GO:1903827	regulation of cellular protein localization	50	1	0.92	1191	0.60677	1	1
GO:1903829	positive regulation of cellular protein localization	23	1	0.42	1192	0.34859	1	1
GO:1904029	regulation of cyclin-dependent protein kinase activity	17	1	0.31	1193	0.27144	1	1
GO:1905039	carboxylic acid transmembrane transport	53	1	0.98	1194	0.62826	1	1
GO:1905330	regulation of morphogenesis of an epithelium	20	1	0.37	1195	0.31108	1	1
GO:1905475	regulation of protein localization to membrane	12	1	0.22	1196	0.20026	1	1
GO:1990542	mitochondrial transmembrane transport	53	3	0.98	1197	0.07381	1	1
GO:2000026	regulation of multicellular organismal development	483	6	8.91	1198	0.88827	1	1
GO:2000027	regulation of animal organ morphogenesis	79	1	1.46	1199	0.77178	1	1
GO:2000112	regulation of cellular macromolecule biosynthetic process	965	2	17.79	1200	1	1	1
GO:2000113	negative regulation of cellular macromolecule biosynthetic process	372	1	6.86	1201	0.99917	1	1
GO:2000116	regulation of cysteine-type endopeptidase activity	27	1	0.5	1202	0.39546	1	1
GO:2000145	regulation of cell motility	64	1	1.18	1203	0.69753	1	1
GO:2000177	regulation of neural precursor cell proliferation	52	1	0.96	1204	0.62123	1	1
GO:2000178	negative regulation of neural precursor cell proliferation	31	1	0.57	1205	0.43897	1	1
GO:2000647	negative regulation of stem cell proliferation	35	1	0.65	1206	0.47938	1	1
GO:2001056	positive regulation of cysteine-type endopeptidase activity	21	1	0.39	1207	0.32382	1	1
GO:2001141	regulation of RNA biosynthetic process	830	2	15.3	1208	1	1	1
GO:0000002	mitochondrial genome maintenance	5	0	0.09	1209	1	1	1
GO:0000018	regulation of DNA recombination	15	0	0.28	1210	1	1	1
GO:0000022	mitotic spindle elongation	9	0	0.17	1211	1	1	1
GO:0000027	ribosomal large subunit assembly	19	0	0.35	1212	1	1	1
GO:0000028	ribosomal small subunit assembly	17	0	0.31	1213	1	1	1
GO:0000038	very long-chain fatty acid metabolic process	20	0	0.37	1214	1	1	1
GO:0000041	transition metal ion transport	29	0	0.53	1215	1	1	1
GO:0000045	autophagosome assembly	30	0	0.55	1216	1	1	1
GO:0000054	ribosomal subunit export from nucleus	8	0	0.15	1217	1	1	1
GO:0000055	ribosomal large subunit export from nucleus	6	0	0.11	1218	1	1	1
GO:0000070	mitotic sister chromatid segregation	88	0	1.62	1219	1	1	1
GO:0000075	cell cycle checkpoint	54	0	1	1220	1	1	1
GO:0000076	DNA replication checkpoint	13	0	0.24	1221	1	1	1
GO:0000077	DNA damage checkpoint	28	0	0.52	1222	1	1	1
GO:0000082	G1/S transition of mitotic cell cycle	29	0	0.53	1223	1	1	1
GO:0000086	G2/M transition of mitotic cell cycle	32	0	0.59	1224	1	1	1
GO:0000132	establishment of mitotic spindle orientation	17	0	0.31	1225	1	1	1
GO:0000154	rRNA modification	19	0	0.35	1226	1	1	1
GO:0000165	MAPK cascade	120	0	2.21	1227	1	1	1
GO:0000184	nuclear-transcribed mRNA catabolic process, nonsense-mediated decay	15	0	0.28	1228	1	1	1
GO:0000186	activation of MAPKK activity	5	0	0.09	1229	1	1	1
GO:0000187	activation of MAPK activity	8	0	0.15	1230	1	1	1
GO:0000209	protein polyubiquitination	74	0	1.36	1231	1	1	1
GO:0000212	meiotic spindle organization	28	0	0.52	1232	1	1	1
GO:0000226	microtubule cytoskeleton organization	277	0	5.11	1233	1	1	1
GO:0000245	spliceosomal complex assembly	20	0	0.37	1234	1	1	1
GO:0000266	mitochondrial fission	13	0	0.24	1235	1	1	1
GO:0000270	peptidoglycan metabolic process	8	0	0.15	1236	1	1	1
GO:0000280	nuclear division	230	0	4.24	1237	1	1	1
GO:0000288	nuclear-transcribed mRNA catabolic process, deadenylation-dependent decay	23	0	0.42	1238	1	1	1
GO:0000289	nuclear-transcribed mRNA poly(A) tail shortening	14	0	0.26	1239	1	1	1
GO:0000290	deadenylation-dependent decapping of nuclear-transcribed mRNA	5	0	0.09	1240	1	1	1
GO:0000291	nuclear-transcribed mRNA catabolic process, exonucleolytic	11	0	0.2	1241	1	1	1
GO:0000303	response to superoxide	5	0	0.09	1242	1	1	1
GO:0000305	response to oxygen radical	5	0	0.09	1243	1	1	1
GO:0000335	negative regulation of transposition, DNA-mediated	6	0	0.11	1244	1	1	1
GO:0000337	regulation of transposition, DNA-mediated	6	0	0.11	1245	1	1	1
GO:0000338	protein deneddylation	10	0	0.18	1246	1	1	1
GO:0000375	RNA splicing, via transesterification reactions	223	0	4.11	1247	1	1	1
GO:0000377	RNA splicing, via transesterification reactions with bulged adenosine as nucleophile	223	0	4.11	1248	1	1	1
GO:0000380	alternative mRNA splicing, via spliceosome	75	0	1.38	1249	1	1	1
GO:0000381	regulation of alternative mRNA splicing, via spliceosome	75	0	1.38	1250	1	1	1
GO:0000387	spliceosomal snRNP assembly	15	0	0.28	1251	1	1	1
GO:0000393	spliceosomal conformational changes to generate catalytic conformation	5	0	0.09	1252	1	1	1
GO:0000394	RNA splicing, via endonucleolytic cleavage and ligation	5	0	0.09	1253	1	1	1
GO:0000398	mRNA splicing, via spliceosome	223	0	4.11	1254	1	1	1
GO:0000422	autophagy of mitochondrion	28	0	0.52	1255	1	1	1
GO:0000459	exonucleolytic trimming involved in rRNA processing	5	0	0.09	1256	1	1	1
GO:0000460	maturation of 5.8S rRNA	14	0	0.26	1257	1	1	1
GO:0000462	maturation of SSU-rRNA from tricistronic rRNA transcript (SSU-rRNA, 5.8S rRNA, LSU-rRNA)	25	0	0.46	1258	1	1	1
GO:0000463	maturation of LSU-rRNA from tricistronic rRNA transcript (SSU-rRNA, 5.8S rRNA, LSU-rRNA)	12	0	0.22	1259	1	1	1
GO:0000466	maturation of 5.8S rRNA from tricistronic rRNA transcript (SSU-rRNA, 5.8S rRNA, LSU-rRNA)	12	0	0.22	1260	1	1	1
GO:0000467	exonucleolytic trimming to generate mature 3'-end of 5.8S rRNA from tricistronic rRNA transcript (SS...	5	0	0.09	1261	1	1	1
GO:0000469	cleavage involved in rRNA processing	13	0	0.24	1262	1	1	1
GO:0000470	maturation of LSU-rRNA	19	0	0.35	1263	1	1	1
GO:0000478	endonucleolytic cleavage involved in rRNA processing	5	0	0.09	1264	1	1	1
GO:0000479	endonucleolytic cleavage of tricistronic rRNA transcript (SSU-rRNA, 5.8S rRNA, LSU-rRNA)	5	0	0.09	1265	1	1	1
GO:0000491	small nucleolar ribonucleoprotein complex assembly	8	0	0.15	1266	1	1	1
GO:0000492	box C/D snoRNP assembly	6	0	0.11	1267	1	1	1
GO:0000723	telomere maintenance	29	0	0.53	1268	1	1	1
GO:0000724	double-strand break repair via homologous recombination	46	0	0.85	1269	1	1	1
GO:0000725	recombinational repair	46	0	0.85	1270	1	1	1
GO:0000726	non-recombinational repair	8	0	0.15	1271	1	1	1
GO:0000727	double-strand break repair via break-induced replication	11	0	0.2	1272	1	1	1
GO:0000729	DNA double-strand break processing	5	0	0.09	1273	1	1	1
GO:0000731	DNA synthesis involved in DNA repair	9	0	0.17	1274	1	1	1
GO:0000737	DNA catabolic process, endonucleolytic	17	0	0.31	1275	1	1	1
GO:0000768	syncytium formation by plasma membrane fusion	45	0	0.83	1276	1	1	1
GO:0000819	sister chromatid segregation	100	0	1.84	1277	1	1	1
GO:0000912	assembly of actomyosin apparatus involved in cytokinesis	15	0	0.28	1278	1	1	1
GO:0000915	actomyosin contractile ring assembly	15	0	0.28	1279	1	1	1
GO:0000916	actomyosin contractile ring contraction	8	0	0.15	1280	1	1	1
GO:0000956	nuclear-transcribed mRNA catabolic process	52	0	0.96	1281	1	1	1
GO:0000959	mitochondrial RNA metabolic process	21	0	0.39	1282	1	1	1
GO:0000963	mitochondrial RNA processing	7	0	0.13	1283	1	1	1
GO:0000966	RNA 5'-end processing	6	0	0.11	1284	1	1	1
GO:0000972	transcription-dependent tethering of RNA polymerase II gene DNA at nuclear periphery	6	0	0.11	1285	1	1	1
GO:0001101	response to acid chemical	14	0	0.26	1286	1	1	1
GO:0001109	promoter clearance during DNA-templated transcription	6	0	0.11	1287	1	1	1
GO:0001111	promoter clearance from RNA polymerase II promoter	6	0	0.11	1288	1	1	1
GO:0001112	DNA-templated transcription open complex formation	6	0	0.11	1289	1	1	1
GO:0001113	transcription open complex formation at RNA polymerase II promoter	6	0	0.11	1290	1	1	1
GO:0001120	protein-DNA complex remodeling	6	0	0.11	1291	1	1	1
GO:0001173	DNA-templated transcriptional start site selection	8	0	0.15	1292	1	1	1
GO:0001174	transcriptional start site selection at RNA polymerase II promoter	8	0	0.15	1293	1	1	1
GO:0001178	regulation of transcriptional start site selection at RNA polymerase II promoter	7	0	0.13	1294	1	1	1
GO:0001508	action potential	8	0	0.15	1295	1	1	1
GO:0001510	RNA methylation	39	0	0.72	1296	1	1	1
GO:0001522	pseudouridine synthesis	12	0	0.22	1297	1	1	1
GO:0001539	cilium or flagellum-dependent cell motility	39	0	0.72	1298	1	1	1
GO:0001558	regulation of cell growth	71	0	1.31	1299	1	1	1
GO:0001578	microtubule bundle formation	40	0	0.74	1300	1	1	1
GO:0001655	urogenital system development	59	0	1.09	1301	1	1	1
GO:0001672	regulation of chromatin assembly or disassembly	23	0	0.42	1302	1	1	1
GO:0001676	long-chain fatty acid metabolic process	11	0	0.2	1303	1	1	1
GO:0001678	cellular glucose homeostasis	6	0	0.11	1304	1	1	1
GO:0001682	tRNA 5'-leader removal	5	0	0.09	1305	1	1	1
GO:0001703	gastrulation with mouth forming first	28	0	0.52	1306	1	1	1
GO:0001704	formation of primary germ layer	31	0	0.57	1307	1	1	1
GO:0001706	endoderm formation	5	0	0.09	1308	1	1	1
GO:0001707	mesoderm formation	25	0	0.46	1309	1	1	1
GO:0001708	cell fate specification	69	0	1.27	1310	1	1	1
GO:0001709	cell fate determination	114	0	2.1	1311	1	1	1
GO:0001710	mesodermal cell fate commitment	14	0	0.26	1312	1	1	1
GO:0001731	formation of translation preinitiation complex	11	0	0.2	1313	1	1	1
GO:0001737	establishment of imaginal disc-derived wing hair orientation	21	0	0.39	1314	1	1	1
GO:0001742	oenocyte differentiation	10	0	0.18	1315	1	1	1
GO:0001746	Bolwig's organ morphogenesis	7	0	0.13	1316	1	1	1
GO:0001752	compound eye photoreceptor fate commitment	51	0	0.94	1317	1	1	1
GO:0001763	morphogenesis of a branching structure	46	0	0.85	1318	1	1	1
GO:0001764	neuron migration	6	0	0.11	1319	1	1	1
GO:0001775	cell activation	14	0	0.26	1320	1	1	1
GO:0001779	natural killer cell differentiation	9	0	0.17	1321	1	1	1
GO:0001838	embryonic epithelial tube formation	5	0	0.09	1322	1	1	1
GO:0001845	phagolysosome assembly	5	0	0.09	1323	1	1	1
GO:0001881	receptor recycling	6	0	0.11	1324	1	1	1
GO:0001885	endothelial cell development	6	0	0.11	1325	1	1	1
GO:0001894	tissue homeostasis	53	0	0.98	1326	1	1	1
GO:0001895	retina homeostasis	16	0	0.29	1327	1	1	1
GO:0001934	positive regulation of protein phosphorylation	92	0	1.7	1328	1	1	1
GO:0001941	postsynaptic membrane organization	11	0	0.2	1329	1	1	1
GO:0001952	regulation of cell-matrix adhesion	6	0	0.11	1330	1	1	1
GO:0002011	morphogenesis of an epithelial sheet	5	0	0.09	1331	1	1	1
GO:0002028	regulation of sodium ion transport	7	0	0.13	1332	1	1	1
GO:0002052	positive regulation of neuroblast proliferation	13	0	0.24	1333	1	1	1
GO:0002067	glandular epithelial cell differentiation	8	0	0.15	1334	1	1	1
GO:0002082	regulation of oxidative phosphorylation	12	0	0.22	1335	1	1	1
GO:0002090	regulation of receptor internalization	5	0	0.09	1336	1	1	1
GO:0002092	positive regulation of receptor internalization	5	0	0.09	1337	1	1	1
GO:0002097	tRNA wobble base modification	16	0	0.29	1338	1	1	1
GO:0002098	tRNA wobble uridine modification	14	0	0.26	1339	1	1	1
GO:0002181	cytoplasmic translation	117	0	2.16	1340	1	1	1
GO:0002182	cytoplasmic translational elongation	6	0	0.11	1341	1	1	1
GO:0002183	cytoplasmic translational initiation	15	0	0.28	1342	1	1	1
GO:0002218	activation of innate immune response	6	0	0.11	1343	1	1	1
GO:0002225	positive regulation of antimicrobial peptide production	41	0	0.76	1344	1	1	1
GO:0002230	positive regulation of defense response to virus by host	9	0	0.17	1345	1	1	1
GO:0002237	response to molecule of bacterial origin	12	0	0.22	1346	1	1	1
GO:0002251	organ or tissue specific immune response	13	0	0.24	1347	1	1	1
GO:0002252	immune effector process	130	0	2.4	1348	1	1	1
GO:0002253	activation of immune response	7	0	0.13	1349	1	1	1
GO:0002263	cell activation involved in immune response	9	0	0.17	1350	1	1	1
GO:0002285	lymphocyte activation involved in immune response	9	0	0.17	1351	1	1	1
GO:0002323	natural killer cell activation involved in immune response	9	0	0.17	1352	1	1	1
GO:0002325	natural killer cell differentiation involved in immune response	9	0	0.17	1353	1	1	1
GO:0002366	leukocyte activation involved in immune response	9	0	0.17	1354	1	1	1
GO:0002385	mucosal immune response	13	0	0.24	1355	1	1	1
GO:0002440	production of molecular mediator of immune response	52	0	0.96	1356	1	1	1
GO:0002520	immune system development	91	0	1.68	1357	1	1	1
GO:0002521	leukocyte differentiation	9	0	0.17	1358	1	1	1
GO:0002684	positive regulation of immune system process	85	0	1.57	1359	1	1	1
GO:0002694	regulation of leukocyte activation	9	0	0.17	1360	1	1	1
GO:0002695	negative regulation of leukocyte activation	9	0	0.17	1361	1	1	1
GO:0002697	regulation of immune effector process	70	0	1.29	1362	1	1	1
GO:0002698	negative regulation of immune effector process	18	0	0.33	1363	1	1	1
GO:0002699	positive regulation of immune effector process	41	0	0.76	1364	1	1	1
GO:0002700	regulation of production of molecular mediator of immune response	51	0	0.94	1365	1	1	1
GO:0002701	negative regulation of production of molecular mediator of immune response	9	0	0.17	1366	1	1	1
GO:0002702	positive regulation of production of molecular mediator of immune response	41	0	0.76	1367	1	1	1
GO:0002759	regulation of antimicrobial humoral response	54	0	1	1368	1	1	1
GO:0002760	positive regulation of antimicrobial humoral response	41	0	0.76	1369	1	1	1
GO:0002764	immune response-regulating signaling pathway	7	0	0.13	1370	1	1	1
GO:0002775	antimicrobial peptide production	51	0	0.94	1371	1	1	1
GO:0002777	antimicrobial peptide biosynthetic process	26	0	0.48	1372	1	1	1
GO:0002778	antibacterial peptide production	23	0	0.42	1373	1	1	1
GO:0002780	antibacterial peptide biosynthetic process	23	0	0.42	1374	1	1	1
GO:0002781	antifungal peptide production	10	0	0.18	1375	1	1	1
GO:0002784	regulation of antimicrobial peptide production	50	0	0.92	1376	1	1	1
GO:0002785	negative regulation of antimicrobial peptide production	8	0	0.15	1377	1	1	1
GO:0002786	regulation of antibacterial peptide production	23	0	0.42	1378	1	1	1
GO:0002788	regulation of antifungal peptide production	10	0	0.18	1379	1	1	1
GO:0002790	peptide secretion	76	0	1.4	1380	1	1	1
GO:0002791	regulation of peptide secretion	32	0	0.59	1381	1	1	1
GO:0002792	negative regulation of peptide secretion	11	0	0.2	1382	1	1	1
GO:0002793	positive regulation of peptide secretion	18	0	0.33	1383	1	1	1
GO:0002803	positive regulation of antibacterial peptide production	20	0	0.37	1384	1	1	1
GO:0002804	positive regulation of antifungal peptide production	9	0	0.17	1385	1	1	1
GO:0002805	regulation of antimicrobial peptide biosynthetic process	26	0	0.48	1386	1	1	1
GO:0002807	positive regulation of antimicrobial peptide biosynthetic process	23	0	0.42	1387	1	1	1
GO:0002808	regulation of antibacterial peptide biosynthetic process	23	0	0.42	1388	1	1	1
GO:0002812	biosynthetic process of antibacterial peptides active against Gram-negative bacteria	9	0	0.17	1389	1	1	1
GO:0002813	regulation of biosynthetic process of antibacterial peptides active against Gram-negative bacteria	9	0	0.17	1390	1	1	1
GO:0002833	positive regulation of response to biotic stimulus	77	0	1.42	1391	1	1	1
GO:0002920	regulation of humoral immune response	58	0	1.07	1392	1	1	1
GO:0002921	negative regulation of humoral immune response	14	0	0.26	1393	1	1	1
GO:0002922	positive regulation of humoral immune response	42	0	0.77	1394	1	1	1
GO:0003156	regulation of animal organ formation	9	0	0.17	1395	1	1	1
GO:0003158	endothelium development	6	0	0.11	1396	1	1	1
GO:0003341	cilium movement	24	0	0.44	1397	1	1	1
GO:0003381	epithelial cell morphogenesis involved in gastrulation	11	0	0.2	1398	1	1	1
GO:0003384	apical constriction involved in gastrulation	11	0	0.2	1399	1	1	1
GO:0003401	axis elongation	7	0	0.13	1400	1	1	1
GO:0003407	neural retina development	6	0	0.11	1401	1	1	1
GO:0005984	disaccharide metabolic process	10	0	0.18	1402	1	1	1
GO:0005991	trehalose metabolic process	9	0	0.17	1403	1	1	1
GO:0006000	fructose metabolic process	6	0	0.11	1404	1	1	1
GO:0006013	mannose metabolic process	9	0	0.17	1405	1	1	1
GO:0006024	glycosaminoglycan biosynthetic process	9	0	0.17	1406	1	1	1
GO:0006027	glycosaminoglycan catabolic process	9	0	0.17	1407	1	1	1
GO:0006044	N-acetylglucosamine metabolic process	8	0	0.15	1408	1	1	1
GO:0006047	UDP-N-acetylglucosamine metabolic process	6	0	0.11	1409	1	1	1
GO:0006071	glycerol metabolic process	9	0	0.17	1410	1	1	1
GO:0006081	cellular aldehyde metabolic process	19	0	0.35	1411	1	1	1
GO:0006094	gluconeogenesis	10	0	0.18	1412	1	1	1
GO:0006096	glycolytic process	25	0	0.46	1413	1	1	1
GO:0006098	pentose-phosphate shunt	5	0	0.09	1414	1	1	1
GO:0006108	malate metabolic process	8	0	0.15	1415	1	1	1
GO:0006121	mitochondrial electron transport, succinate to ubiquinone	9	0	0.17	1416	1	1	1
GO:0006123	mitochondrial electron transport, cytochrome c to oxygen	11	0	0.2	1417	1	1	1
GO:0006140	regulation of nucleotide metabolic process	5	0	0.09	1418	1	1	1
GO:0006152	purine nucleoside catabolic process	9	0	0.17	1419	1	1	1
GO:0006154	adenosine catabolic process	5	0	0.09	1420	1	1	1
GO:0006165	nucleoside diphosphate phosphorylation	29	0	0.53	1421	1	1	1
GO:0006182	cGMP biosynthetic process	6	0	0.11	1422	1	1	1
GO:0006195	purine nucleotide catabolic process	8	0	0.15	1423	1	1	1
GO:0006206	pyrimidine nucleobase metabolic process	10	0	0.18	1424	1	1	1
GO:0006207	'de novo' pyrimidine nucleobase biosynthetic process	7	0	0.13	1425	1	1	1
GO:0006208	pyrimidine nucleobase catabolic process	5	0	0.09	1426	1	1	1
GO:0006220	pyrimidine nucleotide metabolic process	14	0	0.26	1427	1	1	1
GO:0006221	pyrimidine nucleotide biosynthetic process	14	0	0.26	1428	1	1	1
GO:0006264	mitochondrial DNA replication	5	0	0.09	1429	1	1	1
GO:0006265	DNA topological change	5	0	0.09	1430	1	1	1
GO:0006267	pre-replicative complex assembly involved in nuclear cell cycle DNA replication	5	0	0.09	1431	1	1	1
GO:0006268	DNA unwinding involved in DNA replication	7	0	0.13	1432	1	1	1
GO:0006270	DNA replication initiation	13	0	0.24	1433	1	1	1
GO:0006275	regulation of DNA replication	28	0	0.52	1434	1	1	1
GO:0006277	DNA amplification	15	0	0.28	1435	1	1	1
GO:0006282	regulation of DNA repair	13	0	0.24	1436	1	1	1
GO:0006298	mismatch repair	10	0	0.18	1437	1	1	1
GO:0006301	postreplication repair	10	0	0.18	1438	1	1	1
GO:0006302	double-strand break repair	70	0	1.29	1439	1	1	1
GO:0006303	double-strand break repair via nonhomologous end joining	5	0	0.09	1440	1	1	1
GO:0006308	DNA catabolic process	19	0	0.35	1441	1	1	1
GO:0006309	apoptotic DNA fragmentation	15	0	0.28	1442	1	1	1
GO:0006310	DNA recombination	72	0	1.33	1443	1	1	1
GO:0006312	mitotic recombination	7	0	0.13	1444	1	1	1
GO:0006313	transposition, DNA-mediated	6	0	0.11	1445	1	1	1
GO:0006323	DNA packaging	94	0	1.73	1446	1	1	1
GO:0006333	chromatin assembly or disassembly	52	0	0.96	1447	1	1	1
GO:0006334	nucleosome assembly	18	0	0.33	1448	1	1	1
GO:0006336	DNA replication-independent nucleosome assembly	5	0	0.09	1449	1	1	1
GO:0006342	chromatin silencing	83	0	1.53	1450	1	1	1
GO:0006346	DNA methylation-dependent heterochromatin assembly	7	0	0.13	1451	1	1	1
GO:0006348	chromatin silencing at telomere	5	0	0.09	1452	1	1	1
GO:0006352	DNA-templated transcription, initiation	81	0	1.49	1453	1	1	1
GO:0006353	DNA-templated transcription, termination	8	0	0.15	1454	1	1	1
GO:0006354	DNA-templated transcription, elongation	37	0	0.68	1455	1	1	1
GO:0006356	regulation of transcription by RNA polymerase I	10	0	0.18	1456	1	1	1
GO:0006359	regulation of transcription by RNA polymerase III	6	0	0.11	1457	1	1	1
GO:0006360	transcription by RNA polymerase I	19	0	0.35	1458	1	1	1
GO:0006364	rRNA processing	117	0	2.16	1459	1	1	1
GO:0006367	transcription initiation from RNA polymerase II promoter	68	0	1.25	1460	1	1	1
GO:0006368	transcription elongation from RNA polymerase II promoter	30	0	0.55	1461	1	1	1
GO:0006376	mRNA splice site selection	12	0	0.22	1462	1	1	1
GO:0006378	mRNA polyadenylation	22	0	0.41	1463	1	1	1
GO:0006379	mRNA cleavage	7	0	0.13	1464	1	1	1
GO:0006383	transcription by RNA polymerase III	21	0	0.39	1465	1	1	1
GO:0006384	transcription initiation from RNA polymerase III promoter	10	0	0.18	1466	1	1	1
GO:0006388	tRNA splicing, via endonucleolytic cleavage and ligation	5	0	0.09	1467	1	1	1
GO:0006390	mitochondrial transcription	10	0	0.18	1468	1	1	1
GO:0006397	mRNA processing	269	0	4.96	1469	1	1	1
GO:0006398	mRNA 3'-end processing by stem-loop binding and cleavage	7	0	0.13	1470	1	1	1
GO:0006401	RNA catabolic process	82	0	1.51	1471	1	1	1
GO:0006402	mRNA catabolic process	71	0	1.31	1472	1	1	1
GO:0006405	RNA export from nucleus	42	0	0.77	1473	1	1	1
GO:0006406	mRNA export from nucleus	26	0	0.48	1474	1	1	1
GO:0006413	translational initiation	63	0	1.16	1475	1	1	1
GO:0006414	translational elongation	26	0	0.48	1476	1	1	1
GO:0006415	translational termination	7	0	0.13	1477	1	1	1
GO:0006417	regulation of translation	121	0	2.23	1478	1	1	1
GO:0006418	tRNA aminoacylation for protein translation	37	0	0.68	1479	1	1	1
GO:0006446	regulation of translational initiation	22	0	0.41	1480	1	1	1
GO:0006448	regulation of translational elongation	7	0	0.13	1481	1	1	1
GO:0006465	signal peptide processing	7	0	0.13	1482	1	1	1
GO:0006471	protein ADP-ribosylation	5	0	0.09	1483	1	1	1
GO:0006474	N-terminal protein amino acid acetylation	11	0	0.2	1484	1	1	1
GO:0006476	protein deacetylation	14	0	0.26	1485	1	1	1
GO:0006479	protein methylation	73	0	1.35	1486	1	1	1
GO:0006482	protein demethylation	8	0	0.15	1487	1	1	1
GO:0006487	protein N-linked glycosylation	36	0	0.66	1488	1	1	1
GO:0006488	dolichol-linked oligosaccharide biosynthetic process	7	0	0.13	1489	1	1	1
GO:0006490	oligosaccharide-lipid intermediate biosynthetic process	10	0	0.18	1490	1	1	1
GO:0006497	protein lipidation	56	0	1.03	1491	1	1	1
GO:0006505	GPI anchor metabolic process	31	0	0.57	1492	1	1	1
GO:0006506	GPI anchor biosynthetic process	29	0	0.53	1493	1	1	1
GO:0006509	membrane protein ectodomain proteolysis	9	0	0.17	1494	1	1	1
GO:0006511	ubiquitin-dependent protein catabolic process	261	0	4.81	1495	1	1	1
GO:0006513	protein monoubiquitination	11	0	0.2	1496	1	1	1
GO:0006515	protein quality control for misfolded or incompletely synthesized proteins	11	0	0.2	1497	1	1	1
GO:0006516	glycoprotein catabolic process	5	0	0.09	1498	1	1	1
GO:0006525	arginine metabolic process	6	0	0.11	1499	1	1	1
GO:0006528	asparagine metabolic process	5	0	0.09	1500	1	1	1
GO:0006537	glutamate biosynthetic process	5	0	0.09	1501	1	1	1
GO:0006541	glutamine metabolic process	7	0	0.13	1502	1	1	1
GO:0006551	leucine metabolic process	5	0	0.09	1503	1	1	1
GO:0006558	L-phenylalanine metabolic process	6	0	0.11	1504	1	1	1
GO:0006559	L-phenylalanine catabolic process	6	0	0.11	1505	1	1	1
GO:0006563	L-serine metabolic process	5	0	0.09	1506	1	1	1
GO:0006568	tryptophan metabolic process	5	0	0.09	1507	1	1	1
GO:0006577	amino-acid betaine metabolic process	5	0	0.09	1508	1	1	1
GO:0006586	indolalkylamine metabolic process	5	0	0.09	1509	1	1	1
GO:0006595	polyamine metabolic process	8	0	0.15	1510	1	1	1
GO:0006606	protein import into nucleus	48	0	0.88	1511	1	1	1
GO:0006607	NLS-bearing protein import into nucleus	7	0	0.13	1512	1	1	1
GO:0006611	protein export from nucleus	46	0	0.85	1513	1	1	1
GO:0006612	protein targeting to membrane	31	0	0.57	1514	1	1	1
GO:0006613	cotranslational protein targeting to membrane	11	0	0.2	1515	1	1	1
GO:0006614	SRP-dependent cotranslational protein targeting to membrane	11	0	0.2	1516	1	1	1
GO:0006620	posttranslational protein targeting to endoplasmic reticulum membrane	6	0	0.11	1517	1	1	1
GO:0006623	protein targeting to vacuole	15	0	0.28	1518	1	1	1
GO:0006625	protein targeting to peroxisome	8	0	0.15	1519	1	1	1
GO:0006636	unsaturated fatty acid biosynthetic process	7	0	0.13	1520	1	1	1
GO:0006643	membrane lipid metabolic process	91	0	1.68	1521	1	1	1
GO:0006650	glycerophospholipid metabolic process	96	0	1.77	1522	1	1	1
GO:0006661	phosphatidylinositol biosynthetic process	38	0	0.7	1523	1	1	1
GO:0006662	glycerol ether metabolic process	8	0	0.15	1524	1	1	1
GO:0006664	glycolipid metabolic process	47	0	0.87	1525	1	1	1
GO:0006665	sphingolipid metabolic process	56	0	1.03	1526	1	1	1
GO:0006672	ceramide metabolic process	19	0	0.35	1527	1	1	1
GO:0006677	glycosylceramide metabolic process	6	0	0.11	1528	1	1	1
GO:0006684	sphingomyelin metabolic process	5	0	0.09	1529	1	1	1
GO:0006687	glycosphingolipid metabolic process	14	0	0.26	1530	1	1	1
GO:0006688	glycosphingolipid biosynthetic process	9	0	0.17	1531	1	1	1
GO:0006697	ecdysone biosynthetic process	6	0	0.11	1532	1	1	1
GO:0006718	juvenile hormone biosynthetic process	5	0	0.09	1533	1	1	1
GO:0006727	ommochrome biosynthetic process	14	0	0.26	1534	1	1	1
GO:0006733	oxidoreduction coenzyme metabolic process	17	0	0.31	1535	1	1	1
GO:0006739	NADP metabolic process	10	0	0.18	1536	1	1	1
GO:0006740	NADPH regeneration	5	0	0.09	1537	1	1	1
GO:0006743	ubiquinone metabolic process	11	0	0.2	1538	1	1	1
GO:0006744	ubiquinone biosynthetic process	11	0	0.2	1539	1	1	1
GO:0006751	glutathione catabolic process	6	0	0.11	1540	1	1	1
GO:0006757	ATP generation from ADP	25	0	0.46	1541	1	1	1
GO:0006766	vitamin metabolic process	12	0	0.22	1542	1	1	1
GO:0006767	water-soluble vitamin metabolic process	10	0	0.18	1543	1	1	1
GO:0006778	porphyrin-containing compound metabolic process	12	0	0.22	1544	1	1	1
GO:0006779	porphyrin-containing compound biosynthetic process	11	0	0.2	1545	1	1	1
GO:0006783	heme biosynthetic process	11	0	0.2	1546	1	1	1
GO:0006801	superoxide metabolic process	7	0	0.13	1547	1	1	1
GO:0006813	potassium ion transport	48	0	0.88	1548	1	1	1
GO:0006814	sodium ion transport	27	0	0.5	1549	1	1	1
GO:0006816	calcium ion transport	58	0	1.07	1550	1	1	1
GO:0006817	phosphate ion transport	15	0	0.28	1551	1	1	1
GO:0006821	chloride transport	26	0	0.48	1552	1	1	1
GO:0006825	copper ion transport	7	0	0.13	1553	1	1	1
GO:0006826	iron ion transport	11	0	0.2	1554	1	1	1
GO:0006829	zinc ion transport	11	0	0.2	1555	1	1	1
GO:0006835	dicarboxylic acid transport	19	0	0.35	1556	1	1	1
GO:0006836	neurotransmitter transport	109	0	2.01	1557	1	1	1
GO:0006848	pyruvate transport	6	0	0.11	1558	1	1	1
GO:0006851	mitochondrial calcium ion transmembrane transport	7	0	0.13	1559	1	1	1
GO:0006878	cellular copper ion homeostasis	7	0	0.13	1560	1	1	1
GO:0006879	cellular iron ion homeostasis	8	0	0.15	1561	1	1	1
GO:0006882	cellular zinc ion homeostasis	7	0	0.13	1562	1	1	1
GO:0006883	cellular sodium ion homeostasis	5	0	0.09	1563	1	1	1
GO:0006884	cell volume homeostasis	6	0	0.11	1564	1	1	1
GO:0006887	exocytosis	76	0	1.4	1565	1	1	1
GO:0006888	endoplasmic reticulum to Golgi vesicle-mediated transport	59	0	1.09	1566	1	1	1
GO:0006890	retrograde vesicle-mediated transport, Golgi to endoplasmic reticulum	21	0	0.39	1567	1	1	1
GO:0006891	intra-Golgi vesicle-mediated transport	23	0	0.42	1568	1	1	1
GO:0006892	post-Golgi vesicle-mediated transport	28	0	0.52	1569	1	1	1
GO:0006893	Golgi to plasma membrane transport	15	0	0.28	1570	1	1	1
GO:0006896	Golgi to vacuole transport	8	0	0.15	1571	1	1	1
GO:0006897	endocytosis	146	0	2.69	1572	1	1	1
GO:0006898	receptor-mediated endocytosis	52	0	0.96	1573	1	1	1
GO:0006900	vesicle budding from membrane	15	0	0.28	1574	1	1	1
GO:0006901	vesicle coating	5	0	0.09	1575	1	1	1
GO:0006903	vesicle targeting	10	0	0.18	1576	1	1	1
GO:0006904	vesicle docking involved in exocytosis	22	0	0.41	1577	1	1	1
GO:0006906	vesicle fusion	38	0	0.7	1578	1	1	1
GO:0006909	phagocytosis	45	0	0.83	1579	1	1	1
GO:0006911	phagocytosis, engulfment	16	0	0.29	1580	1	1	1
GO:0006913	nucleocytoplasmic transport	97	0	1.79	1581	1	1	1
GO:0006914	autophagy	150	0	2.77	1582	1	1	1
GO:0006919	activation of cysteine-type endopeptidase activity involved in apoptotic process	12	0	0.22	1583	1	1	1
GO:0006921	cellular component disassembly involved in execution phase of apoptosis	15	0	0.28	1584	1	1	1
GO:0006935	chemotaxis	251	0	4.63	1585	1	1	1
GO:0006939	smooth muscle contraction	6	0	0.11	1586	1	1	1
GO:0006949	syncytium formation	45	0	0.83	1587	1	1	1
GO:0006959	humoral immune response	91	0	1.68	1588	1	1	1
GO:0006963	positive regulation of antibacterial peptide biosynthetic process	20	0	0.37	1589	1	1	1
GO:0006964	positive regulation of biosynthetic process of antibacterial peptides active against Gram-negative b...	7	0	0.13	1590	1	1	1
GO:0006970	response to osmotic stress	11	0	0.2	1591	1	1	1
GO:0006984	ER-nucleus signaling pathway	8	0	0.15	1592	1	1	1
GO:0006986	response to unfolded protein	27	0	0.5	1593	1	1	1
GO:0006991	response to sterol depletion	6	0	0.11	1594	1	1	1
GO:0006995	cellular response to nitrogen starvation	5	0	0.09	1595	1	1	1
GO:0006997	nucleus organization	57	0	1.05	1596	1	1	1
GO:0006998	nuclear envelope organization	11	0	0.2	1597	1	1	1
GO:0006999	nuclear pore organization	8	0	0.15	1598	1	1	1
GO:0007006	mitochondrial membrane organization	28	0	0.52	1599	1	1	1
GO:0007007	inner mitochondrial membrane organization	15	0	0.28	1600	1	1	1
GO:0007009	plasma membrane organization	23	0	0.42	1601	1	1	1
GO:0007019	microtubule depolymerization	16	0	0.29	1602	1	1	1
GO:0007020	microtubule nucleation	13	0	0.24	1603	1	1	1
GO:0007021	tubulin complex assembly	7	0	0.13	1604	1	1	1
GO:0007023	post-chaperonin tubulin folding pathway	5	0	0.09	1605	1	1	1
GO:0007026	negative regulation of microtubule depolymerization	10	0	0.18	1606	1	1	1
GO:0007029	endoplasmic reticulum organization	31	0	0.57	1607	1	1	1
GO:0007030	Golgi organization	78	0	1.44	1608	1	1	1
GO:0007032	endosome organization	14	0	0.26	1609	1	1	1
GO:0007033	vacuole organization	44	0	0.81	1610	1	1	1
GO:0007034	vacuolar transport	47	0	0.87	1611	1	1	1
GO:0007040	lysosome organization	13	0	0.24	1612	1	1	1
GO:0007041	lysosomal transport	19	0	0.35	1613	1	1	1
GO:0007043	cell-cell junction assembly	50	0	0.92	1614	1	1	1
GO:0007050	cell cycle arrest	5	0	0.09	1615	1	1	1
GO:0007051	spindle organization	110	0	2.03	1616	1	1	1
GO:0007052	mitotic spindle organization	65	0	1.2	1617	1	1	1
GO:0007053	spindle assembly involved in male meiosis	7	0	0.13	1618	1	1	1
GO:0007056	spindle assembly involved in female meiosis	9	0	0.17	1619	1	1	1
GO:0007059	chromosome segregation	150	0	2.77	1620	1	1	1
GO:0007060	male meiosis chromosome segregation	10	0	0.18	1621	1	1	1
GO:0007062	sister chromatid cohesion	24	0	0.44	1622	1	1	1
GO:0007064	mitotic sister chromatid cohesion	7	0	0.13	1623	1	1	1
GO:0007065	male meiosis sister chromatid cohesion	5	0	0.09	1624	1	1	1
GO:0007076	mitotic chromosome condensation	19	0	0.35	1625	1	1	1
GO:0007080	mitotic metaphase plate congression	11	0	0.2	1626	1	1	1
GO:0007088	regulation of mitotic nuclear division	58	0	1.07	1627	1	1	1
GO:0007091	metaphase/anaphase transition of mitotic cell cycle	29	0	0.53	1628	1	1	1
GO:0007093	mitotic cell cycle checkpoint	42	0	0.77	1629	1	1	1
GO:0007094	mitotic spindle assembly checkpoint	14	0	0.26	1630	1	1	1
GO:0007095	mitotic G2 DNA damage checkpoint	7	0	0.13	1631	1	1	1
GO:0007096	regulation of exit from mitosis	10	0	0.18	1632	1	1	1
GO:0007097	nuclear migration	29	0	0.53	1633	1	1	1
GO:0007098	centrosome cycle	67	0	1.24	1634	1	1	1
GO:0007099	centriole replication	24	0	0.44	1635	1	1	1
GO:0007100	mitotic centrosome separation	10	0	0.18	1636	1	1	1
GO:0007110	meiosis I cytokinesis	11	0	0.2	1637	1	1	1
GO:0007111	meiosis II cytokinesis	7	0	0.13	1638	1	1	1
GO:0007112	male meiosis cytokinesis	31	0	0.57	1639	1	1	1
GO:0007127	meiosis I	40	0	0.74	1640	1	1	1
GO:0007131	reciprocal meiotic recombination	18	0	0.33	1641	1	1	1
GO:0007135	meiosis II	9	0	0.17	1642	1	1	1
GO:0007140	male meiotic nuclear division	65	0	1.2	1643	1	1	1
GO:0007141	male meiosis I	10	0	0.18	1644	1	1	1
GO:0007143	female meiotic nuclear division	50	0	0.92	1645	1	1	1
GO:0007144	female meiosis I	6	0	0.11	1646	1	1	1
GO:0007156	homophilic cell adhesion via plasma membrane adhesion molecules	38	0	0.7	1647	1	1	1
GO:0007158	neuron cell-cell adhesion	7	0	0.13	1648	1	1	1
GO:0007162	negative regulation of cell adhesion	15	0	0.28	1649	1	1	1
GO:0007163	establishment or maintenance of cell polarity	188	0	3.47	1650	1	1	1
GO:0007169	transmembrane receptor protein tyrosine kinase signaling pathway	161	0	2.97	1651	1	1	1
GO:0007173	epidermal growth factor receptor signaling pathway	53	0	0.98	1652	1	1	1
GO:0007179	transforming growth factor beta receptor signaling pathway	8	0	0.15	1653	1	1	1
GO:0007193	adenylate cyclase-inhibiting G protein-coupled receptor signaling pathway	9	0	0.17	1654	1	1	1
GO:0007200	phospholipase C-activating G protein-coupled receptor signaling pathway	10	0	0.18	1655	1	1	1
GO:0007204	positive regulation of cytosolic calcium ion concentration	18	0	0.33	1656	1	1	1
GO:0007211	octopamine or tyramine signaling pathway	5	0	0.09	1657	1	1	1
GO:0007215	glutamate receptor signaling pathway	6	0	0.11	1658	1	1	1
GO:0007220	Notch receptor processing	11	0	0.2	1659	1	1	1
GO:0007224	smoothened signaling pathway	57	0	1.05	1660	1	1	1
GO:0007229	integrin-mediated signaling pathway	8	0	0.15	1661	1	1	1
GO:0007249	I-kappaB kinase/NF-kappaB signaling	6	0	0.11	1662	1	1	1
GO:0007254	JNK cascade	64	0	1.18	1663	1	1	1
GO:0007259	receptor signaling pathway via JAK-STAT	29	0	0.53	1664	1	1	1
GO:0007267	cell-cell signaling	393	0	7.25	1665	1	1	1
GO:0007268	chemical synaptic transmission	240	0	4.42	1666	1	1	1
GO:0007269	neurotransmitter secretion	79	0	1.46	1667	1	1	1
GO:0007271	synaptic transmission, cholinergic	18	0	0.33	1668	1	1	1
GO:0007272	ensheathment of neurons	13	0	0.24	1669	1	1	1
GO:0007274	neuromuscular synaptic transmission	68	0	1.25	1670	1	1	1
GO:0007277	pole cell development	24	0	0.44	1671	1	1	1
GO:0007279	pole cell formation	17	0	0.31	1672	1	1	1
GO:0007280	pole cell migration	18	0	0.33	1673	1	1	1
GO:0007282	cystoblast division	17	0	0.31	1674	1	1	1
GO:0007288	sperm axoneme assembly	15	0	0.28	1675	1	1	1
GO:0007289	spermatid nucleus differentiation	13	0	0.24	1676	1	1	1
GO:0007293	germarium-derived egg chamber formation	82	0	1.51	1677	1	1	1
GO:0007294	germarium-derived oocyte fate determination	26	0	0.48	1678	1	1	1
GO:0007295	growth of a germarium-derived egg chamber	10	0	0.18	1679	1	1	1
GO:0007296	vitellogenesis	8	0	0.15	1680	1	1	1
GO:0007299	ovarian follicle cell-cell adhesion	6	0	0.11	1681	1	1	1
GO:0007300	ovarian nurse cell to oocyte transport	29	0	0.53	1682	1	1	1
GO:0007301	female germline ring canal formation	8	0	0.15	1683	1	1	1
GO:0007303	cytoplasmic transport, nurse cell to oocyte	15	0	0.28	1684	1	1	1
GO:0007304	chorion-containing eggshell formation	70	0	1.29	1685	1	1	1
GO:0007306	eggshell chorion assembly	59	0	1.09	1686	1	1	1
GO:0007307	eggshell chorion gene amplification	14	0	0.26	1687	1	1	1
GO:0007310	oocyte dorsal/ventral axis specification	34	0	0.63	1688	1	1	1
GO:0007311	maternal specification of dorsal/ventral axis, oocyte, germ-line encoded	5	0	0.09	1689	1	1	1
GO:0007312	oocyte nucleus migration involved in oocyte dorsal/ventral axis specification	6	0	0.11	1690	1	1	1
GO:0007317	regulation of pole plasm oskar mRNA localization	20	0	0.37	1691	1	1	1
GO:0007318	pole plasm protein localization	11	0	0.2	1692	1	1	1
GO:0007319	negative regulation of oskar mRNA translation	7	0	0.13	1693	1	1	1
GO:0007320	insemination	20	0	0.37	1694	1	1	1
GO:0007338	single fertilization	20	0	0.37	1695	1	1	1
GO:0007346	regulation of mitotic cell cycle	154	0	2.84	1696	1	1	1
GO:0007348	regulation of syncytial blastoderm mitotic cell cycle	6	0	0.11	1697	1	1	1
GO:0007354	zygotic determination of anterior/posterior axis, embryo	16	0	0.29	1698	1	1	1
GO:0007362	terminal region determination	12	0	0.22	1699	1	1	1
GO:0007365	periodic partitioning	41	0	0.76	1700	1	1	1
GO:0007366	periodic partitioning by pair rule gene	5	0	0.09	1701	1	1	1
GO:0007367	segment polarity determination	35	0	0.65	1702	1	1	1
GO:0007368	determination of left/right symmetry	10	0	0.18	1703	1	1	1
GO:0007369	gastrulation	66	0	1.22	1704	1	1	1
GO:0007370	ventral furrow formation	17	0	0.31	1705	1	1	1
GO:0007377	germ-band extension	6	0	0.11	1706	1	1	1
GO:0007379	segment specification	28	0	0.52	1707	1	1	1
GO:0007380	specification of segmental identity, head	10	0	0.18	1708	1	1	1
GO:0007386	compartment pattern specification	9	0	0.17	1709	1	1	1
GO:0007390	germ-band shortening	20	0	0.37	1710	1	1	1
GO:0007392	initiation of dorsal closure	16	0	0.29	1711	1	1	1
GO:0007394	dorsal closure, elongation of leading edge cells	11	0	0.2	1712	1	1	1
GO:0007395	dorsal closure, spreading of leading edge cells	8	0	0.15	1713	1	1	1
GO:0007398	ectoderm development	24	0	0.44	1714	1	1	1
GO:0007400	neuroblast fate determination	15	0	0.28	1715	1	1	1
GO:0007402	ganglion mother cell fate determination	6	0	0.11	1716	1	1	1
GO:0007409	axonogenesis	287	0	5.29	1717	1	1	1
GO:0007411	axon guidance	233	0	4.3	1718	1	1	1
GO:0007412	axon target recognition	12	0	0.22	1719	1	1	1
GO:0007413	axonal fasciculation	19	0	0.35	1720	1	1	1
GO:0007414	axonal defasciculation	11	0	0.2	1721	1	1	1
GO:0007415	defasciculation of motor neuron axon	7	0	0.13	1722	1	1	1
GO:0007416	synapse assembly	142	0	2.62	1723	1	1	1
GO:0007418	ventral midline development	7	0	0.13	1724	1	1	1
GO:0007419	ventral cord development	62	0	1.14	1725	1	1	1
GO:0007420	brain development	97	0	1.79	1726	1	1	1
GO:0007426	tracheal outgrowth, open tracheal system	15	0	0.28	1727	1	1	1
GO:0007430	terminal branching, open tracheal system	22	0	0.41	1728	1	1	1
GO:0007432	salivary gland boundary specification	17	0	0.31	1729	1	1	1
GO:0007436	larval salivary gland morphogenesis	10	0	0.18	1730	1	1	1
GO:0007438	oenocyte development	7	0	0.13	1731	1	1	1
GO:0007439	ectodermal digestive tract development	8	0	0.15	1732	1	1	1
GO:0007440	foregut morphogenesis	9	0	0.17	1733	1	1	1
GO:0007442	hindgut morphogenesis	48	0	0.88	1734	1	1	1
GO:0007443	Malpighian tubule morphogenesis	37	0	0.68	1735	1	1	1
GO:0007445	determination of imaginal disc primordium	9	0	0.17	1736	1	1	1
GO:0007446	imaginal disc growth	48	0	0.88	1737	1	1	1
GO:0007448	anterior/posterior pattern specification, imaginal disc	24	0	0.44	1738	1	1	1
GO:0007449	proximal/distal pattern formation, imaginal disc	19	0	0.35	1739	1	1	1
GO:0007455	eye-antennal disc morphogenesis	35	0	0.65	1740	1	1	1
GO:0007458	progression of morphogenetic furrow involved in compound eye morphogenesis	7	0	0.13	1741	1	1	1
GO:0007464	R3/R4 cell fate commitment	13	0	0.24	1742	1	1	1
GO:0007465	R7 cell fate commitment	27	0	0.5	1743	1	1	1
GO:0007468	regulation of rhodopsin gene expression	5	0	0.09	1744	1	1	1
GO:0007469	antennal development	20	0	0.37	1745	1	1	1
GO:0007473	wing disc proximal/distal pattern formation	5	0	0.09	1746	1	1	1
GO:0007474	imaginal disc-derived wing vein specification	50	0	0.92	1747	1	1	1
GO:0007475	apposition of dorsal and ventral imaginal disc-derived wing surfaces	18	0	0.33	1748	1	1	1
GO:0007476	imaginal disc-derived wing morphogenesis	235	0	4.33	1749	1	1	1
GO:0007478	leg disc morphogenesis	67	0	1.24	1750	1	1	1
GO:0007479	leg disc proximal/distal pattern formation	15	0	0.28	1751	1	1	1
GO:0007480	imaginal disc-derived leg morphogenesis	64	0	1.18	1752	1	1	1
GO:0007482	haltere development	10	0	0.18	1753	1	1	1
GO:0007483	genital disc morphogenesis	17	0	0.31	1754	1	1	1
GO:0007484	imaginal disc-derived genitalia development	22	0	0.41	1755	1	1	1
GO:0007485	imaginal disc-derived male genitalia development	20	0	0.37	1756	1	1	1
GO:0007486	imaginal disc-derived female genitalia development	6	0	0.11	1757	1	1	1
GO:0007487	analia development	6	0	0.11	1758	1	1	1
GO:0007488	histoblast morphogenesis	10	0	0.18	1759	1	1	1
GO:0007492	endoderm development	6	0	0.11	1760	1	1	1
GO:0007494	midgut development	24	0	0.44	1761	1	1	1
GO:0007501	mesodermal cell fate specification	6	0	0.11	1762	1	1	1
GO:0007503	fat body development	7	0	0.13	1763	1	1	1
GO:0007506	gonadal mesoderm development	6	0	0.11	1764	1	1	1
GO:0007509	mesoderm migration involved in gastrulation	11	0	0.2	1765	1	1	1
GO:0007516	hemocyte development	6	0	0.11	1766	1	1	1
GO:0007519	skeletal muscle tissue development	10	0	0.18	1767	1	1	1
GO:0007520	myoblast fusion	45	0	0.83	1768	1	1	1
GO:0007521	muscle cell fate determination	5	0	0.09	1769	1	1	1
GO:0007522	visceral muscle development	12	0	0.22	1770	1	1	1
GO:0007523	larval visceral muscle development	8	0	0.15	1771	1	1	1
GO:0007526	larval somatic muscle development	27	0	0.5	1772	1	1	1
GO:0007528	neuromuscular junction development	145	0	2.67	1773	1	1	1
GO:0007530	sex determination	26	0	0.48	1774	1	1	1
GO:0007538	primary sex determination	12	0	0.22	1775	1	1	1
GO:0007539	primary sex determination, soma	8	0	0.15	1776	1	1	1
GO:0007548	sex differentiation	81	0	1.49	1777	1	1	1
GO:0007549	dosage compensation	19	0	0.35	1778	1	1	1
GO:0007561	imaginal disc eversion	5	0	0.09	1779	1	1	1
GO:0007562	eclosion	13	0	0.24	1780	1	1	1
GO:0007563	regulation of eclosion	5	0	0.09	1781	1	1	1
GO:0007584	response to nutrient	11	0	0.2	1782	1	1	1
GO:0007589	body fluid secretion	5	0	0.09	1783	1	1	1
GO:0007601	visual perception	17	0	0.31	1784	1	1	1
GO:0007604	phototransduction, UV	5	0	0.09	1785	1	1	1
GO:0007611	learning or memory	133	0	2.45	1786	1	1	1
GO:0007612	learning	51	0	0.94	1787	1	1	1
GO:0007613	memory	96	0	1.77	1788	1	1	1
GO:0007614	short-term memory	21	0	0.39	1789	1	1	1
GO:0007615	anesthesia-resistant memory	10	0	0.18	1790	1	1	1
GO:0007616	long-term memory	63	0	1.16	1791	1	1	1
GO:0007620	copulation	25	0	0.46	1792	1	1	1
GO:0007621	negative regulation of female receptivity	15	0	0.28	1793	1	1	1
GO:0007628	adult walking behavior	11	0	0.2	1794	1	1	1
GO:0007630	jump response	6	0	0.11	1795	1	1	1
GO:0007632	visual behavior	21	0	0.39	1796	1	1	1
GO:0007635	chemosensory behavior	64	0	1.18	1797	1	1	1
GO:0007638	mechanosensory behavior	10	0	0.18	1798	1	1	1
GO:0008037	cell recognition	100	0	1.84	1799	1	1	1
GO:0008038	neuron recognition	98	0	1.81	1800	1	1	1
GO:0008039	synaptic target recognition	42	0	0.77	1801	1	1	1
GO:0008045	motor neuron axon guidance	62	0	1.14	1802	1	1	1
GO:0008052	sensory organ boundary specification	18	0	0.33	1803	1	1	1
GO:0008053	mitochondrial fusion	10	0	0.18	1804	1	1	1
GO:0008055	ocellus pigment biosynthetic process	14	0	0.26	1805	1	1	1
GO:0008057	eye pigment granule organization	9	0	0.17	1806	1	1	1
GO:0008062	eclosion rhythm	7	0	0.13	1807	1	1	1
GO:0008063	Toll signaling pathway	44	0	0.81	1808	1	1	1
GO:0008064	regulation of actin polymerization or depolymerization	58	0	1.07	1809	1	1	1
GO:0008069	dorsal/ventral axis specification, ovarian follicular epithelium	14	0	0.26	1810	1	1	1
GO:0008078	mesodermal cell migration	19	0	0.35	1811	1	1	1
GO:0008088	axo-dendritic transport	37	0	0.68	1812	1	1	1
GO:0008089	anterograde axonal transport	11	0	0.2	1813	1	1	1
GO:0008090	retrograde axonal transport	10	0	0.18	1814	1	1	1
GO:0008103	oocyte microtubule cytoskeleton polarization	17	0	0.31	1815	1	1	1
GO:0008154	actin polymerization or depolymerization	66	0	1.22	1816	1	1	1
GO:0008156	negative regulation of DNA replication	14	0	0.26	1817	1	1	1
GO:0008205	ecdysone metabolic process	7	0	0.13	1818	1	1	1
GO:0008213	protein alkylation	73	0	1.35	1819	1	1	1
GO:0008214	protein dealkylation	8	0	0.15	1820	1	1	1
GO:0008215	spermine metabolic process	6	0	0.11	1821	1	1	1
GO:0008258	head involution	34	0	0.63	1822	1	1	1
GO:0008272	sulfate transport	15	0	0.28	1823	1	1	1
GO:0008277	regulation of G protein-coupled receptor signaling pathway	25	0	0.46	1824	1	1	1
GO:0008284	positive regulation of cell population proliferation	69	0	1.27	1825	1	1	1
GO:0008286	insulin receptor signaling pathway	46	0	0.85	1826	1	1	1
GO:0008293	torso signaling pathway	25	0	0.46	1827	1	1	1
GO:0008299	isoprenoid biosynthetic process	18	0	0.33	1828	1	1	1
GO:0008306	associative learning	43	0	0.79	1829	1	1	1
GO:0008333	endosome to lysosome transport	9	0	0.17	1830	1	1	1
GO:0008334	histone mRNA metabolic process	10	0	0.18	1831	1	1	1
GO:0008335	female germline ring canal stabilization	5	0	0.09	1832	1	1	1
GO:0008345	larval locomotory behavior	23	0	0.42	1833	1	1	1
GO:0008347	glial cell migration	27	0	0.5	1834	1	1	1
GO:0008348	negative regulation of antimicrobial humoral response	11	0	0.2	1835	1	1	1
GO:0008354	germ cell migration	34	0	0.63	1836	1	1	1
GO:0008355	olfactory learning	35	0	0.65	1837	1	1	1
GO:0008361	regulation of cell size	94	0	1.73	1838	1	1	1
GO:0008366	axon ensheathment	10	0	0.18	1839	1	1	1
GO:0008380	RNA splicing	236	0	4.35	1840	1	1	1
GO:0008406	gonad development	46	0	0.85	1841	1	1	1
GO:0008407	chaeta morphogenesis	32	0	0.59	1842	1	1	1
GO:0008543	fibroblast growth factor receptor signaling pathway	27	0	0.5	1843	1	1	1
GO:0008544	epidermis development	54	0	1	1844	1	1	1
GO:0008582	regulation of synaptic growth at neuromuscular junction	90	0	1.66	1845	1	1	1
GO:0008584	male gonad development	8	0	0.15	1846	1	1	1
GO:0008585	female gonad development	12	0	0.22	1847	1	1	1
GO:0008586	imaginal disc-derived wing vein morphogenesis	41	0	0.76	1848	1	1	1
GO:0008587	imaginal disc-derived wing margin morphogenesis	48	0	0.88	1849	1	1	1
GO:0008589	regulation of smoothened signaling pathway	53	0	0.98	1850	1	1	1
GO:0008592	regulation of Toll signaling pathway	37	0	0.68	1851	1	1	1
GO:0008594	photoreceptor cell morphogenesis	16	0	0.29	1852	1	1	1
GO:0008608	attachment of spindle microtubules to kinetochore	6	0	0.11	1853	1	1	1
GO:0008630	intrinsic apoptotic signaling pathway in response to DNA damage	15	0	0.28	1854	1	1	1
GO:0008637	apoptotic mitochondrial changes	10	0	0.18	1855	1	1	1
GO:0008643	carbohydrate transport	6	0	0.11	1856	1	1	1
GO:0008654	phospholipid biosynthetic process	64	0	1.18	1857	1	1	1
GO:0009047	dosage compensation by hyperactivation of X chromosome	12	0	0.22	1858	1	1	1
GO:0009068	aspartate family amino acid catabolic process	9	0	0.17	1859	1	1	1
GO:0009070	serine family amino acid biosynthetic process	10	0	0.18	1860	1	1	1
GO:0009074	aromatic amino acid family catabolic process	10	0	0.18	1861	1	1	1
GO:0009081	branched-chain amino acid metabolic process	8	0	0.15	1862	1	1	1
GO:0009083	branched-chain amino acid catabolic process	6	0	0.11	1863	1	1	1
GO:0009110	vitamin biosynthetic process	8	0	0.15	1864	1	1	1
GO:0009119	ribonucleoside metabolic process	20	0	0.37	1865	1	1	1
GO:0009123	nucleoside monophosphate metabolic process	21	0	0.39	1866	1	1	1
GO:0009124	nucleoside monophosphate biosynthetic process	16	0	0.29	1867	1	1	1
GO:0009125	nucleoside monophosphate catabolic process	5	0	0.09	1868	1	1	1
GO:0009126	purine nucleoside monophosphate metabolic process	12	0	0.22	1869	1	1	1
GO:0009127	purine nucleoside monophosphate biosynthetic process	8	0	0.15	1870	1	1	1
GO:0009129	pyrimidine nucleoside monophosphate metabolic process	6	0	0.11	1871	1	1	1
GO:0009130	pyrimidine nucleoside monophosphate biosynthetic process	6	0	0.11	1872	1	1	1
GO:0009132	nucleoside diphosphate metabolic process	31	0	0.57	1873	1	1	1
GO:0009135	purine nucleoside diphosphate metabolic process	26	0	0.48	1874	1	1	1
GO:0009147	pyrimidine nucleoside triphosphate metabolic process	6	0	0.11	1875	1	1	1
GO:0009148	pyrimidine nucleoside triphosphate biosynthetic process	5	0	0.09	1876	1	1	1
GO:0009154	purine ribonucleotide catabolic process	7	0	0.13	1877	1	1	1
GO:0009156	ribonucleoside monophosphate biosynthetic process	13	0	0.24	1878	1	1	1
GO:0009158	ribonucleoside monophosphate catabolic process	5	0	0.09	1879	1	1	1
GO:0009161	ribonucleoside monophosphate metabolic process	18	0	0.33	1880	1	1	1
GO:0009163	nucleoside biosynthetic process	12	0	0.22	1881	1	1	1
GO:0009164	nucleoside catabolic process	12	0	0.22	1882	1	1	1
GO:0009166	nucleotide catabolic process	14	0	0.26	1883	1	1	1
GO:0009167	purine ribonucleoside monophosphate metabolic process	12	0	0.22	1884	1	1	1
GO:0009168	purine ribonucleoside monophosphate biosynthetic process	8	0	0.15	1885	1	1	1
GO:0009179	purine ribonucleoside diphosphate metabolic process	26	0	0.48	1886	1	1	1
GO:0009185	ribonucleoside diphosphate metabolic process	26	0	0.48	1887	1	1	1
GO:0009218	pyrimidine ribonucleotide metabolic process	8	0	0.15	1888	1	1	1
GO:0009220	pyrimidine ribonucleotide biosynthetic process	8	0	0.15	1889	1	1	1
GO:0009226	nucleotide-sugar biosynthetic process	5	0	0.09	1890	1	1	1
GO:0009247	glycolipid biosynthetic process	40	0	0.74	1891	1	1	1
GO:0009253	peptidoglycan catabolic process	8	0	0.15	1892	1	1	1
GO:0009261	ribonucleotide catabolic process	7	0	0.13	1893	1	1	1
GO:0009262	deoxyribonucleotide metabolic process	8	0	0.15	1894	1	1	1
GO:0009263	deoxyribonucleotide biosynthetic process	6	0	0.11	1895	1	1	1
GO:0009267	cellular response to starvation	70	0	1.29	1896	1	1	1
GO:0009303	rRNA transcription	11	0	0.2	1897	1	1	1
GO:0009306	protein secretion	68	0	1.25	1898	1	1	1
GO:0009309	amine biosynthetic process	7	0	0.13	1899	1	1	1
GO:0009310	amine catabolic process	8	0	0.15	1900	1	1	1
GO:0009311	oligosaccharide metabolic process	30	0	0.55	1901	1	1	1
GO:0009312	oligosaccharide biosynthetic process	21	0	0.39	1902	1	1	1
GO:0009394	2'-deoxyribonucleotide metabolic process	5	0	0.09	1903	1	1	1
GO:0009395	phospholipid catabolic process	8	0	0.15	1904	1	1	1
GO:0009409	response to cold	15	0	0.28	1905	1	1	1
GO:0009411	response to UV	20	0	0.37	1906	1	1	1
GO:0009437	carnitine metabolic process	5	0	0.09	1907	1	1	1
GO:0009453	energy taxis	18	0	0.33	1908	1	1	1
GO:0009566	fertilization	23	0	0.42	1909	1	1	1
GO:0009589	detection of UV	6	0	0.11	1910	1	1	1
GO:0009593	detection of chemical stimulus	17	0	0.31	1911	1	1	1
GO:0009608	response to symbiont	5	0	0.09	1912	1	1	1
GO:0009612	response to mechanical stimulus	30	0	0.55	1913	1	1	1
GO:0009615	response to virus	46	0	0.85	1914	1	1	1
GO:0009620	response to fungus	52	0	0.96	1915	1	1	1
GO:0009629	response to gravity	19	0	0.35	1916	1	1	1
GO:0009631	cold acclimation	8	0	0.15	1917	1	1	1
GO:0009642	response to light intensity	8	0	0.15	1918	1	1	1
GO:0009648	photoperiodism	11	0	0.2	1919	1	1	1
GO:0009649	entrainment of circadian clock	18	0	0.33	1920	1	1	1
GO:0009651	response to salt stress	8	0	0.15	1921	1	1	1
GO:0009743	response to carbohydrate	22	0	0.41	1922	1	1	1
GO:0009744	response to sucrose	14	0	0.26	1923	1	1	1
GO:0009746	response to hexose	6	0	0.11	1924	1	1	1
GO:0009749	response to glucose	6	0	0.11	1925	1	1	1
GO:0009755	hormone-mediated signaling pathway	30	0	0.55	1926	1	1	1
GO:0009794	regulation of mitotic cell cycle, embryonic	12	0	0.22	1927	1	1	1
GO:0009799	specification of symmetry	16	0	0.29	1928	1	1	1
GO:0009826	unidimensional cell growth	22	0	0.41	1929	1	1	1
GO:0009855	determination of bilateral symmetry	16	0	0.29	1930	1	1	1
GO:0009895	negative regulation of catabolic process	41	0	0.76	1931	1	1	1
GO:0009913	epidermal cell differentiation	45	0	0.83	1932	1	1	1
GO:0009914	hormone transport	15	0	0.28	1933	1	1	1
GO:0009950	dorsal/ventral axis specification	61	0	1.12	1934	1	1	1
GO:0009954	proximal/distal pattern formation	24	0	0.44	1935	1	1	1
GO:0009968	negative regulation of signal transduction	269	0	4.96	1936	1	1	1
GO:0009996	negative regulation of cell fate specification	11	0	0.2	1937	1	1	1
GO:0010002	cardioblast differentiation	14	0	0.26	1938	1	1	1
GO:0010004	gastrulation involving germ band extension	28	0	0.52	1939	1	1	1
GO:0010025	wax biosynthetic process	13	0	0.24	1940	1	1	1
GO:0010032	meiotic chromosome condensation	7	0	0.13	1941	1	1	1
GO:0010038	response to metal ion	46	0	0.85	1942	1	1	1
GO:0010039	response to iron ion	5	0	0.09	1943	1	1	1
GO:0010043	response to zinc ion	14	0	0.26	1944	1	1	1
GO:0010160	formation of animal organ boundary	35	0	0.65	1945	1	1	1
GO:0010165	response to X-ray	11	0	0.2	1946	1	1	1
GO:0010166	wax metabolic process	13	0	0.24	1947	1	1	1
GO:0010171	body morphogenesis	6	0	0.11	1948	1	1	1
GO:0010212	response to ionizing radiation	31	0	0.57	1949	1	1	1
GO:0010243	response to organonitrogen compound	135	0	2.49	1950	1	1	1
GO:0010256	endomembrane system organization	156	0	2.88	1951	1	1	1
GO:0010312	detoxification of zinc ion	9	0	0.17	1952	1	1	1
GO:0010324	membrane invagination	21	0	0.39	1953	1	1	1
GO:0010332	response to gamma radiation	13	0	0.24	1954	1	1	1
GO:0010389	regulation of G2/M transition of mitotic cell cycle	28	0	0.52	1955	1	1	1
GO:0010453	regulation of cell fate commitment	32	0	0.59	1956	1	1	1
GO:0010454	negative regulation of cell fate commitment	15	0	0.28	1957	1	1	1
GO:0010455	positive regulation of cell fate commitment	5	0	0.09	1958	1	1	1
GO:0010458	exit from mitosis	12	0	0.22	1959	1	1	1
GO:0010466	negative regulation of peptidase activity	27	0	0.5	1960	1	1	1
GO:0010469	regulation of signaling receptor activity	6	0	0.11	1961	1	1	1
GO:0010470	regulation of gastrulation	6	0	0.11	1962	1	1	1
GO:0010496	intercellular transport	8	0	0.15	1963	1	1	1
GO:0010498	proteasomal protein catabolic process	204	0	3.76	1964	1	1	1
GO:0010499	proteasomal ubiquitin-independent protein catabolic process	23	0	0.42	1965	1	1	1
GO:0010506	regulation of autophagy	95	0	1.75	1966	1	1	1
GO:0010507	negative regulation of autophagy	21	0	0.39	1967	1	1	1
GO:0010508	positive regulation of autophagy	40	0	0.74	1968	1	1	1
GO:0010528	regulation of transposition	17	0	0.31	1969	1	1	1
GO:0010529	negative regulation of transposition	15	0	0.28	1970	1	1	1
GO:0010557	positive regulation of macromolecule biosynthetic process	402	0	7.41	1971	1	1	1
GO:0010559	regulation of glycoprotein biosynthetic process	5	0	0.09	1972	1	1	1
GO:0010562	positive regulation of phosphorus metabolic process	108	0	1.99	1973	1	1	1
GO:0010564	regulation of cell cycle process	147	0	2.71	1974	1	1	1
GO:0010586	miRNA metabolic process	6	0	0.11	1975	1	1	1
GO:0010592	positive regulation of lamellipodium assembly	9	0	0.17	1976	1	1	1
GO:0010603	regulation of cytoplasmic mRNA processing body assembly	6	0	0.11	1977	1	1	1
GO:0010608	posttranscriptional regulation of gene expression	182	0	3.36	1978	1	1	1
GO:0010628	positive regulation of gene expression	438	0	8.08	1979	1	1	1
GO:0010634	positive regulation of epithelial cell migration	30	0	0.55	1980	1	1	1
GO:0010635	regulation of mitochondrial fusion	6	0	0.11	1981	1	1	1
GO:0010639	negative regulation of organelle organization	79	0	1.46	1982	1	1	1
GO:0010648	negative regulation of cell communication	293	0	5.4	1983	1	1	1
GO:0010669	epithelial structure maintenance	21	0	0.39	1984	1	1	1
GO:0010737	protein kinase A signaling	6	0	0.11	1985	1	1	1
GO:0010769	regulation of cell morphogenesis involved in differentiation	77	0	1.42	1986	1	1	1
GO:0010770	positive regulation of cell morphogenesis involved in differentiation	34	0	0.63	1987	1	1	1
GO:0010771	negative regulation of cell morphogenesis involved in differentiation	9	0	0.17	1988	1	1	1
GO:0010810	regulation of cell-substrate adhesion	7	0	0.13	1989	1	1	1
GO:0010821	regulation of mitochondrion organization	21	0	0.39	1990	1	1	1
GO:0010822	positive regulation of mitochondrion organization	10	0	0.18	1991	1	1	1
GO:0010824	regulation of centrosome duplication	6	0	0.11	1992	1	1	1
GO:0010830	regulation of myotube differentiation	8	0	0.15	1993	1	1	1
GO:0010847	regulation of chromatin assembly	20	0	0.37	1994	1	1	1
GO:0010862	positive regulation of pathway-restricted SMAD protein phosphorylation	5	0	0.09	1995	1	1	1
GO:0010866	regulation of triglyceride biosynthetic process	5	0	0.09	1996	1	1	1
GO:0010883	regulation of lipid storage	37	0	0.68	1997	1	1	1
GO:0010884	positive regulation of lipid storage	10	0	0.18	1998	1	1	1
GO:0010888	negative regulation of lipid storage	11	0	0.2	1999	1	1	1
[truncated: 2,022 more rows]

## Sheet: Pt_up
GO.ID	Term	Annotated	Significant	Expected	Rank in Fisher.weight01	Fisher.classic	Fisher.weight01	Fisher.classic.padj
GO:0032504	multicellular organism reproduction	980	96	38.23	1	6.2e-19	1e-30	2.49e-15
GO:0018401	peptidyl-proline hydroxylation to 4-hydroxy-L-proline	19	11	0.74	2	1.5e-11	1.5e-11	1.51e-08
GO:0055114	oxidation-reduction process	472	39	18.41	3	5.8e-06	4.8e-08	0.00135444
GO:0019367	fatty acid elongation, saturated fatty acid	15	7	0.59	4	6.3e-07	6.3e-07	0.00025332
GO:0034625	fatty acid elongation, monounsaturated fatty acid	15	7	0.59	5	6.3e-07	6.3e-07	0.00025332
GO:0034626	fatty acid elongation, polyunsaturated fatty acid	15	7	0.59	6	6.3e-07	6.3e-07	0.00025332
GO:0042761	very long-chain fatty acid biosynthetic process	18	7	0.7	7	2.8e-06	2.8e-06	0.00100525
GO:0010951	negative regulation of endopeptidase activity	27	7	1.05	8	5.8e-05	5.8e-05	0.008042
GO:0046693	sperm storage	9	4	0.35	9	0.00024	0.00024	0.0275726
GO:0030148	sphingolipid biosynthetic process	39	7	1.52	10	0.00067	0.00067	0.0748353
GO:0009083	branched-chain amino acid catabolic process	6	3	0.23	11	0.00108	0.00108	0.105919
GO:0016042	lipid catabolic process	105	9	4.1	12	0.02108	0.00128	1
GO:0009063	cellular amino acid catabolic process	53	9	2.07	13	0.00018	0.00147	0.0212877
GO:0006508	proteolysis	656	38	25.59	14	0.00843	0.00148	0.546726
GO:0018991	oviposition	15	4	0.59	15	0.0022	0.00283	0.184296
GO:0072329	monocarboxylic acid catabolic process	47	5	1.83	16	0.03518	0.00283	1
GO:0042135	neurotransmitter catabolic process	8	3	0.31	17	0.00284	0.00284	0.228393
GO:0046692	sperm competition	19	7	0.74	18	4.3e-06	0.00556	0.00117949
GO:0044255	cellular lipid metabolic process	355	29	13.85	19	0.00012	0.00629	0.0150788
GO:0006739	NADP metabolic process	10	3	0.39	20	0.00575	0.01396	0.391877
GO:0006208	pyrimidine nucleobase catabolic process	5	2	0.2	21	0.01403	0.01403	0.798537
GO:0006551	leucine metabolic process	5	2	0.2	22	0.01403	0.01403	0.798537
GO:0046337	phosphatidylethanolamine metabolic process	5	2	0.2	23	0.01403	0.01403	0.798537
GO:1990834	response to odorant	5	2	0.2	24	0.01403	0.01403	0.798537
GO:0006072	glycerol-3-phosphate metabolic process	14	3	0.55	25	0.01554	0.01554	0.833151
GO:0055085	transmembrane transport	529	21	20.63	26	0.50003	0.01667	1
GO:0007608	sensory perception of smell	54	6	2.11	27	0.01796	0.01796	0.937885
GO:0046008	regulation of female receptivity, post-mating	19	4	0.74	28	0.00553	0.02031	0.390108
GO:0006559	L-phenylalanine catabolic process	6	2	0.23	29	0.0205	0.0205	1
GO:0044550	secondary metabolite biosynthetic process	21	3	0.82	30	0.04647	0.02789	1
GO:0006636	unsaturated fatty acid biosynthetic process	7	2	0.27	31	0.02797	0.02797	1
GO:0071480	cellular response to gamma radiation	8	2	0.31	32	0.03634	0.03634	1
GO:0007618	mating	95	13	3.71	33	7.3e-05	0.03795	0.00946881
GO:0006206	pyrimidine nucleobase metabolic process	10	3	0.39	34	0.00575	0.0388	0.391877
GO:1901606	alpha-amino acid catabolic process	49	7	1.91	35	0.00269	0.04095	0.220745
GO:0006071	glycerol metabolic process	9	2	0.35	36	0.04554	0.04554	1
GO:0006094	gluconeogenesis	10	2	0.39	37	0.05549	0.05549	1
GO:0006641	triglyceride metabolic process	35	5	1.37	38	0.01085	0.05778	0.691612
GO:0034587	piRNA metabolic process	11	2	0.43	39	0.06612	0.06612	1
GO:0045433	male courtship behavior, veined wing generated song production	11	2	0.43	40	0.06612	0.06612	1
GO:0007606	sensory perception of chemical stimulus	95	10	3.71	41	0.00377	0.07165	0.291523
GO:0009072	aromatic amino acid family metabolic process	19	4	0.74	42	0.00553	0.07593	0.390108
GO:0048512	circadian behavior	92	4	3.59	43	0.48555	0.07662	1
GO:0019432	triglyceride biosynthetic process	12	2	0.47	44	0.07735	0.07735	1
GO:0007040	lysosome organization	13	2	0.51	45	0.08913	0.08913	1
GO:0010025	wax biosynthetic process	13	2	0.51	46	0.08913	0.08913	1
GO:0045434	negative regulation of female receptivity, post-mating	13	2	0.51	47	0.08913	0.08913	1
GO:0006006	glucose metabolic process	38	5	1.48	48	0.01526	0.09289	0.833151
GO:0045861	negative regulation of proteolysis	41	9	1.6	49	2.2e-05	0.09811	0.00384617
GO:0007094	mitotic spindle assembly checkpoint	14	2	0.55	50	0.10139	0.10139	1
GO:0035336	long-chain fatty-acyl-CoA metabolic process	14	2	0.55	51	0.10139	0.10139	1
GO:0044106	cellular amine metabolic process	23	4	0.9	52	0.01118	0.11175	0.691612
GO:1901616	organic hydroxy compound catabolic process	21	3	0.82	53	0.04647	0.11208	1
GO:0042430	indole-containing compound metabolic process	8	2	0.31	54	0.03634	0.11225	1
GO:0051156	glucose 6-phosphate metabolic process	8	2	0.31	55	0.03634	0.11225	1
GO:0046164	alcohol catabolic process	18	2	0.7	56	0.15426	0.11238	1
GO:0019395	fatty acid oxidation	32	2	1.25	57	0.35662	0.11257	1
GO:0008272	sulfate transport	15	2	0.59	58	0.11409	0.11409	1
GO:0035209	pupal development	15	2	0.59	59	0.11409	0.11409	1
GO:0051171	regulation of nitrogen compound metabolic process	1385	22	54.02	60	1	0.12629	1
GO:0048072	compound eye pigmentation	16	2	0.62	61	0.12717	0.12717	1
GO:0051603	proteolysis involved in cellular protein catabolic process	287	4	11.19	62	0.99667	0.13317	1
GO:0019637	organophosphate metabolic process	334	18	13.03	63	0.102	0.14524	1
GO:0046113	nucleobase catabolic process	9	3	0.35	64	0.00414	0.14635	0.314093
GO:0045454	cell redox homeostasis	35	3	1.37	65	0.15473	0.15473	1
GO:0006629	lipid metabolic process	425	37	16.58	66	3e-06	0.1641	0.00100525
GO:0007617	mating behavior	83	8	3.24	67	0.01526	0.1783	0.833151
GO:0044270	cellular nitrogen compound catabolic process	141	8	5.5	68	0.18506	0.17952	1
GO:0019439	aromatic compound catabolic process	146	8	5.69	69	0.21015	0.17963	1
GO:0006085	acetyl-CoA biosynthetic process	5	1	0.2	70	0.18044	0.18044	1
GO:0006098	pentose-phosphate shunt	5	1	0.2	71	0.18044	0.18044	1
GO:0006568	tryptophan metabolic process	5	1	0.2	72	0.18044	0.18044	1
GO:0007366	periodic partitioning by pair rule gene	5	1	0.2	73	0.18044	0.18044	1
GO:0007563	regulation of eclosion	5	1	0.2	74	0.18044	0.18044	1
GO:0009158	ribonucleoside monophosphate catabolic process	5	1	0.2	75	0.18044	0.18044	1
GO:0015937	coenzyme A biosynthetic process	5	1	0.2	76	0.18044	0.18044	1
GO:0018065	protein-cofactor linkage	5	1	0.2	77	0.18044	0.18044	1
GO:0019101	female somatic sex determination	5	1	0.2	78	0.18044	0.18044	1
GO:0031638	zymogen activation	5	1	0.2	79	0.18044	0.18044	1
GO:0032837	distributive segregation	5	1	0.2	80	0.18044	0.18044	1
GO:0035284	brain segmentation	5	1	0.2	81	0.18044	0.18044	1
GO:0042537	benzene-containing compound metabolic process	5	1	0.2	82	0.18044	0.18044	1
GO:0043489	RNA stabilization	5	1	0.2	83	0.18044	0.18044	1
GO:1901475	pyruvate transmembrane transport	5	1	0.2	84	0.18044	0.18044	1
GO:1901642	nucleoside transmembrane transport	5	1	0.2	85	0.18044	0.18044	1
GO:0006865	amino acid transport	46	2	1.79	86	0.54085	0.18076	1
GO:0006959	humoral immune response	91	3	3.55	87	0.6954	0.18117	1
GO:0090407	organophosphate biosynthetic process	178	7	6.94	88	0.54618	0.1834	1
GO:0007218	neuropeptide signaling pathway	39	3	1.52	89	0.19371	0.19371	1
GO:0009312	oligosaccharide biosynthetic process	21	2	0.82	90	0.19663	0.19663	1
GO:0030717	oocyte karyosome formation	21	2	0.82	91	0.19663	0.19663	1
GO:0032787	monocarboxylic acid metabolic process	162	20	6.32	92	4.4e-06	0.20427	0.00117949
GO:0050829	defense response to Gram-negative bacterium	81	5	3.16	93	0.20841	0.20841	1
GO:0009166	nucleotide catabolic process	14	2	0.55	94	0.10139	0.21201	1
GO:0060179	male mating behavior	43	3	1.68	95	0.23479	0.21209	1
GO:0006000	fructose metabolic process	6	1	0.23	96	0.21243	0.21243	1
GO:0006525	arginine metabolic process	6	1	0.23	97	0.21243	0.21243	1
GO:0006939	smooth muscle contraction	6	1	0.23	98	0.21243	0.21243	1
GO:0007486	imaginal disc-derived female genitalia development	6	1	0.23	99	0.21243	0.21243	1
GO:0007487	analia development	6	1	0.23	100	0.21243	0.21243	1
GO:0008215	spermine metabolic process	6	1	0.23	101	0.21243	0.21243	1
GO:0008643	carbohydrate transport	6	1	0.23	102	0.21243	0.21243	1
GO:0015804	neutral amino acid transport	6	1	0.23	103	0.21243	0.21243	1
GO:0019359	nicotinamide nucleotide biosynthetic process	6	1	0.23	104	0.21243	0.21243	1
GO:0030728	ovulation	6	1	0.23	105	0.21243	0.21243	1
GO:0035094	response to nicotine	6	1	0.23	106	0.21243	0.21243	1
GO:0035207	negative regulation of hemocyte proliferation	6	1	0.23	107	0.21243	0.21243	1
GO:0035208	positive regulation of hemocyte proliferation	6	1	0.23	108	0.21243	0.21243	1
GO:0048133	male germ-line stem cell asymmetric division	6	1	0.23	109	0.21243	0.21243	1
GO:0061760	antifungal innate immune response	6	1	0.23	110	0.21243	0.21243	1
GO:0089718	amino acid import across plasma membrane	6	1	0.23	111	0.21243	0.21243	1
GO:2000242	negative regulation of reproductive process	6	1	0.23	112	0.21243	0.21243	1
GO:0006807	nitrogen compound metabolic process	3730	107	145.49	113	1	0.21919	1
GO:0006644	phospholipid metabolic process	133	6	5.19	114	0.41783	0.24048	1
GO:0006207	'de novo' pyrimidine nucleobase biosynthetic process	7	1	0.27	115	0.24317	0.24317	1
GO:0006465	signal peptide processing	7	1	0.27	116	0.24317	0.24317	1
GO:0006716	juvenile hormone metabolic process	7	1	0.27	117	0.24317	0.24317	1
GO:0009154	purine ribonucleotide catabolic process	7	1	0.27	118	0.24317	0.24317	1
GO:0018279	protein N-linked glycosylation via asparagine	7	1	0.27	119	0.24317	0.24317	1
GO:0019321	pentose metabolic process	7	1	0.27	120	0.24317	0.24317	1
GO:0019919	peptidyl-arginine methylation, to asymmetrical-dimethyl arginine	7	1	0.27	121	0.24317	0.24317	1
GO:0033499	galactose catabolic process via UDP-galactose	7	1	0.27	122	0.24317	0.24317	1
GO:0040020	regulation of meiotic nuclear division	7	1	0.27	123	0.24317	0.24317	1
GO:0042401	cellular biogenic amine biosynthetic process	7	1	0.27	124	0.24317	0.24317	1
GO:0042770	signal transduction in response to DNA damage	7	1	0.27	125	0.24317	0.24317	1
GO:0043252	sodium-independent organic anion transport	7	1	0.27	126	0.24317	0.24317	1
GO:0045143	homologous chromosome segregation	7	1	0.27	127	0.24317	0.24317	1
GO:0046662	regulation of oviposition	7	1	0.27	128	0.24317	0.24317	1
GO:0051180	vitamin transport	7	1	0.27	129	0.24317	0.24317	1
GO:0051307	meiotic chromosome separation	7	1	0.27	130	0.24317	0.24317	1
GO:0070071	proton-transporting two-sector ATPase complex assembly	7	1	0.27	131	0.24317	0.24317	1
GO:0070131	positive regulation of mitochondrial translation	7	1	0.27	132	0.24317	0.24317	1
GO:0072332	intrinsic apoptotic signaling pathway by p53 class mediator	7	1	0.27	133	0.24317	0.24317	1
GO:0097164	ammonium ion metabolic process	7	1	0.27	134	0.24317	0.24317	1
GO:0042749	regulation of circadian sleep/wake cycle	36	2	1.4	135	0.41268	0.24327	1
GO:0042737	drug catabolic process	51	5	1.99	136	0.04757	0.25317	1
GO:0045752	positive regulation of Toll signaling pathway	25	2	0.98	137	0.25484	0.25484	1
GO:1901575	organic substance catabolic process	729	35	28.44	138	0.11372	0.26781	1
GO:0046700	heterocycle catabolic process	144	8	5.62	139	0.19996	0.27141	1
GO:0002785	negative regulation of antimicrobial peptide production	8	1	0.31	140	0.27272	0.27272	1
GO:0007179	transforming growth factor beta receptor signaling pathway	8	1	0.31	141	0.27272	0.27272	1
GO:0009631	cold acclimation	8	1	0.31	142	0.27272	0.27272	1
GO:0016267	O-glycan processing, core 1	8	1	0.31	143	0.27272	0.27272	1
GO:0034969	histone arginine methylation	8	1	0.31	144	0.27272	0.27272	1
GO:0042402	cellular biogenic amine catabolic process	8	1	0.31	145	0.27272	0.27272	1
GO:0045842	positive regulation of mitotic metaphase/anaphase transition	8	1	0.31	146	0.27272	0.27272	1
GO:0071322	cellular response to carbohydrate stimulus	8	1	0.31	147	0.27272	0.27272	1
GO:0048599	oocyte development	115	2	4.49	148	0.94285	0.27516	1
GO:0042446	hormone biosynthetic process	27	2	1.05	149	0.28415	0.28415	1
GO:0006631	fatty acid metabolic process	107	14	4.17	150	6.5e-05	0.29345	0.00871217
GO:0006013	mannose metabolic process	9	1	0.35	151	0.30112	0.30112	1
GO:0006570	tyrosine metabolic process	9	1	0.35	152	0.30112	0.30112	1
GO:0009068	aspartate family amino acid catabolic process	9	1	0.35	153	0.30112	0.30112	1
GO:0010312	detoxification of zinc ion	9	1	0.35	154	0.30112	0.30112	1
GO:0010565	regulation of cellular ketone metabolic process	9	1	0.35	155	0.30112	0.30112	1
GO:0034975	protein folding in endoplasmic reticulum	9	1	0.35	156	0.30112	0.30112	1
GO:0046033	AMP metabolic process	9	1	0.35	157	0.30112	0.30112	1
GO:0071481	cellular response to X-ray	9	1	0.35	158	0.30112	0.30112	1
GO:1900074	negative regulation of neuromuscular synaptic transmission	9	1	0.35	159	0.30112	0.30112	1
GO:0051321	meiotic cell cycle	171	5	6.67	160	0.80327	0.30306	1
GO:0050832	defense response to fungus	41	3	1.6	161	0.21403	0.31263	1
GO:1901361	organic cyclic compound catabolic process	156	10	6.09	162	0.08368	0.32545	1
GO:0050830	defense response to Gram-positive bacterium	30	2	1.17	163	0.32787	0.32787	1
GO:0007619	courtship behavior	47	3	1.83	164	0.27721	0.32792	1
GO:0005984	disaccharide metabolic process	10	1	0.39	165	0.32841	0.32841	1
GO:0006937	regulation of muscle contraction	10	1	0.39	166	0.32841	0.32841	1
GO:0007100	mitotic centrosome separation	10	1	0.39	167	0.32841	0.32841	1
GO:0007141	male meiosis I	10	1	0.39	168	0.32841	0.32841	1
GO:0007368	determination of left/right symmetry	10	1	0.39	169	0.32841	0.32841	1
GO:0007638	mechanosensory behavior	10	1	0.39	170	0.32841	0.32841	1
GO:0019674	NAD metabolic process	10	1	0.39	171	0.32841	0.32841	1
GO:0032924	activin receptor signaling pathway	10	1	0.39	172	0.32841	0.32841	1
GO:0042417	dopamine metabolic process	10	1	0.39	173	0.32841	0.32841	1
GO:0045498	sex comb development	10	1	0.39	174	0.32841	0.32841	1
GO:0009062	fatty acid catabolic process	39	2	1.52	175	0.45311	0.32853	1
GO:0006633	fatty acid biosynthetic process	58	11	2.26	176	1.2e-05	0.33081	0.0024126
GO:0001676	long-chain fatty acid metabolic process	11	1	0.43	177	0.35464	0.35464	1
GO:0002027	regulation of heart rate	11	1	0.43	178	0.35464	0.35464	1
GO:0006826	iron ion transport	11	1	0.43	179	0.35464	0.35464	1
GO:0007113	endomitotic cell cycle	11	1	0.43	180	0.35464	0.35464	1
GO:0022600	digestive system process	11	1	0.43	181	0.35464	0.35464	1
GO:0030720	oocyte localization involved in germarium-derived egg chamber formation	11	1	0.43	182	0.35464	0.35464	1
GO:0045751	negative regulation of Toll signaling pathway	11	1	0.43	183	0.35464	0.35464	1
GO:0046835	carbohydrate phosphorylation	11	1	0.43	184	0.35464	0.35464	1
GO:0046959	habituation	11	1	0.43	185	0.35464	0.35464	1
GO:0051181	cofactor transport	11	1	0.43	186	0.35464	0.35464	1
GO:0070286	axonemal dynein complex assembly	11	1	0.43	187	0.35464	0.35464	1
GO:0071577	zinc ion transmembrane transport	11	1	0.43	188	0.35464	0.35464	1
GO:1902475	L-alpha-amino acid transmembrane transport	11	1	0.43	189	0.35464	0.35464	1
GO:1903312	negative regulation of mRNA metabolic process	11	1	0.43	190	0.35464	0.35464	1
GO:0072523	purine-containing compound catabolic process	20	2	0.78	191	0.18233	0.37918	1
GO:0006919	activation of cysteine-type endopeptidase activity involved in apoptotic process	12	1	0.47	192	0.37985	0.37985	1
GO:0035234	ectopic germ cell programmed cell death	12	1	0.47	193	0.37985	0.37985	1
GO:0042632	cholesterol homeostasis	12	1	0.47	194	0.37985	0.37985	1
GO:0043488	regulation of mRNA stability	12	1	0.47	195	0.37985	0.37985	1
GO:0045478	fusome organization	12	1	0.47	196	0.37985	0.37985	1
GO:0060395	SMAD protein signal transduction	12	1	0.47	197	0.37985	0.37985	1
GO:1900150	regulation of defense response to fungus	12	1	0.47	198	0.37985	0.37985	1
GO:1901135	carbohydrate derivative metabolic process	438	17	17.08	199	0.54539	0.38049	1
GO:0006952	defense response	300	11	11.7	200	0.62808	0.3811	1
GO:0048066	developmental pigmentation	72	4	2.81	201	0.30882	0.40336	1
GO:0006144	purine nucleobase metabolic process	13	1	0.51	202	0.40407	0.40407	1
GO:0006282	regulation of DNA repair	13	1	0.51	203	0.40407	0.40407	1
GO:0034198	cellular response to amino acid starvation	13	1	0.51	204	0.40407	0.40407	1
GO:0006536	glutamate metabolic process	14	1	0.55	205	0.42736	0.42736	1
GO:0006727	ommochrome biosynthetic process	14	1	0.55	206	0.42736	0.42736	1
GO:0009744	response to sucrose	14	1	0.55	207	0.42736	0.42736	1
GO:0042219	cellular modified amino acid catabolic process	14	1	0.55	208	0.42736	0.42736	1
GO:0008654	phospholipid biosynthetic process	64	2	2.5	209	0.7193	0.42836	1
GO:0006749	glutathione metabolic process	38	2	1.48	210	0.43981	0.43981	1
GO:0007389	pattern specification process	412	5	16.07	211	0.99976	0.43994	1
GO:0006309	apoptotic DNA fragmentation	15	1	0.59	212	0.44973	0.44973	1
GO:0006517	protein deglycosylation	15	1	0.59	213	0.44973	0.44973	1
GO:0006817	phosphate ion transport	15	1	0.59	214	0.44973	0.44973	1
GO:0008630	intrinsic apoptotic signaling pathway in response to DNA damage	15	1	0.59	215	0.44973	0.44973	1
GO:0019236	response to pheromone	15	1	0.59	216	0.44973	0.44973	1
GO:0044773	mitotic DNA damage checkpoint	15	1	0.59	217	0.44973	0.44973	1
GO:0046174	polyol catabolic process	15	1	0.59	218	0.44973	0.44973	1
GO:0007059	chromosome segregation	150	4	5.85	219	0.84297	0.45222	1
GO:0098655	cation transmembrane transport	173	2	6.75	220	0.99223	0.45539	1
GO:0006090	pyruvate metabolic process	40	2	1.56	221	0.46623	0.46623	1
GO:0051091	positive regulation of DNA-binding transcription factor activity	16	1	0.62	222	0.47124	0.47124	1
GO:0051310	metaphase plate congression	16	1	0.62	223	0.47124	0.47124	1
GO:0006665	sphingolipid metabolic process	56	8	2.18	224	0.00136	0.48566	0.124285
GO:0007031	peroxisome organization	17	1	0.66	225	0.4919	0.4919	1
GO:0044275	cellular carbohydrate catabolic process	17	1	0.66	226	0.4919	0.4919	1
GO:0045047	protein targeting to ER	17	1	0.66	227	0.4919	0.4919	1
GO:0045087	innate immune response	144	4	5.62	228	0.8193	0.49297	1
GO:0001666	response to hypoxia	44	2	1.72	229	0.51679	0.51679	1
GO:0009058	biosynthetic process	1972	42	76.92	230	1	0.52074	1
GO:0006796	phosphate-containing compound metabolic process	879	26	34.29	231	0.95205	0.52275	1
GO:0097190	apoptotic signaling pathway	43	2	1.68	232	0.50444	0.53078	1
GO:0006081	cellular aldehyde metabolic process	19	1	0.74	233	0.53085	0.53085	1
GO:0007076	mitotic chromosome condensation	19	1	0.74	234	0.53085	0.53085	1
GO:0048580	regulation of post-embryonic development	19	1	0.74	235	0.53085	0.53085	1
GO:0007485	imaginal disc-derived male genitalia development	20	1	0.78	236	0.5492	0.5492	1
GO:0016199	axon midline choice point recognition	20	1	0.78	237	0.5492	0.5492	1
GO:0016999	antibiotic metabolic process	20	1	0.78	238	0.5492	0.5492	1
GO:0032465	regulation of cytokinesis	20	1	0.78	239	0.5492	0.5492	1
GO:0034637	cellular carbohydrate biosynthetic process	20	1	0.78	240	0.5492	0.5492	1
GO:0051123	RNA polymerase II preinitiation complex assembly	20	1	0.78	241	0.5492	0.5492	1
GO:1905330	regulation of morphogenesis of an epithelium	20	1	0.78	242	0.5492	0.5492	1
GO:0048149	behavioral response to ethanol	48	2	1.87	243	0.56407	0.56407	1
GO:0006109	regulation of carbohydrate metabolic process	21	1	0.82	244	0.56683	0.56683	1
GO:0010507	negative regulation of autophagy	21	1	0.82	245	0.56683	0.56683	1
GO:0043171	peptide catabolic process	21	1	0.82	246	0.56683	0.56683	1
GO:0048070	regulation of developmental pigmentation	21	1	0.82	247	0.56683	0.56683	1
GO:0040011	locomotion	545	5	21.26	248	1	0.56956	1
GO:0051453	regulation of intracellular pH	22	1	0.86	249	0.58377	0.58377	1
GO:0006030	chitin metabolic process	51	2	1.99	250	0.5973	0.5973	1
GO:0007009	plasma membrane organization	23	1	0.9	251	0.60005	0.60005	1
GO:0010499	proteasomal ubiquitin-independent protein catabolic process	23	1	0.9	252	0.60005	0.60005	1
GO:0042337	cuticle development involved in chitin-based cuticle molting cycle	23	1	0.9	253	0.60005	0.60005	1
GO:0045455	ecdysteroid metabolic process	23	1	0.9	254	0.60005	0.60005	1
GO:0046716	muscle cell cellular homeostasis	23	1	0.9	255	0.60005	0.60005	1
GO:0051604	protein maturation	79	4	3.08	256	0.37141	0.61466	1
GO:0003341	cilium movement	24	1	0.94	257	0.61569	0.61569	1
GO:0006694	steroid biosynthetic process	24	1	0.94	258	0.61569	0.61569	1
GO:0016321	female meiosis chromosome segregation	24	1	0.94	259	0.61569	0.61569	1
GO:0044719	regulation of imaginal disc-derived wing size	24	1	0.94	260	0.61569	0.61569	1
GO:0007346	regulation of mitotic cell cycle	154	5	6.01	261	0.72381	0.61701	1
GO:0046661	male sex differentiation	25	1	0.98	262	0.63073	0.63073	1
GO:0005977	glycogen metabolic process	26	1	1.01	263	0.64518	0.64518	1
GO:0051568	histone H3-K4 methylation	26	1	1.01	264	0.64518	0.64518	1
GO:0070328	triglyceride homeostasis	26	1	1.01	265	0.64518	0.64518	1
GO:0071702	organic substance transport	647	12	25.24	266	0.99929	0.64775	1
GO:0045824	negative regulation of innate immune response	28	1	1.09	267	0.67241	0.67241	1
GO:0051017	actin filament bundle assembly	28	1	1.09	268	0.67241	0.67241	1
GO:0071705	nitrogen compound transport	553	8	21.57	269	0.99985	0.6761	1
GO:0006635	fatty acid beta-oxidation	29	1	1.13	270	0.68523	0.68523	1
GO:0045187	regulation of circadian sleep/wake cycle, sleep	29	1	1.13	271	0.68523	0.68523	1
GO:0045747	positive regulation of Notch signaling pathway	29	1	1.13	272	0.68523	0.68523	1
GO:1901137	carbohydrate derivative biosynthetic process	235	6	9.17	273	0.90209	0.69046	1
GO:0040003	chitin-based cuticle development	84	3	3.28	274	0.64235	0.69406	1
GO:0000302	response to reactive oxygen species	30	1	1.17	275	0.69755	0.69755	1
GO:0031935	regulation of chromatin silencing	30	1	1.17	276	0.69755	0.69755	1
GO:0045887	positive regulation of synaptic growth at neuromuscular junction	30	1	1.17	277	0.69755	0.69755	1
GO:0061077	chaperone-mediated protein folding	30	1	1.17	278	0.69755	0.69755	1
GO:0016319	mushroom body development	62	2	2.42	279	0.70279	0.70279	1
GO:0019731	antibacterial humoral response	31	1	1.21	280	0.7094	0.7094	1
GO:0007420	brain development	97	3	3.78	281	0.73597	0.71008	1
GO:0006325	chromatin organization	320	6	12.48	282	0.9877	0.71699	1
GO:0006457	protein folding	102	4	3.98	283	0.5674	0.71843	1
GO:0008407	chaeta morphogenesis	32	1	1.25	284	0.72078	0.72078	1
GO:0019722	calcium-mediated signaling	32	1	1.25	285	0.72078	0.72078	1
GO:0042127	regulation of cell population proliferation	196	3	7.65	286	0.98431	0.72599	1
GO:0007052	mitotic spindle organization	65	2	2.54	287	0.72726	0.72726	1
GO:0051298	centrosome duplication	33	1	1.29	288	0.73171	0.73171	1
GO:0022416	chaeta development	65	2	2.54	289	0.72726	0.732	1
GO:1901565	organonitrogen compound catabolic process	447	20	17.44	290	0.29324	0.73874	1
GO:0044242	cellular lipid catabolic process	73	3	2.85	291	0.54665	0.74167	1
GO:0006099	tricarboxylic acid cycle	34	1	1.33	292	0.74222	0.74222	1
GO:0007310	oocyte dorsal/ventral axis specification	34	1	1.33	293	0.74222	0.74222	1
GO:0008354	germ cell migration	34	1	1.33	294	0.74222	0.74222	1
GO:0006812	cation transport	261	5	10.18	295	0.97763	0.74791	1
GO:0009306	protein secretion	68	2	2.65	296	0.75001	0.75001	1
GO:0016310	phosphorylation	516	8	20.13	297	0.99956	0.75163	1
GO:0035010	encapsulation of foreign target	36	1	1.4	298	0.76202	0.76202	1
GO:1901607	alpha-amino acid biosynthetic process	36	1	1.4	299	0.76202	0.76202	1
GO:0008344	adult locomotory behavior	70	2	2.73	300	0.76425	0.76425	1
GO:0009116	nucleoside metabolic process	37	1	1.44	301	0.77135	0.77135	1
GO:0055059	asymmetric neuroblast division	37	1	1.44	302	0.77135	0.77135	1
GO:0030509	BMP signaling pathway	40	1	1.56	303	0.79719	0.79719	1
GO:0006836	neurotransmitter transport	109	3	4.25	304	0.80422	0.80422	1
GO:0030198	extracellular matrix organization	41	1	1.6	305	0.80514	0.80514	1
GO:0051607	defense response to virus	41	1	1.6	306	0.80514	0.80514	1
GO:0040014	regulation of multicellular organism growth	42	1	1.64	307	0.81278	0.81278	1
GO:0006979	response to oxidative stress	108	3	4.21	308	0.79915	0.81465	1
GO:0016485	protein processing	55	3	2.15	309	0.36346	0.81857	1
GO:0018958	phenol-containing compound metabolic process	56	2	2.18	310	0.6484	0.81963	1
GO:0008306	associative learning	43	1	1.68	311	0.82012	0.82012	1
GO:0007274	neuromuscular synaptic transmission	68	2	2.65	312	0.75001	0.83386	1
GO:0006650	glycerophospholipid metabolic process	96	3	3.74	313	0.72952	0.83395	1
GO:0000724	double-strand break repair via homologous recombination	46	1	1.79	314	0.84047	0.84047	1
GO:0008406	gonad development	46	1	1.79	315	0.84047	0.84047	1
GO:0044249	cellular biosynthetic process	1905	35	74.31	316	1	0.85176	1
GO:0006367	transcription initiation from RNA polymerase II promoter	68	2	2.65	317	0.75001	0.85254	1
GO:0006813	potassium ion transport	48	1	1.87	318	0.85274	0.85274	1
GO:0008587	imaginal disc-derived wing margin morphogenesis	48	1	1.87	319	0.85274	0.85274	1
GO:0042742	defense response to bacterium	165	7	6.44	320	0.46542	0.85717	1
GO:0006520	cellular amino acid metabolic process	151	13	5.89	321	0.00598	0.86207	0.40076
GO:0019915	lipid storage	50	1	1.95	322	0.86408	0.86408	1
GO:0046474	glycerophospholipid biosynthetic process	50	1	1.95	323	0.86408	0.86408	1
GO:0010628	positive regulation of gene expression	438	6	17.08	324	0.99959	0.86795	1
GO:1990542	mitochondrial transmembrane transport	53	1	2.07	325	0.87946	0.87946	1
GO:0031146	SCF-dependent proteasomal ubiquitin-dependent protein catabolic process	55	1	2.15	326	0.88874	0.88874	1
GO:0007409	axonogenesis	287	2	11.19	327	0.99988	0.89085	1
GO:0008340	determination of adult lifespan	131	3	5.11	328	0.8911	0.8911	1
GO:0046328	regulation of JNK cascade	56	1	2.18	329	0.89311	0.89311	1
GO:0009267	cellular response to starvation	70	2	2.73	330	0.76425	0.89694	1
GO:0006869	lipid transport	57	1	2.22	331	0.89731	0.89731	1
GO:0006888	endoplasmic reticulum to Golgi vesicle-mediated transport	59	1	2.3	332	0.90522	0.90522	1
GO:0042048	olfactory behavior	59	1	2.3	333	0.90522	0.90522	1
GO:0045475	locomotor rhythm	60	1	2.34	334	0.90895	0.90895	1
GO:0008582	regulation of synaptic growth at neuromuscular junction	90	2	3.51	335	0.87187	0.90907	1
GO:0099111	microtubule-based transport	61	1	2.38	336	0.91253	0.91253	1
GO:0007419	ventral cord development	62	1	2.42	337	0.91596	0.91596	1
GO:0007616	long-term memory	63	1	2.46	338	0.91927	0.91927	1
GO:0009408	response to heat	63	1	2.46	339	0.91927	0.91927	1
GO:0006338	chromatin remodeling	108	2	4.21	340	0.92806	0.92806	1
GO:0000902	cell morphogenesis	478	4	18.65	341	0.99999	0.93101	1
GO:0042391	regulation of membrane potential	68	1	2.65	342	0.93394	0.93394	1
GO:0016311	dephosphorylation	151	3	5.89	343	0.9383	0.9383	1
GO:0007304	chorion-containing eggshell formation	70	1	2.73	344	0.93904	0.93904	1
GO:0007444	imaginal disc development	486	5	18.96	345	0.99998	0.9436	1
GO:0005975	carbohydrate metabolic process	236	14	9.21	346	0.07744	0.9487	1
GO:0010629	negative regulation of gene expression	508	5	19.82	347	0.99999	0.95265	1
GO:0008104	protein localization	617	5	24.07	348	1	0.95283	1
GO:0022900	electron transport chain	77	1	3	349	0.95398	0.95398	1
GO:0018205	peptidyl-lysine modification	127	2	4.95	350	0.96173	0.95443	1
GO:0007030	Golgi organization	78	1	3.04	351	0.95579	0.95579	1
GO:2000027	regulation of animal organ morphogenesis	79	1	3.08	352	0.95753	0.95753	1
GO:0007286	spermatid development	82	1	3.2	353	0.96236	0.96236	1
GO:0000278	mitotic cell cycle	400	7	15.6	354	0.99613	0.96354	1
GO:0007507	heart development	87	1	3.39	355	0.96921	0.96921	1
GO:0051338	regulation of transferase activity	90	1	3.51	356	0.97272	0.97272	1
GO:0042493	response to drug	160	4	6.24	357	0.87662	0.97666	1
GO:0007283	spermatogenesis	199	3	7.76	358	0.98573	0.98291	1
GO:0007431	salivary gland development	106	1	4.13	359	0.98568	0.98568	1
GO:0048477	oogenesis	477	5	18.61	360	0.99997	0.98612	1
GO:0006468	protein phosphorylation	358	3	13.96	361	0.99994	0.9924	1
GO:0007155	cell adhesion	175	2	6.83	362	0.99277	0.99277	1
GO:0045944	positive regulation of transcription by RNA polymerase II	267	4	10.41	363	0.99382	0.99382	1
GO:0048813	dendrite morphogenesis	133	1	5.19	364	0.99519	0.99519	1
GO:0043161	proteasome-mediated ubiquitin-dependent protein catabolic process	193	2	7.53	365	0.9962	0.99615	1
GO:0006355	regulation of transcription, DNA-templated	830	9	32.38	366	1	0.99793	1
GO:0045892	negative regulation of transcription, DNA-templated	317	3	12.37	367	0.99973	0.99811	1
GO:0009792	embryo development ending in birth or egg hatching	159	1	6.2	368	0.99832	0.99832	1
GO:0061024	membrane organization	185	2	7.22	369	0.99494	0.99851	1
GO:0007476	imaginal disc-derived wing morphogenesis	235	3	9.17	370	0.99556	0.99871	1
GO:0016477	cell migration	261	3	10.18	371	0.99814	0.99891	1
GO:0051241	negative regulation of multicellular organismal process	175	1	6.83	372	0.99913	0.99913	1
GO:0006357	regulation of transcription by RNA polymerase II	500	6	19.5	373	0.99994	0.99927	1
GO:0000398	mRNA splicing, via spliceosome	223	1	8.7	374	0.99988	0.99988	1
GO:0006886	intracellular protein transport	346	2	13.5	375	0.99999	0.99994	1
GO:0016192	vesicle-mediated transport	436	2	17.01	376	1	1	1
GO:0006464	cellular protein modification process	1078	21	42.05	377	0.99996	1	1
GO:0000003	reproduction	1072	97	41.82	378	9.9e-17	1	1.99e-13
GO:0000038	very long-chain fatty acid metabolic process	20	7	0.78	379	6.4e-06	1	0.00135444
GO:0000041	transition metal ion transport	29	2	1.13	380	0.31336	1	1
GO:0000070	mitotic sister chromatid segregation	88	3	3.43	381	0.67342	1	1
GO:0000075	cell cycle checkpoint	54	3	2.11	382	0.35269	1	1
GO:0000077	DNA damage checkpoint	28	1	1.09	383	0.67241	1	1
GO:0000165	MAPK cascade	120	1	4.68	384	0.99186	1	1
GO:0000226	microtubule cytoskeleton organization	277	3	10.8	385	0.99893	1	1
GO:0000280	nuclear division	230	4	8.97	386	0.98134	1	1
GO:0000375	RNA splicing, via transesterification reactions	223	1	8.7	387	0.99988	1	1
GO:0000377	RNA splicing, via transesterification reactions with bulged adenosine as nucleophile	223	1	8.7	388	0.99988	1	1
GO:0000725	recombinational repair	46	1	1.79	389	0.84047	1	1
GO:0000737	DNA catabolic process, endonucleolytic	17	1	0.66	390	0.4919	1	1
GO:0000819	sister chromatid segregation	100	3	3.9	391	0.75461	1	1
GO:0000904	cell morphogenesis involved in differentiation	405	3	15.8	392	0.99999	1	1
GO:0000910	cytokinesis	99	1	3.86	393	0.98101	1	1
GO:0001505	regulation of neurotransmitter levels	109	3	4.25	394	0.80422	1	1
GO:0001578	microtubule bundle formation	40	1	1.56	395	0.79719	1	1
GO:0001932	regulation of protein phosphorylation	177	1	6.9	396	0.99919	1	1
GO:0002009	morphogenesis of an epithelium	497	3	19.39	397	1	1	1
GO:0002064	epithelial cell development	273	1	10.65	398	0.99998	1	1
GO:0002065	columnar/cuboidal epithelial cell differentiation	258	1	10.06	399	0.99997	1	1
GO:0002066	columnar/cuboidal epithelial cell development	247	1	9.63	400	0.99995	1	1
GO:0002165	instar larval or pupal development	455	6	17.75	401	0.99976	1	1
GO:0002252	immune effector process	130	3	5.07	402	0.88806	1	1
GO:0002376	immune system process	353	10	13.77	403	0.88946	1	1
GO:0002440	production of molecular mediator of immune response	52	1	2.03	404	0.87454	1	1
GO:0002682	regulation of immune system process	188	3	7.33	405	0.97983	1	1
GO:0002683	negative regulation of immune system process	65	2	2.54	406	0.72726	1	1
GO:0002684	positive regulation of immune system process	85	1	3.32	407	0.96664	1	1
GO:0002697	regulation of immune effector process	70	1	2.73	408	0.93904	1	1
GO:0002698	negative regulation of immune effector process	18	1	0.7	409	0.51177	1	1
GO:0002700	regulation of production of molecular mediator of immune response	51	1	1.99	410	0.86941	1	1
GO:0002701	negative regulation of production of molecular mediator of immune response	9	1	0.35	411	0.30112	1	1
GO:0002759	regulation of antimicrobial humoral response	54	1	2.11	412	0.8842	1	1
GO:0002775	antimicrobial peptide production	51	1	1.99	413	0.86941	1	1
GO:0002784	regulation of antimicrobial peptide production	50	1	1.95	414	0.86408	1	1
GO:0002790	peptide secretion	76	2	2.96	415	0.80284	1	1
GO:0002831	regulation of response to biotic stimulus	131	1	5.11	416	0.99478	1	1
GO:0002832	negative regulation of response to biotic stimulus	39	1	1.52	417	0.78892	1	1
GO:0002920	regulation of humoral immune response	58	1	2.26	418	0.90135	1	1
GO:0002921	negative regulation of humoral immune response	14	1	0.55	419	0.42736	1	1
GO:0003002	regionalization	377	3	14.71	420	0.99997	1	1
GO:0003006	developmental process involved in reproduction	712	9	27.77	421	1	1	1
GO:0003008	system process	414	12	16.15	422	0.89135	1	1
GO:0003012	muscle system process	30	1	1.17	423	0.69755	1	1
GO:0003013	circulatory system process	35	1	1.37	424	0.75232	1	1
GO:0003015	heart process	35	1	1.37	425	0.75232	1	1
GO:0003333	amino acid transmembrane transport	40	1	1.56	426	0.79719	1	1
GO:0005976	polysaccharide metabolic process	34	1	1.33	427	0.74222	1	1
GO:0005996	monosaccharide metabolic process	59	7	2.3	428	0.00768	1	0.50625
GO:0006012	galactose metabolic process	9	1	0.35	429	0.30112	1	1
GO:0006022	aminoglycan metabolic process	73	2	2.85	430	0.7843	1	1
GO:0006040	amino sugar metabolic process	63	2	2.46	431	0.71114	1	1
GO:0006066	alcohol metabolic process	70	4	2.73	432	0.2911	1	1
GO:0006073	cellular glucan metabolic process	26	1	1.01	433	0.64518	1	1
GO:0006082	organic acid metabolic process	352	30	13.73	434	4.2e-05	1	0.00625489
GO:0006084	acetyl-CoA metabolic process	10	1	0.39	435	0.32841	1	1
GO:0006091	generation of precursor metabolites and energy	184	4	7.18	436	0.93307	1	1
GO:0006112	energy reserve metabolic process	26	1	1.01	437	0.64518	1	1
GO:0006139	nucleobase-containing compound metabolic process	1815	25	70.8	438	1	1	1
GO:0006163	purine nucleotide metabolic process	129	5	5.03	439	0.57011	1	1
GO:0006164	purine nucleotide biosynthetic process	65	2	2.54	440	0.72726	1	1
GO:0006195	purine nucleotide catabolic process	8	1	0.31	441	0.27272	1	1
GO:0006259	DNA metabolic process	218	3	8.5	442	0.99225	1	1
GO:0006281	DNA repair	143	2	5.58	443	0.97782	1	1
GO:0006302	double-strand break repair	70	1	2.73	444	0.93904	1	1
GO:0006308	DNA catabolic process	19	1	0.74	445	0.53085	1	1
GO:0006310	DNA recombination	72	1	2.81	446	0.94374	1	1
GO:0006323	DNA packaging	94	1	3.67	447	0.97677	1	1
GO:0006342	chromatin silencing	83	1	3.24	448	0.96384	1	1
GO:0006351	transcription, DNA-templated	891	9	34.75	449	1	1	1
GO:0006352	DNA-templated transcription, initiation	81	2	3.16	450	0.83062	1	1
GO:0006366	transcription by RNA polymerase II	532	6	20.75	451	0.99998	1	1
GO:0006396	RNA processing	497	1	19.39	452	1	1	1
GO:0006397	mRNA processing	269	1	10.49	453	0.99998	1	1
GO:0006401	RNA catabolic process	82	1	3.2	454	0.96236	1	1
GO:0006402	mRNA catabolic process	71	1	2.77	455	0.94144	1	1
GO:0006412	translation	375	1	14.63	456	1	1	1
GO:0006417	regulation of translation	121	1	4.72	457	0.99218	1	1
GO:0006479	protein methylation	73	2	2.85	458	0.7843	1	1
GO:0006486	protein glycosylation	90	2	3.51	459	0.87187	1	1
GO:0006487	protein N-linked glycosylation	36	1	1.4	460	0.76202	1	1
GO:0006493	protein O-linked glycosylation	34	1	1.33	461	0.74222	1	1
GO:0006511	ubiquitin-dependent protein catabolic process	261	2	10.18	462	0.99969	1	1
GO:0006518	peptide metabolic process	479	5	18.68	463	0.99997	1	1
GO:0006558	L-phenylalanine metabolic process	6	2	0.23	464	0.0205	1	1
GO:0006575	cellular modified amino acid metabolic process	67	2	2.61	465	0.74261	1	1
GO:0006576	cellular biogenic amine metabolic process	20	3	0.78	466	0.04098	1	1
GO:0006584	catecholamine metabolic process	13	1	0.51	467	0.40407	1	1
GO:0006586	indolalkylamine metabolic process	5	1	0.2	468	0.18044	1	1
GO:0006595	polyamine metabolic process	8	1	0.31	469	0.27272	1	1
GO:0006605	protein targeting	106	1	4.13	470	0.98568	1	1
GO:0006637	acyl-CoA metabolic process	36	3	1.4	471	0.16424	1	1
GO:0006638	neutral lipid metabolic process	42	5	1.64	472	0.02281	1	1
GO:0006639	acylglycerol metabolic process	42	5	1.64	473	0.02281	1	1
GO:0006643	membrane lipid metabolic process	91	8	3.55	474	0.02521	1	1
GO:0006714	sesquiterpenoid metabolic process	7	1	0.27	475	0.24317	1	1
GO:0006720	isoprenoid metabolic process	24	1	0.94	476	0.61569	1	1
GO:0006721	terpenoid metabolic process	13	1	0.51	477	0.40407	1	1
GO:0006725	cellular aromatic compound metabolic process	1924	30	75.05	478	1	1	1
GO:0006726	eye pigment biosynthetic process	32	1	1.25	479	0.72078	1	1
GO:0006732	coenzyme metabolic process	94	5	3.67	480	0.30459	1	1
GO:0006733	oxidoreduction coenzyme metabolic process	17	1	0.66	481	0.4919	1	1
GO:0006740	NADPH regeneration	5	1	0.2	482	0.18044	1	1
GO:0006753	nucleoside phosphate metabolic process	169	7	6.59	483	0.49071	1	1
GO:0006790	sulfur compound metabolic process	131	5	5.11	484	0.58392	1	1
GO:0006793	phosphorus metabolic process	895	26	34.91	485	0.96205	1	1
GO:0006810	transport	1461	33	56.99	486	0.99995	1	1
GO:0006811	ion transport	414	10	16.15	487	0.96608	1	1
GO:0006820	anion transport	159	7	6.2	488	0.42701	1	1
GO:0006829	zinc ion transport	11	1	0.43	489	0.35464	1	1
GO:0006839	mitochondrial transport	93	1	3.63	490	0.97582	1	1
GO:0006848	pyruvate transport	6	1	0.23	491	0.21243	1	1
GO:0006873	cellular ion homeostasis	101	1	3.94	492	0.98248	1	1
GO:0006885	regulation of pH	26	1	1.01	493	0.64518	1	1
GO:0006914	autophagy	150	1	5.85	494	0.99758	1	1
GO:0006915	apoptotic process	222	3	8.66	495	0.9932	1	1
GO:0006921	cellular component disassembly involved in execution phase of apoptosis	15	1	0.59	496	0.44973	1	1
GO:0006928	movement of cell or subcellular component	587	5	22.9	497	1	1	1
GO:0006935	chemotaxis	251	1	9.79	498	0.99996	1	1
GO:0006936	muscle contraction	22	1	0.86	499	0.58377	1	1
GO:0006950	response to stress	956	23	37.29	500	0.99734	1	1
GO:0006955	immune response	227	6	8.85	501	0.88363	1	1
GO:0006974	cellular response to DNA damage stimulus	182	2	7.1	502	0.99436	1	1
GO:0006996	organelle organization	1477	16	57.61	503	1	1	1
GO:0007010	cytoskeleton organization	504	4	19.66	504	1	1	1
GO:0007015	actin filament organization	125	1	4.88	505	0.99335	1	1
GO:0007017	microtubule-based process	352	3	13.73	506	0.99992	1	1
GO:0007018	microtubule-based movement	112	1	4.37	507	0.98876	1	1
GO:0007033	vacuole organization	44	2	1.72	508	0.51679	1	1
GO:0007049	cell cycle	607	8	23.68	509	0.99997	1	1
GO:0007051	spindle organization	110	2	4.29	510	0.93262	1	1
GO:0007088	regulation of mitotic nuclear division	58	3	2.26	511	0.39556	1	1
GO:0007091	metaphase/anaphase transition of mitotic cell cycle	29	3	1.13	512	0.10197	1	1
GO:0007093	mitotic cell cycle checkpoint	42	3	1.64	513	0.22436	1	1
GO:0007098	centrosome cycle	67	1	2.61	514	0.93124	1	1
GO:0007127	meiosis I	40	2	1.56	515	0.46623	1	1
GO:0007140	male meiotic nuclear division	65	1	2.54	516	0.92549	1	1
GO:0007143	female meiotic nuclear division	50	1	1.95	517	0.86408	1	1
GO:0007154	cell communication	1366	14	53.28	518	1	1	1
GO:0007165	signal transduction	1154	12	45.01	519	1	1	1
GO:0007166	cell surface receptor signaling pathway	507	5	19.78	520	0.99999	1	1
GO:0007167	enzyme linked receptor protein signaling pathway	213	1	8.31	521	0.99981	1	1
GO:0007178	transmembrane receptor protein serine/threonine kinase signaling pathway	47	1	1.83	522	0.84673	1	1
GO:0007186	G protein-coupled receptor signaling pathway	173	3	6.75	523	0.96797	1	1
GO:0007219	Notch signaling pathway	66	1	2.57	524	0.92842	1	1
GO:0007254	JNK cascade	64	1	2.5	525	0.92244	1	1
GO:0007267	cell-cell signaling	393	2	15.33	526	1	1	1
GO:0007268	chemical synaptic transmission	240	2	9.36	527	0.99932	1	1
GO:0007275	multicellular organism development	1814	24	70.76	528	1	1	1
GO:0007276	gamete generation	732	9	28.55	529	1	1	1
GO:0007281	germ cell development	574	7	22.39	530	0.99998	1	1
GO:0007292	female gamete generation	527	7	20.56	531	0.99991	1	1
GO:0007293	germarium-derived egg chamber formation	82	1	3.2	532	0.96236	1	1
GO:0007308	oocyte construction	107	1	4.17	533	0.98625	1	1
GO:0007309	oocyte axis specification	104	1	4.06	534	0.98448	1	1
GO:0007320	insemination	20	7	0.78	535	6.4e-06	1	0.00135444
GO:0007350	blastoderm segmentation	157	1	6.12	536	0.99818	1	1
GO:0007365	periodic partitioning	41	1	1.6	537	0.80514	1	1
GO:0007399	nervous system development	914	7	35.65	538	1	1	1
GO:0007405	neuroblast proliferation	86	1	3.35	539	0.96795	1	1
GO:0007411	axon guidance	233	1	9.09	540	0.99992	1	1
GO:0007416	synapse assembly	142	2	5.54	541	0.97704	1	1
GO:0007417	central nervous system development	219	4	8.54	542	0.9744	1	1
GO:0007423	sensory organ development	393	3	15.33	543	0.99998	1	1
GO:0007472	wing disc morphogenesis	244	3	9.52	544	0.99671	1	1
GO:0007484	imaginal disc-derived genitalia development	22	1	0.86	545	0.58377	1	1
GO:0007528	neuromuscular junction development	145	2	5.66	546	0.97929	1	1
GO:0007530	sex determination	26	1	1.01	547	0.64518	1	1
GO:0007548	sex differentiation	81	2	3.16	548	0.83062	1	1
GO:0007552	metamorphosis	390	3	15.21	549	0.99998	1	1
GO:0007560	imaginal disc morphogenesis	336	3	13.11	550	0.99986	1	1
GO:0007562	eclosion	13	1	0.51	551	0.40407	1	1
GO:0007568	aging	139	3	5.42	552	0.91293	1	1
GO:0007586	digestion	12	1	0.47	553	0.37985	1	1
GO:0007591	molting cycle, chitin-based cuticle	67	1	2.61	554	0.93124	1	1
GO:0007600	sensory perception	173	10	6.75	555	0.13832	1	1
GO:0007610	behavior	425	19	16.58	556	0.30101	1	1
GO:0007611	learning or memory	133	1	5.19	557	0.99519	1	1
GO:0007612	learning	51	1	1.99	558	0.86941	1	1
GO:0007613	memory	96	1	3.74	559	0.97857	1	1
GO:0007620	copulation	25	7	0.98	560	3.4e-05	1	0.00546856
GO:0007621	negative regulation of female receptivity	15	2	0.59	561	0.11409	1	1
GO:0007622	rhythmic behavior	94	4	3.67	562	0.50244	1	1
GO:0007623	circadian rhythm	129	4	5.03	563	0.74729	1	1
GO:0007626	locomotory behavior	149	3	5.81	564	0.93461	1	1
GO:0007635	chemosensory behavior	64	1	2.5	565	0.92244	1	1
GO:0008015	blood circulation	25	1	0.98	566	0.63073	1	1
GO:0008016	regulation of heart contraction	20	1	0.78	567	0.5492	1	1
GO:0008037	cell recognition	100	1	3.9	568	0.98176	1	1
GO:0008038	neuron recognition	98	1	3.82	569	0.98023	1	1
GO:0008049	male courtship behavior	37	2	1.44	570	0.42633	1	1
GO:0008055	ocellus pigment biosynthetic process	14	1	0.55	571	0.42736	1	1
GO:0008063	Toll signaling pathway	44	3	1.72	572	0.24529	1	1
GO:0008150	biological_process	7973	311	311	573	1	1	1
GO:0008152	metabolic process	4587	160	178.92	574	0.98822	1	1
GO:0008202	steroid metabolic process	36	2	1.4	575	0.41268	1	1
GO:0008213	protein alkylation	73	2	2.85	576	0.7843	1	1
GO:0008219	cell death	306	3	11.94	577	0.99961	1	1
GO:0008283	cell population proliferation	299	4	11.66	578	0.99772	1	1
GO:0008284	positive regulation of cell population proliferation	69	1	2.69	579	0.93654	1	1
GO:0008285	negative regulation of cell population proliferation	77	1	3	580	0.95398	1	1
GO:0008348	negative regulation of antimicrobial humoral response	11	1	0.43	581	0.35464	1	1
GO:0008356	asymmetric cell division	91	2	3.55	582	0.87584	1	1
GO:0008380	RNA splicing	236	1	9.21	583	0.99993	1	1
GO:0008592	regulation of Toll signaling pathway	37	3	1.44	584	0.17391	1	1
GO:0008593	regulation of Notch signaling pathway	57	1	2.22	585	0.89731	1	1
GO:0008610	lipid biosynthetic process	191	13	7.45	586	0.03584	1	1
GO:0008652	cellular amino acid biosynthetic process	40	1	1.56	587	0.79719	1	1
GO:0009056	catabolic process	870	36	33.94	588	0.37809	1	1
GO:0009057	macromolecule catabolic process	437	6	17.05	589	0.99958	1	1
GO:0009059	macromolecule biosynthetic process	1507	12	58.78	590	1	1	1
GO:0009060	aerobic respiration	52	1	2.03	591	0.87454	1	1
GO:0009064	glutamine family amino acid metabolic process	29	2	1.13	592	0.31336	1	1
GO:0009066	aspartate family amino acid metabolic process	23	1	0.9	593	0.60005	1	1
GO:0009074	aromatic amino acid family catabolic process	10	2	0.39	594	0.05549	1	1
GO:0009081	branched-chain amino acid metabolic process	8	4	0.31	595	0.00014	1	0.0170588
GO:0009100	glycoprotein metabolic process	134	3	5.23	596	0.89981	1	1
GO:0009101	glycoprotein biosynthetic process	107	2	4.17	597	0.92567	1	1
GO:0009108	coenzyme biosynthetic process	54	3	2.11	598	0.35269	1	1
GO:0009112	nucleobase metabolic process	22	3	0.86	599	0.05231	1	1
GO:0009117	nucleotide metabolic process	166	7	6.48	600	0.47178	1	1
GO:0009123	nucleoside monophosphate metabolic process	21	1	0.82	601	0.56683	1	1
GO:0009125	nucleoside monophosphate catabolic process	5	1	0.2	602	0.18044	1	1
GO:0009126	purine nucleoside monophosphate metabolic process	12	1	0.47	603	0.37985	1	1
GO:0009150	purine ribonucleotide metabolic process	123	5	4.8	604	0.52733	1	1
GO:0009152	purine ribonucleotide biosynthetic process	60	2	2.34	605	0.68548	1	1
GO:0009161	ribonucleoside monophosphate metabolic process	18	1	0.7	606	0.51177	1	1
GO:0009165	nucleotide biosynthetic process	95	3	3.71	607	0.72295	1	1
GO:0009167	purine ribonucleoside monophosphate metabolic process	12	1	0.47	608	0.37985	1	1
GO:0009259	ribonucleotide metabolic process	129	5	5.03	609	0.57011	1	1
GO:0009260	ribonucleotide biosynthetic process	66	2	2.57	610	0.73503	1	1
GO:0009261	ribonucleotide catabolic process	7	1	0.27	611	0.24317	1	1
GO:0009266	response to temperature stimulus	103	2	4.02	612	0.91536	1	1
GO:0009308	amine metabolic process	23	4	0.9	613	0.01118	1	0.691612
GO:0009309	amine biosynthetic process	7	1	0.27	614	0.24317	1	1
GO:0009310	amine catabolic process	8	1	0.31	615	0.27272	1	1
GO:0009311	oligosaccharide metabolic process	30	2	1.17	616	0.32787	1	1
GO:0009314	response to radiation	149	2	5.81	617	0.98197	1	1
GO:0009409	response to cold	15	1	0.59	618	0.44973	1	1
GO:0009605	response to external stimulus	802	14	31.28	619	0.99992	1	1
GO:0009607	response to biotic stimulus	341	10	13.3	620	0.86383	1	1
GO:0009612	response to mechanical stimulus	30	1	1.17	621	0.69755	1	1
GO:0009615	response to virus	46	1	1.79	622	0.84047	1	1
GO:0009617	response to bacterium	186	7	7.26	623	0.59327	1	1
GO:0009620	response to fungus	52	3	2.03	624	0.3311	1	1
GO:0009628	response to abiotic stimulus	329	6	12.83	625	0.99034	1	1
GO:0009636	response to toxic substance	128	4	4.99	626	0.74179	1	1
GO:0009653	anatomical structure morphogenesis	1200	10	46.81	627	1	1	1
GO:0009712	catechol-containing compound metabolic process	13	1	0.51	628	0.40407	1	1
GO:0009719	response to endogenous stimulus	220	1	8.58	629	0.99986	1	1
GO:0009743	response to carbohydrate	22	1	0.86	630	0.58377	1	1
GO:0009790	embryo development	424	2	16.54	631	1	1	1
GO:0009791	post-embryonic development	512	6	19.97	632	0.99996	1	1
GO:0009798	axis specification	150	1	5.85	633	0.99758	1	1
GO:0009799	specification of symmetry	16	1	0.62	634	0.47124	1	1
GO:0009855	determination of bilateral symmetry	16	1	0.62	635	0.47124	1	1
GO:0009880	embryonic pattern specification	172	1	6.71	636	0.99901	1	1
GO:0009886	post-embryonic animal morphogenesis	386	3	15.06	637	0.99998	1	1
GO:0009887	animal organ morphogenesis	628	4	24.5	638	1	1	1
GO:0009888	tissue development	850	6	33.16	639	1	1	1
GO:0009889	regulation of biosynthetic process	1008	10	39.32	640	1	1	1
GO:0009890	negative regulation of biosynthetic process	382	3	14.9	641	0.99997	1	1
GO:0009891	positive regulation of biosynthetic process	433	5	16.89	642	0.99988	1	1
GO:0009892	negative regulation of metabolic process	674	14	26.29	643	0.99796	1	1
GO:0009893	positive regulation of metabolic process	708	6	27.62	644	1	1	1
GO:0009894	regulation of catabolic process	193	2	7.53	645	0.9962	1	1
GO:0009895	negative regulation of catabolic process	41	2	1.6	646	0.47916	1	1
GO:0009950	dorsal/ventral axis specification	61	1	2.38	647	0.91253	1	1
GO:0009952	anterior/posterior pattern specification	142	1	5.54	648	0.99666	1	1
GO:0009953	dorsal/ventral pattern formation	126	1	4.91	649	0.99361	1	1
GO:0009966	regulation of signal transduction	614	5	23.95	650	1	1	1
GO:0009967	positive regulation of signal transduction	309	3	12.05	651	0.99965	1	1
GO:0009968	negative regulation of signal transduction	269	1	10.49	652	0.99998	1	1
GO:0009987	cellular process	6303	165	245.86	653	1	1	1
GO:0009991	response to extracellular stimulus	133	2	5.19	654	0.96877	1	1
GO:0009994	oocyte differentiation	134	2	5.23	655	0.96981	1	1
GO:0010033	response to organic substance	412	5	16.07	656	0.99976	1	1
GO:0010035	response to inorganic substance	64	1	2.5	657	0.92244	1	1
GO:0010038	response to metal ion	46	1	1.79	658	0.84047	1	1
GO:0010043	response to zinc ion	14	1	0.55	659	0.42736	1	1
GO:0010165	response to X-ray	11	1	0.43	660	0.35464	1	1
GO:0010166	wax metabolic process	13	2	0.51	661	0.08913	1	1
GO:0010212	response to ionizing radiation	31	2	1.21	662	0.3423	1	1
GO:0010256	endomembrane system organization	156	2	6.09	663	0.98587	1	1
GO:0010259	multicellular organism aging	134	3	5.23	664	0.89981	1	1
GO:0010332	response to gamma radiation	13	2	0.51	665	0.08913	1	1
GO:0010466	negative regulation of peptidase activity	27	7	1.05	666	5.8e-05	1	0.008042
GO:0010467	gene expression	1846	17	72.01	667	1	1	1
GO:0010468	regulation of gene expression	1177	12	45.91	668	1	1	1
GO:0010498	proteasomal protein catabolic process	204	2	7.96	669	0.99745	1	1
GO:0010506	regulation of autophagy	95	1	3.71	670	0.97769	1	1
GO:0010556	regulation of macromolecule biosynthetic process	970	10	37.84	671	1	1	1
GO:0010557	positive regulation of macromolecule biosynthetic process	402	5	15.68	672	0.99966	1	1
GO:0010558	negative regulation of macromolecule biosynthetic process	372	3	14.51	673	0.99996	1	1
GO:0010564	regulation of cell cycle process	147	4	5.73	674	0.83148	1	1
GO:0010604	positive regulation of macromolecule metabolic process	642	6	25.04	675	1	1	1
GO:0010605	negative regulation of macromolecule metabolic process	638	14	24.89	676	0.99537	1	1
GO:0010608	posttranscriptional regulation of gene expression	182	2	7.1	677	0.99436	1	1
GO:0010623	programmed cell death involved in cell development	85	1	3.32	678	0.96664	1	1
GO:0010638	positive regulation of organelle organization	124	1	4.84	679	0.99308	1	1
GO:0010639	negative regulation of organelle organization	79	2	3.08	680	0.81996	1	1
GO:0010646	regulation of cell communication	714	6	27.85	681	1	1	1
GO:0010647	positive regulation of cell communication	335	3	13.07	682	0.99986	1	1
GO:0010648	negative regulation of cell communication	293	2	11.43	683	0.99991	1	1
GO:0010817	regulation of hormone levels	62	4	2.42	684	0.22213	1	1
GO:0010876	lipid localization	104	2	4.06	685	0.91806	1	1
GO:0010941	regulation of cell death	212	1	8.27	686	0.99981	1	1
GO:0010942	positive regulation of cell death	82	1	3.2	687	0.96236	1	1
GO:0010948	negative regulation of cell cycle process	57	2	2.22	688	0.65798	1	1
GO:0010950	positive regulation of endopeptidase activity	23	1	0.9	689	0.60005	1	1
GO:0010952	positive regulation of peptidase activity	25	1	0.98	690	0.63073	1	1
GO:0010965	regulation of mitotic sister chromatid separation	29	3	1.13	691	0.10197	1	1
GO:0012501	programmed cell death	275	3	10.73	692	0.99885	1	1
GO:0015031	protein transport	421	4	16.42	693	0.99996	1	1
GO:0015672	monovalent inorganic cation transport	123	1	4.8	694	0.99279	1	1
GO:0015698	inorganic anion transport	49	3	1.91	695	0.29871	1	1
GO:0015711	organic anion transport	119	4	4.64	696	0.68828	1	1
GO:0015718	monocarboxylic acid transport	27	1	1.05	697	0.65906	1	1
GO:0015807	L-amino acid transport	13	1	0.51	698	0.40407	1	1
GO:0015833	peptide transport	431	4	16.81	699	0.99997	1	1
GO:0015849	organic acid transport	83	3	3.24	700	0.63426	1	1
GO:0015858	nucleoside transport	5	1	0.2	701	0.18044	1	1
GO:0015931	nucleobase-containing compound transport	95	1	3.71	702	0.97769	1	1
GO:0015936	coenzyme A metabolic process	6	1	0.23	703	0.21243	1	1
GO:0015980	energy derivation by oxidation of organic compounds	133	2	5.19	704	0.96877	1	1
GO:0016043	cellular component organization	2244	24	87.53	705	1	1	1
GO:0016051	carbohydrate biosynthetic process	47	3	1.83	706	0.27721	1	1
GO:0016052	carbohydrate catabolic process	52	2	2.03	707	0.60795	1	1
GO:0016053	organic acid biosynthetic process	107	12	4.17	708	0.0009	1	0.0927923
GO:0016054	organic acid catabolic process	98	11	3.82	709	0.00144	1	0.125875
GO:0016070	RNA metabolic process	1438	13	56.09	710	1	1	1
GO:0016071	mRNA metabolic process	329	2	12.83	711	0.99998	1	1
GO:0016198	axon choice point recognition	22	1	0.86	712	0.58377	1	1
GO:0016266	O-glycan processing	11	1	0.43	713	0.35464	1	1
GO:0016358	dendrite development	145	1	5.66	714	0.99704	1	1
GO:0016458	gene silencing	155	1	6.05	715	0.99803	1	1
GO:0016545	male courtship behavior, veined wing vibration	12	2	0.47	716	0.07735	1	1
GO:0016569	covalent chromatin modification	166	2	6.48	717	0.99005	1	1
GO:0016570	histone modification	163	2	6.36	718	0.98894	1	1
GO:0016571	histone methylation	60	2	2.34	719	0.68548	1	1
GO:0017144	drug metabolic process	180	9	7.02	720	0.26953	1	1
GO:0017145	stem cell division	85	2	3.32	721	0.85025	1	1
GO:0018022	peptidyl-lysine methylation	50	1	1.95	722	0.86408	1	1
GO:0018126	protein hydroxylation	23	11	0.9	723	2.4e-10	1	1.93e-07
GO:0018130	heterocycle biosynthetic process	1094	16	42.67	724	1	1	1
GO:0018193	peptidyl-amino acid modification	312	15	12.17	725	0.23661	1	1
GO:0018195	peptidyl-arginine modification	9	1	0.35	726	0.30112	1	1
GO:0018196	peptidyl-asparagine modification	7	1	0.27	727	0.24317	1	1
GO:0018208	peptidyl-proline modification	36	11	1.4	728	6.7e-08	1	4.49e-05
GO:0018216	peptidyl-arginine methylation	8	1	0.31	729	0.27272	1	1
GO:0018993	somatic sex determination	14	1	0.55	730	0.42736	1	1
GO:0019098	reproductive behavior	94	11	3.67	731	0.00102	1	0.102536
GO:0019219	regulation of nucleobase-containing compound metabolic process	960	10	37.45	732	1	1	1
GO:0019220	regulation of phosphate metabolic process	221	1	8.62	733	0.99987	1	1
GO:0019222	regulation of metabolic process	1648	23	64.28	734	1	1	1
GO:0019318	hexose metabolic process	51	6	1.99	735	0.0138	1	0.798537
GO:0019319	hexose biosynthetic process	10	2	0.39	736	0.05549	1	1
GO:0019320	hexose catabolic process	10	1	0.39	737	0.32841	1	1
GO:0019362	pyridine nucleotide metabolic process	6	1	0.23	738	0.21243	1	1
GO:0019363	pyridine nucleotide biosynthetic process	6	1	0.23	739	0.21243	1	1
GO:0019368	fatty acid elongation, unsaturated fatty acid	15	7	0.59	740	6.3e-07	1	0.00025332
GO:0019388	galactose catabolic process	8	1	0.31	741	0.27272	1	1
GO:0019400	alditol metabolic process	9	2	0.35	742	0.04554	1	1
GO:0019438	aromatic compound biosynthetic process	1087	15	42.4	743	1	1	1
GO:0019511	peptidyl-proline hydroxylation	19	11	0.74	744	1.5e-11	1	1.51e-08
GO:0019538	protein metabolic process	1981	59	77.27	745	0.99501	1	1
GO:0019693	ribose phosphate metabolic process	132	5	5.15	746	0.59073	1	1
GO:0019725	cellular homeostasis	191	5	7.45	747	0.87241	1	1
GO:0019730	antimicrobial humoral response	84	2	3.28	748	0.84554	1	1
GO:0019748	secondary metabolic process	73	3	2.85	749	0.54665	1	1
GO:0019751	polyol metabolic process	40	3	1.56	750	0.20381	1	1
GO:0019752	carboxylic acid metabolic process	338	30	13.18	751	1.9e-05	1	0.00347268
GO:0019856	pyrimidine nucleobase biosynthetic process	7	1	0.27	752	0.24317	1	1
GO:0019932	second-messenger-mediated signaling	88	1	3.43	753	0.97043	1	1
GO:0019941	modification-dependent protein catabolic process	263	2	10.26	754	0.99971	1	1
GO:0019953	sexual reproduction	819	21	31.95	755	0.98892	1	1
GO:0021700	developmental maturation	176	1	6.87	756	0.99916	1	1
GO:0022008	neurogenesis	737	4	28.75	757	1	1	1
GO:0022402	cell cycle process	470	7	18.33	758	0.99947	1	1
GO:0022410	circadian sleep/wake cycle process	35	1	1.37	759	0.75232	1	1
GO:0022411	cellular component disassembly	119	1	4.64	760	0.99153	1	1
GO:0022412	cellular process involved in reproduction in multicellular organism	682	8	26.6	761	1	1	1
GO:0022414	reproductive process	915	24	35.69	762	0.98966	1	1
GO:0022603	regulation of anatomical structure morphogenesis	210	1	8.19	763	0.99979	1	1
GO:0022607	cellular component assembly	959	6	37.41	764	1	1	1
GO:0022610	biological adhesion	176	2	6.87	765	0.99302	1	1
GO:0023014	signal transduction by protein phosphorylation	123	1	4.8	766	0.99279	1	1
GO:0023051	regulation of signaling	714	6	27.85	767	1	1	1
GO:0023052	signaling	1330	13	51.88	768	1	1	1
GO:0023056	positive regulation of signaling	335	3	13.07	769	0.99986	1	1
GO:0023057	negative regulation of signaling	294	2	11.47	770	0.99991	1	1
GO:0030001	metal ion transport	153	3	5.97	771	0.9418	1	1
GO:0030003	cellular cation homeostasis	100	1	3.9	772	0.98176	1	1
GO:0030004	cellular monovalent inorganic cation homeostasis	31	1	1.21	773	0.7094	1	1
GO:0030029	actin filament-based process	255	1	9.95	774	0.99997	1	1
GO:0030030	cell projection organization	545	4	21.26	775	1	1	1
GO:0030031	cell projection assembly	131	1	5.11	776	0.99478	1	1
GO:0030036	actin cytoskeleton organization	242	1	9.44	777	0.99994	1	1
GO:0030071	regulation of mitotic metaphase/anaphase transition	26	3	1.01	778	0.0789	1	1
GO:0030154	cell differentiation	1328	11	51.8	779	1	1	1
GO:0030162	regulation of proteolysis	115	10	4.49	780	0.0141	1	0.798537
GO:0030163	protein catabolic process	306	4	11.94	781	0.99818	1	1
GO:0030182	neuron differentiation	621	3	24.22	782	1	1	1
GO:0030237	female sex determination	13	1	0.51	783	0.40407	1	1
GO:0030258	lipid modification	85	2	3.32	784	0.85025	1	1
GO:0030261	chromosome condensation	46	1	1.79	785	0.84047	1	1
GO:0030262	apoptotic nuclear changes	15	1	0.59	786	0.44973	1	1
GO:0030431	sleep	54	1	2.11	787	0.8842	1	1
GO:0030497	fatty acid elongation	19	7	0.74	788	4.3e-06	1	0.00117949
GO:0030534	adult behavior	133	4	5.19	789	0.76838	1	1
GO:0030540	female genitalia development	7	1	0.27	790	0.24317	1	1
GO:0030641	regulation of cellular pH	26	1	1.01	791	0.64518	1	1
GO:0030703	eggshell formation	72	1	2.81	792	0.94374	1	1
GO:0030707	ovarian follicle cell development	246	1	9.6	793	0.99995	1	1
GO:0030855	epithelial cell differentiation	319	1	12.44	794	1	1	1
GO:0031023	microtubule organizing center organization	72	1	2.81	795	0.94374	1	1
GO:0031098	stress-activated protein kinase signaling cascade	77	1	3	796	0.95398	1	1
GO:0031175	neuron projection development	401	3	15.64	797	0.99999	1	1
GO:0031323	regulation of cellular metabolic process	1490	22	58.12	798	1	1	1
GO:0031324	negative regulation of cellular metabolic process	546	13	21.3	799	0.98354	1	1
GO:0031325	positive regulation of cellular metabolic process	651	5	25.39	800	1	1	1
GO:0031326	regulation of cellular biosynthetic process	1005	10	39.2	801	1	1	1
GO:0031327	negative regulation of cellular biosynthetic process	382	3	14.9	802	0.99997	1	1
GO:0031328	positive regulation of cellular biosynthetic process	433	5	16.89	803	0.99988	1	1
GO:0031329	regulation of cellular catabolic process	171	2	6.67	804	0.99166	1	1
GO:0031330	negative regulation of cellular catabolic process	39	2	1.52	805	0.45311	1	1
GO:0031347	regulation of defense response	116	1	4.52	806	0.99044	1	1
GO:0031348	negative regulation of defense response	37	1	1.44	807	0.77135	1	1
GO:0031399	regulation of protein modification process	254	1	9.91	808	0.99997	1	1
GO:0031570	DNA integrity checkpoint	32	1	1.25	809	0.72078	1	1
GO:0031577	spindle checkpoint	14	2	0.55	810	0.10139	1	1
GO:0031667	response to nutrient levels	131	2	5.11	811	0.96657	1	1
GO:0031668	cellular response to extracellular stimulus	76	2	2.96	812	0.80284	1	1
GO:0031669	cellular response to nutrient levels	74	2	2.89	813	0.79065	1	1
GO:0032101	regulation of response to external stimulus	187	1	7.29	814	0.99946	1	1
GO:0032102	negative regulation of response to external stimulus	47	1	1.83	815	0.84673	1	1
GO:0032259	methylation	112	2	4.37	816	0.93691	1	1
GO:0032268	regulation of cellular protein metabolic process	466	12	18.18	817	0.95713	1	1
GO:0032269	negative regulation of cellular protein metabolic process	170	9	6.63	818	0.21898	1	1
GO:0032270	positive regulation of cellular protein metabolic process	223	2	8.7	819	0.99873	1	1
GO:0032501	multicellular organismal process	2587	123	100.91	820	0.00424	1	0.314369
GO:0032502	developmental process	2177	31	84.92	821	1	1	1
GO:0032543	mitochondrial translation	99	1	3.86	822	0.98101	1	1
GO:0032774	RNA biosynthetic process	892	9	34.79	823	1	1	1
GO:0032872	regulation of stress-activated MAPK cascade	60	1	2.34	824	0.90895	1	1
GO:0032940	secretion by cell	182	2	7.1	825	0.99436	1	1
GO:0032989	cellular component morphogenesis	471	3	18.37	826	1	1	1
GO:0032990	cell part morphogenesis	384	3	14.98	827	0.99998	1	1
GO:0033036	macromolecule localization	776	7	30.27	828	1	1	1
GO:0033043	regulation of organelle organization	336	4	13.11	829	0.99931	1	1
GO:0033044	regulation of chromosome organization	129	4	5.03	830	0.74729	1	1
GO:0033045	regulation of sister chromatid segregation	35	3	1.37	831	0.15473	1	1
GO:0033046	negative regulation of sister chromatid segregation	18	2	0.7	832	0.15426	1	1
GO:0033047	regulation of mitotic sister chromatid segregation	31	3	1.21	833	0.11866	1	1
GO:0033048	negative regulation of mitotic sister chromatid segregation	15	2	0.59	834	0.11409	1	1
GO:0033060	ocellus pigmentation	14	1	0.55	835	0.42736	1	1
GO:0033365	protein localization to organelle	198	1	7.72	836	0.99966	1	1
GO:0033554	cellular response to stress	487	5	19	837	0.99998	1	1
GO:0033559	unsaturated fatty acid metabolic process	9	2	0.35	838	0.04554	1	1
GO:0033865	nucleoside bisphosphate metabolic process	44	4	1.72	839	0.09118	1	1
GO:0033866	nucleoside bisphosphate biosynthetic process	15	2	0.59	840	0.11409	1	1
GO:0033875	ribonucleoside bisphosphate metabolic process	44	4	1.72	841	0.09118	1	1
GO:0034030	ribonucleoside bisphosphate biosynthetic process	15	2	0.59	842	0.11409	1	1
GO:0034032	purine nucleoside bisphosphate metabolic process	44	4	1.72	843	0.09118	1	1
GO:0034033	purine nucleoside bisphosphate biosynthetic process	15	2	0.59	844	0.11409	1	1
GO:0034220	ion transmembrane transport	250	3	9.75	845	0.99731	1	1
GO:0034248	regulation of cellular amide metabolic process	152	1	5.93	846	0.99777	1	1
GO:0034250	positive regulation of cellular amide metabolic process	57	1	2.22	847	0.89731	1	1
GO:0034285	response to disaccharide	15	1	0.59	848	0.44973	1	1
GO:0034329	cell junction assembly	186	2	7.26	849	0.99512	1	1
GO:0034330	cell junction organization	308	2	12.01	850	0.99995	1	1
GO:0034401	chromatin organization involved in regulation of transcription	112	1	4.37	851	0.98876	1	1
GO:0034404	nucleobase-containing small molecule biosynthetic process	28	2	1.09	852	0.29878	1	1
GO:0034440	lipid oxidation	33	2	1.29	853	0.37084	1	1
GO:0034613	cellular protein localization	472	2	18.41	854	1	1	1
GO:0034622	cellular protein-containing complex assembly	371	3	14.47	855	0.99996	1	1
GO:0034641	cellular nitrogen compound metabolic process	2251	33	87.8	856	1	1	1
GO:0034645	cellular macromolecule biosynthetic process	1483	12	57.85	857	1	1	1
GO:0034654	nucleobase-containing compound biosynthetic process	1037	14	40.45	858	1	1	1
GO:0034655	nucleobase-containing compound catabolic process	127	4	4.95	859	0.73621	1	1
GO:0034660	ncRNA metabolic process	267	2	10.41	860	0.99975	1	1
GO:0034754	cellular hormone metabolic process	31	2	1.21	861	0.3423	1	1
GO:0034968	histone lysine methylation	46	1	1.79	862	0.84047	1	1
GO:0035082	axoneme assembly	29	1	1.13	863	0.68523	1	1
GO:0035107	appendage morphogenesis	281	3	10.96	864	0.99906	1	1
GO:0035114	imaginal disc-derived appendage morphogenesis	279	3	10.88	865	0.999	1	1
GO:0035120	post-embryonic appendage morphogenesis	273	3	10.65	866	0.99877	1	1
GO:0035172	hemocyte proliferation	43	2	1.68	867	0.50444	1	1
GO:0035206	regulation of hemocyte proliferation	36	2	1.4	868	0.41268	1	1
GO:0035215	genital disc development	41	1	1.6	869	0.80514	1	1
GO:0035220	wing disc development	325	3	12.68	870	0.9998	1	1
GO:0035239	tube morphogenesis	421	3	16.42	871	0.99999	1	1
GO:0035246	peptidyl-arginine N-methylation	8	1	0.31	872	0.27272	1	1
GO:0035247	peptidyl-arginine omega-N-methylation	7	1	0.27	873	0.24317	1	1
GO:0035264	multicellular organism growth	44	1	1.72	874	0.82718	1	1
GO:0035272	exocrine system development	106	1	4.13	875	0.98568	1	1
GO:0035282	segmentation	190	2	7.41	876	0.99577	1	1
GO:0035283	central nervous system segmentation	5	1	0.2	877	0.18044	1	1
GO:0035295	tube development	596	5	23.25	878	1	1	1
GO:0035337	fatty-acyl-CoA metabolic process	17	2	0.66	879	0.14057	1	1
GO:0035383	thioester metabolic process	36	3	1.4	880	0.16424	1	1
GO:0035384	thioester biosynthetic process	9	1	0.35	881	0.30112	1	1
GO:0035556	intracellular signal transduction	532	3	20.75	882	1	1	1
GO:0035592	establishment of protein localization to extracellular region	71	2	2.77	883	0.77111	1	1
GO:0036211	protein modification process	1078	21	42.05	884	0.99996	1	1
GO:0036293	response to decreased oxygen levels	47	2	1.83	885	0.55257	1	1
GO:0040007	growth	370	3	14.43	886	0.99996	1	1
GO:0040008	regulation of growth	258	3	10.06	887	0.99795	1	1
GO:0040029	regulation of gene expression, epigenetic	151	1	5.89	888	0.99768	1	1
GO:0042078	germ-line stem cell division	31	1	1.21	889	0.7094	1	1
GO:0042133	neurotransmitter metabolic process	27	3	1.05	890	0.08631	1	1
GO:0042180	cellular ketone metabolic process	45	2	1.76	891	0.52892	1	1
GO:0042221	response to chemical	841	12	32.8	892	1	1	1
GO:0042303	molting cycle	67	1	2.61	893	0.93124	1	1
GO:0042325	regulation of phosphorylation	200	1	7.8	894	0.99968	1	1
GO:0042330	taxis	299	1	11.66	895	0.99999	1	1
GO:0042335	cuticle development	119	3	4.64	896	0.8492	1	1
GO:0042440	pigment metabolic process	101	1	3.94	897	0.98248	1	1
GO:0042441	eye pigment metabolic process	34	1	1.33	898	0.74222	1	1
GO:0042445	hormone metabolic process	48	4	1.87	899	0.11618	1	1
GO:0042592	homeostatic process	406	7	15.84	900	0.99671	1	1
GO:0042594	response to starvation	117	2	4.56	901	0.94652	1	1
GO:0042745	circadian sleep/wake cycle	40	2	1.56	902	0.46623	1	1
GO:0042752	regulation of circadian rhythm	74	2	2.89	903	0.79065	1	1
GO:0042886	amide transport	435	4	16.97	904	0.99998	1	1
GO:0042981	regulation of apoptotic process	160	1	6.24	905	0.99839	1	1
GO:0043043	peptide biosynthetic process	405	1	15.8	906	1	1	1
GO:0043062	extracellular structure organization	54	1	2.11	907	0.8842	1	1
GO:0043065	positive regulation of apoptotic process	58	1	2.26	908	0.90135	1	1
GO:0043067	regulation of programmed cell death	184	1	7.18	909	0.99939	1	1
GO:0043068	positive regulation of programmed cell death	74	1	2.89	910	0.94808	1	1
GO:0043085	positive regulation of catalytic activity	147	1	5.73	911	0.99727	1	1
GO:0043086	negative regulation of catalytic activity	69	7	2.69	912	0.01749	1	0.925359
GO:0043090	amino acid import	6	1	0.23	913	0.21243	1	1
GO:0043170	macromolecule metabolic process	3392	75	132.31	914	1	1	1
GO:0043207	response to external biotic stimulus	341	10	13.3	915	0.86383	1	1
GO:0043280	positive regulation of cysteine-type endopeptidase activity involved in apoptotic process	19	1	0.74	916	0.53085	1	1
GO:0043281	regulation of cysteine-type endopeptidase activity involved in apoptotic process	24	1	0.94	917	0.61569	1	1
GO:0043324	pigment metabolic process involved in developmental pigmentation	34	1	1.33	918	0.74222	1	1
GO:0043408	regulation of MAPK cascade	109	1	4.25	919	0.98731	1	1
GO:0043412	macromolecule modification	1155	21	45.05	920	0.99999	1	1
GO:0043413	macromolecule glycosylation	90	2	3.51	921	0.87187	1	1
GO:0043414	macromolecule methylation	109	2	4.25	922	0.93037	1	1
GO:0043436	oxoacid metabolic process	351	30	13.69	923	4e-05	1	0.00618615
GO:0043473	pigmentation	78	4	3.04	924	0.36246	1	1
GO:0043474	pigment metabolic process involved in pigmentation	34	1	1.33	925	0.74222	1	1
GO:0043487	regulation of RNA stability	14	1	0.55	926	0.42736	1	1
GO:0043603	cellular amide metabolic process	554	8	21.61	927	0.99986	1	1
GO:0043604	amide biosynthetic process	432	2	16.85	928	1	1	1
GO:0043632	modification-dependent macromolecule catabolic process	270	2	10.53	929	0.99978	1	1
GO:0043648	dicarboxylic acid metabolic process	32	1	1.25	930	0.72078	1	1
GO:0043933	protein-containing complex subunit organization	502	3	19.58	931	1	1	1
GO:0044042	glucan metabolic process	26	1	1.01	932	0.64518	1	1
GO:0044057	regulation of system process	53	1	2.07	933	0.87946	1	1
GO:0044085	cellular component biogenesis	1106	6	43.14	934	1	1	1
GO:0044087	regulation of cellular component biogenesis	274	2	10.69	935	0.99981	1	1
GO:0044089	positive regulation of cellular component biogenesis	131	1	5.11	936	0.99478	1	1
GO:0044092	negative regulation of molecular function	97	7	3.78	937	0.08401	1	1
GO:0044093	positive regulation of molecular function	177	1	6.9	938	0.99919	1	1
GO:0044237	cellular metabolic process	4039	117	157.55	939	1	1	1
GO:0044238	primary metabolic process	3990	135	155.64	940	0.99282	1	1
GO:0044248	cellular catabolic process	760	26	29.65	941	0.79059	1	1
GO:0044257	cellular protein catabolic process	290	4	11.31	942	0.99697	1	1
GO:0044260	cellular macromolecule metabolic process	2672	47	104.23	943	1	1	1
GO:0044262	cellular carbohydrate metabolic process	83	6	3.24	944	0.10453	1	1
GO:0044264	cellular polysaccharide metabolic process	34	1	1.33	945	0.74222	1	1
GO:0044265	cellular macromolecule catabolic process	393	6	15.33	946	0.99841	1	1
GO:0044267	cellular protein metabolic process	1682	36	65.61	947	1	1	1
GO:0044271	cellular nitrogen compound biosynthetic process	1470	17	57.34	948	1	1	1
GO:0044272	sulfur compound biosynthetic process	35	1	1.37	949	0.75232	1	1
GO:0044281	small molecule metabolic process	658	48	25.67	950	1.4e-05	1	0.00268067
GO:0044282	small molecule catabolic process	142	14	5.54	951	0.00125	1	0.11689
GO:0044283	small molecule biosynthetic process	197	16	7.68	952	0.0043	1	0.314369
GO:0044419	interspecies interaction between organisms	349	10	13.61	953	0.88139	1	1
GO:0044703	multi-organism reproductive process	819	21	31.95	954	0.98892	1	1
GO:0044706	multi-multicellular organism process	20	7	0.78	955	6.4e-06	1	0.00135444
GO:0044770	cell cycle phase transition	103	3	4.02	956	0.77217	1	1
GO:0044772	mitotic cell cycle phase transition	97	3	3.78	957	0.73597	1	1
GO:0044774	mitotic DNA integrity checkpoint	21	1	0.82	958	0.56683	1	1
GO:0044782	cilium organization	80	1	3.12	959	0.95921	1	1
GO:0044784	metaphase/anaphase transition of cell cycle	29	3	1.13	960	0.10197	1	1
GO:0045017	glycerolipid biosynthetic process	62	3	2.42	961	0.43765	1	1
GO:0045088	regulation of innate immune response	73	1	2.85	962	0.94596	1	1
GO:0045132	meiotic chromosome segregation	51	1	1.99	963	0.86941	1	1
GO:0045137	development of primary sexual characteristics	46	1	1.79	964	0.84047	1	1
GO:0045165	cell fate commitment	244	1	9.52	965	0.99995	1	1
GO:0045184	establishment of protein localization	436	4	17.01	966	0.99998	1	1
GO:0045333	cellular respiration	107	1	4.17	967	0.98625	1	1
GO:0045471	response to ethanol	62	2	2.42	968	0.70279	1	1
GO:0045727	positive regulation of translation	33	1	1.29	969	0.73171	1	1
GO:0045786	negative regulation of cell cycle	95	3	3.71	970	0.72295	1	1
GO:0045787	positive regulation of cell cycle	55	1	2.15	971	0.88874	1	1
GO:0045814	negative regulation of gene expression, epigenetic	83	1	3.24	972	0.96384	1	1
GO:0045839	negative regulation of mitotic nuclear division	16	2	0.62	973	0.12717	1	1
GO:0045840	positive regulation of mitotic nuclear division	13	1	0.51	974	0.40407	1	1
GO:0045841	negative regulation of mitotic metaphase/anaphase transition	15	2	0.59	975	0.11409	1	1
GO:0045862	positive regulation of proteolysis	62	1	2.42	976	0.91596	1	1
GO:0045893	positive regulation of transcription, DNA-templated	357	4	13.93	977	0.99966	1	1
GO:0045924	regulation of female receptivity	29	4	1.13	978	0.02498	1	1
GO:0045927	positive regulation of growth	102	1	3.98	979	0.98317	1	1
GO:0045930	negative regulation of mitotic cell cycle	65	3	2.54	980	0.46848	1	1
GO:0045931	positive regulation of mitotic cell cycle	31	1	1.21	981	0.7094	1	1
GO:0045934	negative regulation of nucleobase-containing compound metabolic process	344	4	13.42	982	0.99947	1	1
GO:0045935	positive regulation of nucleobase-containing compound metabolic process	378	4	14.74	983	0.99983	1	1
GO:0046112	nucleobase biosynthetic process	14	1	0.55	984	0.42736	1	1
GO:0046148	pigment biosynthetic process	54	1	2.11	985	0.8842	1	1
GO:0046152	ommochrome metabolic process	14	1	0.55	986	0.42736	1	1
GO:0046158	ocellus pigment metabolic process	14	1	0.55	987	0.42736	1	1
GO:0046364	monosaccharide biosynthetic process	11	2	0.43	988	0.06612	1	1
GO:0046365	monosaccharide catabolic process	11	1	0.43	989	0.35464	1	1
GO:0046390	ribose phosphate biosynthetic process	68	2	2.65	990	0.75001	1	1
GO:0046394	carboxylic acid biosynthetic process	107	12	4.17	991	0.0009	1	0.0927923
GO:0046395	carboxylic acid catabolic process	98	11	3.82	992	0.00144	1	0.125875
GO:0046434	organophosphate catabolic process	43	2	1.68	993	0.50444	1	1
GO:0046460	neutral lipid biosynthetic process	13	2	0.51	994	0.08913	1	1
GO:0046463	acylglycerol biosynthetic process	13	2	0.51	995	0.08913	1	1
GO:0046467	membrane lipid biosynthetic process	71	7	2.77	996	0.02019	1	1
GO:0046483	heterocycle metabolic process	1879	27	73.29	997	1	1	1
GO:0046486	glycerolipid metabolic process	134	8	5.23	998	0.15232	1	1
GO:0046496	nicotinamide nucleotide metabolic process	6	1	0.23	999	0.21243	1	1
GO:0046660	female sex differentiation	21	1	0.82	1000	0.56683	1	1
GO:0046677	response to antibiotic	74	2	2.89	1001	0.79065	1	1
GO:0046903	secretion	204	2	7.96	1002	0.99745	1	1
GO:0046907	intracellular transport	553	3	21.57	1003	1	1	1
GO:0046942	carboxylic acid transport	82	3	3.2	1004	0.62605	1	1
GO:0046958	nonassociative learning	13	1	0.51	1005	0.40407	1	1
GO:0048065	male courtship behavior, veined wing extension	12	2	0.47	1006	0.07735	1	1
GO:0048069	eye pigmentation	44	2	1.72	1007	0.51679	1	1
GO:0048193	Golgi vesicle transport	114	1	4.45	1008	0.98963	1	1
GO:0048232	male gamete generation	232	3	9.05	1009	0.9951	1	1
GO:0048285	organelle fission	245	4	9.56	1010	0.98799	1	1
GO:0048468	cell development	1135	10	44.27	1011	1	1	1
GO:0048469	cell maturation	152	1	5.93	1012	0.99777	1	1
GO:0048511	rhythmic process	131	4	5.11	1013	0.75801	1	1
GO:0048513	animal organ development	998	11	38.93	1014	1	1	1
GO:0048515	spermatid differentiation	92	1	3.59	1015	0.97483	1	1
GO:0048518	positive regulation of biological process	1310	12	51.1	1016	1	1	1
GO:0048519	negative regulation of biological process	1203	20	46.92	1017	1	1	1
GO:0048522	positive regulation of cellular process	1191	11	46.46	1018	1	1	1
GO:0048523	negative regulation of cellular process	1037	18	40.45	1019	0.99999	1	1
GO:0048563	post-embryonic animal organ morphogenesis	336	3	13.11	1020	0.99986	1	1
GO:0048569	post-embryonic animal organ development	390	3	15.21	1021	0.99998	1	1
GO:0048583	regulation of response to stimulus	789	6	30.78	1022	1	1	1
GO:0048584	positive regulation of response to stimulus	397	3	15.49	1023	0.99999	1	1
GO:0048585	negative regulation of response to stimulus	318	1	12.4	1024	1	1	1
GO:0048589	developmental growth	311	3	12.13	1025	0.99967	1	1
GO:0048608	reproductive structure development	70	2	2.73	1026	0.76425	1	1
GO:0048609	multicellular organismal reproductive process	820	23	31.99	1027	0.96917	1	1
GO:0048638	regulation of developmental growth	192	3	7.49	1028	0.98221	1	1
GO:0048639	positive regulation of developmental growth	83	1	3.24	1029	0.96384	1	1
GO:0048646	anatomical structure formation involved in morphogenesis	409	2	15.95	1030	1	1	1
GO:0048666	neuron development	520	3	20.28	1031	1	1	1
GO:0048667	cell morphogenesis involved in neuron differentiation	373	3	14.55	1032	0.99996	1	1
GO:0048699	generation of neurons	702	4	27.38	1033	1	1	1
GO:0048707	instar larval or pupal morphogenesis	376	3	14.67	1034	0.99997	1	1
GO:0048729	tissue morphogenesis	514	3	20.05	1035	1	1	1
GO:0048731	system development	1439	13	56.13	1036	1	1	1
GO:0048732	gland development	153	1	5.97	1037	0.99786	1	1
GO:0048736	appendage development	288	3	11.23	1038	0.99927	1	1
GO:0048737	imaginal disc-derived appendage development	285	3	11.12	1039	0.99918	1	1
GO:0048806	genitalia development	27	1	1.05	1040	0.65906	1	1
GO:0048812	neuron projection morphogenesis	374	3	14.59	1041	0.99997	1	1
GO:0048856	anatomical structure development	2056	30	80.2	1042	1	1	1
GO:0048858	cell projection morphogenesis	377	3	14.71	1043	0.99997	1	1
GO:0048869	cellular developmental process	1336	11	52.11	1044	1	1	1
GO:0048870	cell motility	300	3	11.7	1045	0.99952	1	1
GO:0048878	chemical homeostasis	230	3	8.97	1046	0.99477	1	1
GO:0050000	chromosome localization	21	1	0.82	1047	0.56683	1	1
GO:0050776	regulation of immune response	137	1	5.34	1048	0.99591	1	1
GO:0050777	negative regulation of immune response	52	1	2.03	1049	0.87454	1	1
GO:0050789	regulation of biological process	3028	47	118.11	1050	1	1	1
GO:0050790	regulation of catalytic activity	278	9	10.84	1051	0.76375	1	1
GO:0050793	regulation of developmental process	622	7	24.26	1052	1	1	1
GO:0050794	regulation of cellular process	2807	42	109.49	1053	1	1	1
GO:0050795	regulation of behavior	71	3	2.77	1054	0.52772	1	1
GO:0050801	ion homeostasis	131	1	5.11	1055	0.99478	1	1
GO:0050802	circadian sleep/wake cycle, sleep	31	1	1.21	1056	0.7094	1	1
GO:0050803	regulation of synapse structure or activity	156	2	6.09	1057	0.98587	1	1
GO:0050804	modulation of chemical synaptic transmission	106	1	4.13	1058	0.98568	1	1
GO:0050805	negative regulation of synaptic transmission	20	1	0.78	1059	0.5492	1	1
GO:0050807	regulation of synapse organization	130	2	5.07	1060	0.96542	1	1
GO:0050808	synapse organization	248	2	9.67	1061	0.9995	1	1
GO:0050877	nervous system process	332	11	12.95	1062	0.75456	1	1
GO:0050890	cognition	133	1	5.19	1063	0.99519	1	1
GO:0050896	response to stimulus	2180	38	85.03	1064	1	1	1
GO:0051052	regulation of DNA metabolic process	35	1	1.37	1065	0.75232	1	1
GO:0051090	regulation of DNA-binding transcription factor activity	28	1	1.09	1066	0.67241	1	1
GO:0051094	positive regulation of developmental process	225	1	8.78	1067	0.99989	1	1
GO:0051124	synaptic growth at neuromuscular junction	111	2	4.33	1068	0.9348	1	1
GO:0051128	regulation of cellular component organization	633	6	24.69	1069	1	1	1
GO:0051129	negative regulation of cellular component organization	134	2	5.23	1070	0.96981	1	1
GO:0051130	positive regulation of cellular component organization	257	2	10.02	1071	0.99964	1	1
GO:0051172	negative regulation of nitrogen compound metabolic process	503	13	19.62	1072	0.96152	1	1
GO:0051173	positive regulation of nitrogen compound metabolic process	608	5	23.72	1073	1	1	1
GO:0051174	regulation of phosphorus metabolic process	221	1	8.62	1074	0.99987	1	1
GO:0051179	localization	1911	39	74.54	1075	1	1	1
GO:0051186	cofactor metabolic process	167	7	6.51	1076	0.47811	1	1
GO:0051188	cofactor biosynthetic process	82	3	3.2	1077	0.62605	1	1
GO:0051234	establishment of localization	1505	34	58.71	1078	0.99996	1	1
GO:0051235	maintenance of location	90	1	3.51	1079	0.97272	1	1
GO:0051239	regulation of multicellular organismal process	629	11	24.54	1080	0.99956	1	1
GO:0051240	positive regulation of multicellular organismal process	229	1	8.93	1081	0.9999	1	1
GO:0051246	regulation of protein metabolic process	490	12	19.11	1082	0.97325	1	1
GO:0051247	positive regulation of protein metabolic process	237	2	9.24	1083	0.99924	1	1
GO:0051248	negative regulation of protein metabolic process	171	9	6.67	1084	0.22386	1	1
GO:0051252	regulation of RNA metabolic process	935	10	36.47	1085	1	1	1
GO:0051253	negative regulation of RNA metabolic process	334	4	13.03	1086	0.99927	1	1
GO:0051254	positive regulation of RNA metabolic process	372	4	14.51	1087	0.99979	1	1
GO:0051276	chromosome organization	487	10	19	1088	0.99342	1	1
GO:0051299	centrosome separation	21	1	0.82	1089	0.56683	1	1
GO:0051301	cell division	227	3	8.85	1090	0.99422	1	1
GO:0051302	regulation of cell division	40	1	1.56	1091	0.79719	1	1
GO:0051303	establishment of chromosome localization	18	1	0.7	1092	0.51177	1	1
GO:0051304	chromosome separation	44	3	1.72	1093	0.24529	1	1
GO:0051306	mitotic sister chromatid separation	34	3	1.33	1094	0.14541	1	1
GO:0051336	regulation of hydrolase activity	173	8	6.75	1095	0.36256	1	1
GO:0051345	positive regulation of hydrolase activity	91	1	3.55	1096	0.97379	1	1
GO:0051346	negative regulation of hydrolase activity	45	7	1.76	1097	0.00163	1	0.139452
GO:0051403	stress-activated MAPK cascade	70	1	2.73	1098	0.93904	1	1
GO:0051445	regulation of meiotic cell cycle	14	1	0.55	1099	0.42736	1	1
GO:0051640	organelle localization	177	1	6.9	1100	0.99919	1	1
GO:0051641	cellular localization	847	4	33.04	1101	1	1	1
GO:0051649	establishment of localization in cell	679	4	26.49	1102	1	1	1
GO:0051656	establishment of organelle localization	118	1	4.6	1103	0.99118	1	1
GO:0051674	localization of cell	303	4	11.82	1104	0.998	1	1
GO:0051704	multi-organism process	831	21	32.41	1105	0.99113	1	1
GO:0051707	response to other organism	341	10	13.3	1106	0.86383	1	1
GO:0051716	cellular response to stimulus	1510	16	58.9	1107	1	1	1
GO:0051726	regulation of cell cycle	258	6	10.06	1108	0.94183	1	1
GO:0051783	regulation of nuclear division	61	3	2.38	1109	0.42722	1	1
GO:0051784	negative regulation of nuclear division	19	2	0.74	1110	0.16819	1	1
GO:0051785	positive regulation of nuclear division	13	1	0.51	1111	0.40407	1	1
GO:0051960	regulation of nervous system development	294	2	11.47	1112	0.99991	1	1
GO:0051962	positive regulation of nervous system development	112	1	4.37	1113	0.98876	1	1
GO:0051963	regulation of synapse assembly	97	2	3.78	1114	0.89735	1	1
GO:0051965	positive regulation of synapse assembly	34	1	1.33	1115	0.74222	1	1
GO:0051983	regulation of chromosome segregation	37	3	1.44	1116	0.17391	1	1
GO:0051984	positive regulation of chromosome segregation	9	1	0.35	1117	0.30112	1	1
GO:0051985	negative regulation of chromosome segregation	18	2	0.7	1118	0.15426	1	1
GO:0052547	regulation of peptidase activity	55	8	2.15	1119	0.0012	1	0.114886
GO:0052548	regulation of endopeptidase activity	51	8	1.99	1120	0.00072	1	0.0782465
GO:0052646	alditol phosphate metabolic process	14	3	0.55	1121	0.01554	1	0.833151
GO:0055057	neuroblast division	38	1	1.48	1122	0.78031	1	1
GO:0055067	monovalent inorganic cation homeostasis	35	1	1.37	1123	0.75232	1	1
GO:0055080	cation homeostasis	125	1	4.88	1124	0.99335	1	1
GO:0055082	cellular chemical homeostasis	109	1	4.25	1125	0.98731	1	1
GO:0055086	nucleobase-containing small molecule metabolic process	220	10	8.58	1126	0.35565	1	1
GO:0055088	lipid homeostasis	68	2	2.65	1127	0.75001	1	1
GO:0055090	acylglycerol homeostasis	27	1	1.05	1128	0.65906	1	1
GO:0055092	sterol homeostasis	13	1	0.51	1129	0.40407	1	1
GO:0060047	heart contraction	25	1	0.98	1130	0.63073	1	1
GO:0060180	female mating behavior	33	4	1.29	1131	0.03815	1	1
GO:0060249	anatomical structure homeostasis	132	1	5.15	1132	0.99499	1	1
GO:0060255	regulation of macromolecule metabolic process	1521	22	59.33	1133	1	1	1
GO:0060271	cilium assembly	71	1	2.77	1134	0.94144	1	1
GO:0060322	head development	113	3	4.41	1135	0.82341	1	1
GO:0060429	epithelium development	780	6	30.43	1136	1	1	1
GO:0060562	epithelial tube morphogenesis	391	3	15.25	1137	0.99998	1	1
GO:0060968	regulation of gene silencing	61	1	2.38	1138	0.91253	1	1
GO:0061013	regulation of mRNA catabolic process	18	1	0.7	1139	0.51177	1	1
GO:0061351	neural precursor cell proliferation	91	1	3.55	1140	0.97379	1	1
GO:0061458	reproductive system development	70	2	2.73	1141	0.76425	1	1
GO:0061564	axon development	298	2	11.62	1142	0.99992	1	1
GO:0061572	actin filament bundle organization	30	1	1.17	1143	0.69755	1	1
GO:0061844	antimicrobial humoral immune response mediated by antimicrobial peptide	51	1	1.99	1144	0.86941	1	1
GO:0061919	process utilizing autophagic mechanism	150	1	5.85	1145	0.99758	1	1
GO:0061982	meiosis I cell cycle process	72	4	2.81	1146	0.30882	1	1
GO:0061988	karyosome formation	21	2	0.82	1147	0.19663	1	1
GO:0062012	regulation of small molecule metabolic process	27	1	1.05	1148	0.65906	1	1
GO:0062033	positive regulation of mitotic sister chromatid segregation	9	1	0.35	1149	0.30112	1	1
GO:0062125	regulation of mitochondrial gene expression	9	1	0.35	1150	0.30112	1	1
GO:0065003	protein-containing complex assembly	417	3	16.27	1151	0.99999	1	1
GO:0065004	protein-DNA complex assembly	59	1	2.3	1152	0.90522	1	1
GO:0065007	biological regulation	3384	55	132	1153	1	1	1
GO:0065008	regulation of biological quality	1094	23	42.67	1154	0.99987	1	1
GO:0065009	regulation of molecular function	341	9	13.3	1155	0.92201	1	1
GO:0070085	glycosylation	90	2	3.51	1156	0.87187	1	1
GO:0070129	regulation of mitochondrial translation	9	1	0.35	1157	0.30112	1	1
GO:0070192	chromosome organization involved in meiotic cell cycle	37	2	1.44	1158	0.42633	1	1
GO:0070302	regulation of stress-activated protein kinase signaling cascade	60	1	2.34	1159	0.90895	1	1
GO:0070482	response to oxygen levels	52	2	2.03	1160	0.60795	1	1
GO:0070727	cellular macromolecule localization	525	2	20.48	1161	1	1	1
GO:0070838	divalent metal ion transport	74	1	2.89	1162	0.94808	1	1
GO:0070848	response to growth factor	75	1	2.93	1163	0.95013	1	1
GO:0070887	cellular response to chemical stimulus	340	2	13.26	1164	0.99998	1	1
GO:0070897	transcription preinitiation complex assembly	26	1	1.01	1165	0.64518	1	1
GO:0070925	organelle assembly	297	1	11.58	1166	0.99999	1	1
GO:0070972	protein localization to endoplasmic reticulum	22	1	0.86	1167	0.58377	1	1
GO:0071103	DNA conformation change	115	1	4.49	1168	0.99004	1	1
GO:0071173	spindle assembly checkpoint	14	2	0.55	1169	0.10139	1	1
GO:0071174	mitotic spindle checkpoint	14	2	0.55	1170	0.10139	1	1
GO:0071214	cellular response to abiotic stimulus	62	2	2.42	1171	0.70279	1	1
GO:0071310	cellular response to organic substance	253	2	9.87	1172	0.99958	1	1
GO:0071363	cellular response to growth factor stimulus	74	1	2.89	1173	0.94808	1	1
GO:0071478	cellular response to radiation	51	2	1.99	1174	0.5973	1	1
GO:0071479	cellular response to ionizing radiation	14	2	0.55	1175	0.10139	1	1
GO:0071495	cellular response to endogenous stimulus	193	1	7.53	1176	0.99958	1	1
GO:0071496	cellular response to external stimulus	82	2	3.2	1177	0.83573	1	1
GO:0071559	response to transforming growth factor beta	10	1	0.39	1178	0.32841	1	1
GO:0071560	cellular response to transforming growth factor beta stimulus	10	1	0.39	1179	0.32841	1	1
GO:0071616	acyl-CoA biosynthetic process	9	1	0.35	1180	0.30112	1	1
GO:0071684	organism emergence from protective structure	17	1	0.66	1181	0.4919	1	1
GO:0071692	protein localization to extracellular region	75	2	2.93	1182	0.79683	1	1
GO:0071695	anatomical structure maturation	155	1	6.05	1183	0.99803	1	1
GO:0071704	organic substance metabolic process	4259	146	166.13	1184	0.99156	1	1
GO:0071772	response to BMP	41	1	1.6	1185	0.80514	1	1
GO:0071773	cellular response to BMP stimulus	40	1	1.56	1186	0.79719	1	1
GO:0071824	protein-DNA complex subunit organization	95	1	3.71	1187	0.97769	1	1
GO:0071840	cellular component organization or biogenesis	2374	24	92.6	1188	1	1	1
GO:0072089	stem cell proliferation	99	1	3.86	1189	0.98101	1	1
GO:0072330	monocarboxylic acid biosynthetic process	63	11	2.46	1190	2.7e-05	1	0.00452363
GO:0072331	signal transduction by p53 class mediator	8	1	0.31	1191	0.27272	1	1
GO:0072348	sulfur compound transport	21	2	0.82	1192	0.19663	1	1
GO:0072359	circulatory system development	91	1	3.55	1193	0.97379	1	1
GO:0072511	divalent inorganic cation transport	74	1	2.89	1194	0.94808	1	1
GO:0072521	purine-containing compound metabolic process	148	6	5.77	1195	0.52093	1	1
GO:0072522	purine-containing compound biosynthetic process	73	2	2.85	1196	0.7843	1	1
GO:0072524	pyridine-containing compound metabolic process	10	1	0.39	1197	0.32841	1	1
GO:0072525	pyridine-containing compound biosynthetic process	10	1	0.39	1198	0.32841	1	1
GO:0072527	pyrimidine-containing compound metabolic process	25	3	0.98	1199	0.07178	1	1
GO:0072528	pyrimidine-containing compound biosynthetic process	19	1	0.74	1200	0.53085	1	1
GO:0072529	pyrimidine-containing compound catabolic process	9	2	0.35	1201	0.04554	1	1
GO:0072594	establishment of protein localization to organelle	150	1	5.85	1202	0.99758	1	1
GO:0072599	establishment of protein localization to endoplasmic reticulum	18	1	0.7	1203	0.51177	1	1
GO:0080090	regulation of primary metabolic process	1411	22	55.04	1204	1	1	1
GO:0080134	regulation of response to stress	233	3	9.09	1205	0.99526	1	1
GO:0080135	regulation of cellular response to stress	103	2	4.02	1206	0.91536	1	1
GO:0080171	lytic vacuole organization	13	2	0.51	1207	0.08913	1	1
GO:0090066	regulation of anatomical structure size	225	1	8.78	1208	0.99989	1	1
GO:0090068	positive regulation of cell cycle process	36	1	1.4	1209	0.76202	1	1
GO:0090257	regulation of muscle system process	12	1	0.47	1210	0.37985	1	1
GO:0090304	nucleic acid metabolic process	1593	15	62.14	1211	1	1	1
GO:0090305	nucleic acid phosphodiester bond hydrolysis	51	1	1.99	1212	0.86941	1	1
GO:0097193	intrinsic apoptotic signaling pathway	24	1	0.94	1213	0.61569	1	1
GO:0097194	execution phase of apoptosis	25	1	0.98	1214	0.63073	1	1
GO:0097305	response to alcohol	102	2	3.98	1215	0.91258	1	1
GO:0097435	supramolecular fiber organization	208	1	8.11	1216	0.99977	1	1
GO:0097485	neuron projection guidance	242	1	9.44	1217	0.99994	1	1
GO:0097501	stress response to metal ion	11	1	0.43	1218	0.35464	1	1
GO:0097549	chromatin organization involved in negative regulation of transcription	107	1	4.17	1219	0.98625	1	1
GO:0097659	nucleic acid-templated transcription	891	9	34.75	1220	1	1	1
GO:0098542	defense response to other organism	287	10	11.19	1221	0.68905	1	1
GO:0098656	anion transmembrane transport	80	2	3.12	1222	0.82536	1	1
GO:0098657	import into cell	31	1	1.21	1223	0.7094	1	1
GO:0098660	inorganic ion transmembrane transport	179	1	6.98	1224	0.99926	1	1
GO:0098662	inorganic cation transmembrane transport	158	1	6.16	1225	0.99825	1	1
GO:0098722	asymmetric stem cell division	55	2	2.15	1226	0.63861	1	1
GO:0098728	germline stem cell asymmetric division	17	1	0.66	1227	0.4919	1	1
GO:0098739	import across plasma membrane	26	1	1.01	1228	0.64518	1	1
GO:0098754	detoxification	27	1	1.05	1229	0.65906	1	1
GO:0098771	inorganic ion homeostasis	124	1	4.84	1230	0.99308	1	1
GO:0098813	nuclear chromosome segregation	133	3	5.19	1231	0.89698	1	1
GO:0098916	anterograde trans-synaptic signaling	240	2	9.36	1232	0.99932	1	1
GO:0099177	regulation of trans-synaptic signaling	106	1	4.13	1233	0.98568	1	1
GO:0099536	synaptic signaling	242	2	9.44	1234	0.99937	1	1
GO:0099537	trans-synaptic signaling	241	2	9.4	1235	0.99935	1	1
GO:0104004	cellular response to environmental stimulus	62	2	2.42	1236	0.70279	1	1
GO:0120031	plasma membrane bounded cell projection assembly	122	1	4.76	1237	0.99249	1	1
GO:0120036	plasma membrane bounded cell projection organization	534	4	20.83	1238	1	1	1
GO:0120039	plasma membrane bounded cell projection morphogenesis	375	3	14.63	1239	0.99997	1	1
GO:0140013	meiotic nuclear division	126	2	4.91	1240	0.96042	1	1
GO:0140014	mitotic nuclear division	132	3	5.15	1241	0.89408	1	1
GO:0140053	mitochondrial gene expression	111	1	4.33	1242	0.9883	1	1
GO:0140352	export from cell	187	2	7.29	1243	0.99529	1	1
GO:1900073	regulation of neuromuscular synaptic transmission	23	1	0.9	1244	0.60005	1	1
GO:1901071	glucosamine-containing compound metabolic process	59	2	2.3	1245	0.67652	1	1
GO:1901136	carbohydrate derivative catabolic process	58	1	2.26	1246	0.90135	1	1
GO:1901264	carbohydrate derivative transport	16	1	0.62	1247	0.47124	1	1
GO:1901292	nucleoside phosphate catabolic process	16	2	0.62	1248	0.12717	1	1
GO:1901293	nucleoside phosphate biosynthetic process	97	3	3.78	1249	0.73597	1	1
GO:1901360	organic cyclic compound metabolic process	1963	32	76.57	1250	1	1	1
GO:1901362	organic cyclic compound biosynthetic process	1120	17	43.69	1251	1	1	1
GO:1901564	organonitrogen compound metabolic process	2467	94	96.23	1252	0.63117	1	1
GO:1901566	organonitrogen compound biosynthetic process	796	16	31.05	1253	0.99943	1	1
GO:1901568	fatty acid derivative metabolic process	24	2	0.94	1254	0.24019	1	1
GO:1901570	fatty acid derivative biosynthetic process	21	2	0.82	1255	0.19663	1	1
GO:1901576	organic substance biosynthetic process	1940	40	75.67	1256	1	1	1
GO:1901605	alpha-amino acid metabolic process	92	10	3.59	1257	0.00298	1	0.234953
GO:1901615	organic hydroxy compound metabolic process	135	5	5.27	1258	0.61081	1	1
GO:1901657	glycosyl compound metabolic process	41	1	1.6	1259	0.80514	1	1
GO:1901700	response to oxygen-containing compound	257	4	10.02	1260	0.99162	1	1
GO:1901701	cellular response to oxygen-containing compound	132	1	5.15	1261	0.99499	1	1
GO:1901888	regulation of cell junction assembly	99	2	3.86	1262	0.90372	1	1
GO:1901890	positive regulation of cell junction assembly	34	1	1.33	1263	0.74222	1	1
GO:1901970	positive regulation of mitotic sister chromatid separation	8	1	0.31	1264	0.27272	1	1
GO:1901987	regulation of cell cycle phase transition	86	3	3.35	1265	0.65814	1	1
GO:1901988	negative regulation of cell cycle phase transition	44	2	1.72	1266	0.51679	1	1
GO:1901989	positive regulation of cell cycle phase transition	23	1	0.9	1267	0.60005	1	1
GO:1901990	regulation of mitotic cell cycle phase transition	83	3	3.24	1268	0.63426	1	1
GO:1901991	negative regulation of mitotic cell cycle phase transition	44	2	1.72	1269	0.51679	1	1
GO:1901992	positive regulation of mitotic cell cycle phase transition	20	1	0.78	1270	0.5492	1	1
GO:1902099	regulation of metaphase/anaphase transition of cell cycle	26	3	1.01	1271	0.0789	1	1
GO:1902100	negative regulation of metaphase/anaphase transition of cell cycle	15	2	0.59	1272	0.11409	1	1
GO:1902101	positive regulation of metaphase/anaphase transition of cell cycle	8	1	0.31	1273	0.27272	1	1
GO:1902221	erythrose 4-phosphate/phosphoenolpyruvate family amino acid metabolic process	6	2	0.23	1274	0.0205	1	1
GO:1902222	erythrose 4-phosphate/phosphoenolpyruvate family amino acid catabolic process	6	2	0.23	1275	0.0205	1	1
GO:1902275	regulation of chromatin organization	88	1	3.43	1276	0.97043	1	1
GO:1902369	negative regulation of RNA catabolic process	5	1	0.2	1277	0.18044	1	1
GO:1902531	regulation of intracellular signal transduction	292	1	11.39	1278	0.99999	1	1
GO:1902679	negative regulation of RNA biosynthetic process	317	3	12.37	1279	0.99973	1	1
GO:1902680	positive regulation of RNA biosynthetic process	357	4	13.93	1280	0.99966	1	1
GO:1902850	microtubule cytoskeleton organization involved in mitosis	83	2	3.24	1281	0.84071	1	1
GO:1903046	meiotic cell cycle process	157	4	6.12	1282	0.86725	1	1
GO:1903047	mitotic cell cycle process	283	5	11.04	1283	0.98777	1	1
GO:1903311	regulation of mRNA metabolic process	111	1	4.33	1284	0.9883	1	1
GO:1903506	regulation of nucleic acid-templated transcription	830	9	32.38	1285	1	1	1
GO:1903507	negative regulation of nucleic acid-templated transcription	317	3	12.37	1286	0.99973	1	1
GO:1903508	positive regulation of nucleic acid-templated transcription	357	4	13.93	1287	0.99966	1	1
GO:1903522	regulation of blood circulation	20	1	0.78	1288	0.5492	1	1
GO:1903825	organic acid transmembrane transport	53	2	2.07	1289	0.61838	1	1
GO:1904396	regulation of neuromuscular junction development	95	2	3.71	1290	0.8906	1	1
GO:1904398	positive regulation of neuromuscular junction development	32	1	1.25	1291	0.72078	1	1
GO:1905039	carboxylic acid transmembrane transport	53	2	2.07	1292	0.61838	1	1
GO:1905818	regulation of chromosome separation	29	3	1.13	1293	0.10197	1	1
GO:1905819	negative regulation of chromosome separation	15	2	0.59	1294	0.11409	1	1
GO:1905820	positive regulation of chromosome separation	8	1	0.31	1295	0.27272	1	1
GO:1990359	stress response to zinc ion	9	1	0.35	1296	0.30112	1	1
GO:1990928	response to amino acid starvation	13	1	0.51	1297	0.40407	1	1
GO:2000026	regulation of multicellular organismal development	483	4	18.84	1298	1	1	1
GO:2000112	regulation of cellular macromolecule biosynthetic process	965	10	37.64	1299	1	1	1
GO:2000113	negative regulation of cellular macromolecule biosynthetic process	372	3	14.51	1300	0.99996	1	1
GO:2000116	regulation of cysteine-type endopeptidase activity	27	1	1.05	1301	0.65906	1	1
GO:2000241	regulation of reproductive process	88	2	3.43	1302	0.86359	1	1
GO:2000816	negative regulation of mitotic sister chromatid separation	15	2	0.59	1303	0.11409	1	1
GO:2001020	regulation of response to DNA damage stimulus	23	1	0.9	1304	0.60005	1	1
GO:2001056	positive regulation of cysteine-type endopeptidase activity	21	1	0.82	1305	0.56683	1	1
GO:2001141	regulation of RNA biosynthetic process	830	9	32.38	1306	1	1	1
GO:2001251	negative regulation of chromosome organization	41	2	1.6	1307	0.47916	1	1
GO:2001252	positive regulation of chromosome organization	48	1	1.87	1308	0.85274	1	1
GO:0000002	mitochondrial genome maintenance	5	0	0.2	1309	1	1	1
GO:0000018	regulation of DNA recombination	15	0	0.59	1310	1	1	1
GO:0000022	mitotic spindle elongation	9	0	0.35	1311	1	1	1
GO:0000027	ribosomal large subunit assembly	19	0	0.74	1312	1	1	1
GO:0000028	ribosomal small subunit assembly	17	0	0.66	1313	1	1	1
GO:0000045	autophagosome assembly	30	0	1.17	1314	1	1	1
GO:0000054	ribosomal subunit export from nucleus	8	0	0.31	1315	1	1	1
GO:0000055	ribosomal large subunit export from nucleus	6	0	0.23	1316	1	1	1
GO:0000076	DNA replication checkpoint	13	0	0.51	1317	1	1	1
GO:0000079	regulation of cyclin-dependent protein serine/threonine kinase activity	17	0	0.66	1318	1	1	1
GO:0000082	G1/S transition of mitotic cell cycle	29	0	1.13	1319	1	1	1
GO:0000086	G2/M transition of mitotic cell cycle	32	0	1.25	1320	1	1	1
GO:0000096	sulfur amino acid metabolic process	16	0	0.62	1321	1	1	1
GO:0000097	sulfur amino acid biosynthetic process	12	0	0.47	1322	1	1	1
GO:0000122	negative regulation of transcription by RNA polymerase II	159	0	6.2	1323	1	1	1
GO:0000132	establishment of mitotic spindle orientation	17	0	0.66	1324	1	1	1
GO:0000154	rRNA modification	19	0	0.74	1325	1	1	1
GO:0000184	nuclear-transcribed mRNA catabolic process, nonsense-mediated decay	15	0	0.59	1326	1	1	1
GO:0000186	activation of MAPKK activity	5	0	0.2	1327	1	1	1
GO:0000187	activation of MAPK activity	8	0	0.31	1328	1	1	1
GO:0000209	protein polyubiquitination	74	0	2.89	1329	1	1	1
GO:0000212	meiotic spindle organization	28	0	1.09	1330	1	1	1
GO:0000245	spliceosomal complex assembly	20	0	0.78	1331	1	1	1
GO:0000266	mitochondrial fission	13	0	0.51	1332	1	1	1
GO:0000270	peptidoglycan metabolic process	8	0	0.31	1333	1	1	1
GO:0000271	polysaccharide biosynthetic process	13	0	0.51	1334	1	1	1
GO:0000272	polysaccharide catabolic process	12	0	0.47	1335	1	1	1
GO:0000281	mitotic cytokinesis	61	0	2.38	1336	1	1	1
GO:0000288	nuclear-transcribed mRNA catabolic process, deadenylation-dependent decay	23	0	0.9	1337	1	1	1
GO:0000289	nuclear-transcribed mRNA poly(A) tail shortening	14	0	0.55	1338	1	1	1
GO:0000290	deadenylation-dependent decapping of nuclear-transcribed mRNA	5	0	0.2	1339	1	1	1
GO:0000291	nuclear-transcribed mRNA catabolic process, exonucleolytic	11	0	0.43	1340	1	1	1
GO:0000303	response to superoxide	5	0	0.2	1341	1	1	1
GO:0000305	response to oxygen radical	5	0	0.2	1342	1	1	1
GO:0000335	negative regulation of transposition, DNA-mediated	6	0	0.23	1343	1	1	1
GO:0000337	regulation of transposition, DNA-mediated	6	0	0.23	1344	1	1	1
GO:0000338	protein deneddylation	10	0	0.39	1345	1	1	1
GO:0000380	alternative mRNA splicing, via spliceosome	75	0	2.93	1346	1	1	1
GO:0000381	regulation of alternative mRNA splicing, via spliceosome	75	0	2.93	1347	1	1	1
GO:0000387	spliceosomal snRNP assembly	15	0	0.59	1348	1	1	1
GO:0000393	spliceosomal conformational changes to generate catalytic conformation	5	0	0.2	1349	1	1	1
GO:0000394	RNA splicing, via endonucleolytic cleavage and ligation	5	0	0.2	1350	1	1	1
GO:0000413	protein peptidyl-prolyl isomerization	16	0	0.62	1351	1	1	1
GO:0000422	autophagy of mitochondrion	28	0	1.09	1352	1	1	1
GO:0000459	exonucleolytic trimming involved in rRNA processing	5	0	0.2	1353	1	1	1
GO:0000460	maturation of 5.8S rRNA	14	0	0.55	1354	1	1	1
GO:0000462	maturation of SSU-rRNA from tricistronic rRNA transcript (SSU-rRNA, 5.8S rRNA, LSU-rRNA)	25	0	0.98	1355	1	1	1
GO:0000463	maturation of LSU-rRNA from tricistronic rRNA transcript (SSU-rRNA, 5.8S rRNA, LSU-rRNA)	12	0	0.47	1356	1	1	1
GO:0000466	maturation of 5.8S rRNA from tricistronic rRNA transcript (SSU-rRNA, 5.8S rRNA, LSU-rRNA)	12	0	0.47	1357	1	1	1
GO:0000467	exonucleolytic trimming to generate mature 3'-end of 5.8S rRNA from tricistronic rRNA transcript (SS...	5	0	0.2	1358	1	1	1
GO:0000469	cleavage involved in rRNA processing	13	0	0.51	1359	1	1	1
GO:0000470	maturation of LSU-rRNA	19	0	0.74	1360	1	1	1
GO:0000478	endonucleolytic cleavage involved in rRNA processing	5	0	0.2	1361	1	1	1
GO:0000479	endonucleolytic cleavage of tricistronic rRNA transcript (SSU-rRNA, 5.8S rRNA, LSU-rRNA)	5	0	0.2	1362	1	1	1
GO:0000491	small nucleolar ribonucleoprotein complex assembly	8	0	0.31	1363	1	1	1
GO:0000492	box C/D snoRNP assembly	6	0	0.23	1364	1	1	1
GO:0000578	embryonic axis specification	95	0	3.71	1365	1	1	1
GO:0000723	telomere maintenance	29	0	1.13	1366	1	1	1
GO:0000726	non-recombinational repair	8	0	0.31	1367	1	1	1
GO:0000727	double-strand break repair via break-induced replication	11	0	0.43	1368	1	1	1
GO:0000729	DNA double-strand break processing	5	0	0.2	1369	1	1	1
GO:0000731	DNA synthesis involved in DNA repair	9	0	0.35	1370	1	1	1
GO:0000768	syncytium formation by plasma membrane fusion	45	0	1.76	1371	1	1	1
GO:0000912	assembly of actomyosin apparatus involved in cytokinesis	15	0	0.59	1372	1	1	1
GO:0000915	actomyosin contractile ring assembly	15	0	0.59	1373	1	1	1
GO:0000916	actomyosin contractile ring contraction	8	0	0.31	1374	1	1	1
GO:0000956	nuclear-transcribed mRNA catabolic process	52	0	2.03	1375	1	1	1
GO:0000959	mitochondrial RNA metabolic process	21	0	0.82	1376	1	1	1
GO:0000963	mitochondrial RNA processing	7	0	0.27	1377	1	1	1
GO:0000966	RNA 5'-end processing	6	0	0.23	1378	1	1	1
GO:0000972	transcription-dependent tethering of RNA polymerase II gene DNA at nuclear periphery	6	0	0.23	1379	1	1	1
GO:0001101	response to acid chemical	14	0	0.55	1380	1	1	1
GO:0001109	promoter clearance during DNA-templated transcription	6	0	0.23	1381	1	1	1
GO:0001111	promoter clearance from RNA polymerase II promoter	6	0	0.23	1382	1	1	1
GO:0001112	DNA-templated transcription open complex formation	6	0	0.23	1383	1	1	1
GO:0001113	transcription open complex formation at RNA polymerase II promoter	6	0	0.23	1384	1	1	1
GO:0001120	protein-DNA complex remodeling	6	0	0.23	1385	1	1	1
GO:0001173	DNA-templated transcriptional start site selection	8	0	0.31	1386	1	1	1
GO:0001174	transcriptional start site selection at RNA polymerase II promoter	8	0	0.31	1387	1	1	1
GO:0001178	regulation of transcriptional start site selection at RNA polymerase II promoter	7	0	0.27	1388	1	1	1
GO:0001508	action potential	8	0	0.31	1389	1	1	1
GO:0001510	RNA methylation	39	0	1.52	1390	1	1	1
GO:0001522	pseudouridine synthesis	12	0	0.47	1391	1	1	1
GO:0001539	cilium or flagellum-dependent cell motility	39	0	1.52	1392	1	1	1
GO:0001558	regulation of cell growth	71	0	2.77	1393	1	1	1
GO:0001654	eye development	332	0	12.95	1394	1	1	1
GO:0001655	urogenital system development	59	0	2.3	1395	1	1	1
GO:0001667	ameboidal-type cell migration	169	0	6.59	1396	1	1	1
GO:0001672	regulation of chromatin assembly or disassembly	23	0	0.9	1397	1	1	1
GO:0001678	cellular glucose homeostasis	6	0	0.23	1398	1	1	1
GO:0001682	tRNA 5'-leader removal	5	0	0.2	1399	1	1	1
GO:0001700	embryonic development via the syncytial blastoderm	149	0	5.81	1400	1	1	1
GO:0001703	gastrulation with mouth forming first	28	0	1.09	1401	1	1	1
GO:0001704	formation of primary germ layer	31	0	1.21	1402	1	1	1
GO:0001706	endoderm formation	5	0	0.2	1403	1	1	1
GO:0001707	mesoderm formation	25	0	0.98	1404	1	1	1
GO:0001708	cell fate specification	69	0	2.69	1405	1	1	1
GO:0001709	cell fate determination	114	0	4.45	1406	1	1	1
GO:0001710	mesodermal cell fate commitment	14	0	0.55	1407	1	1	1
GO:0001731	formation of translation preinitiation complex	11	0	0.43	1408	1	1	1
GO:0001736	establishment of planar polarity	90	0	3.51	1409	1	1	1
GO:0001737	establishment of imaginal disc-derived wing hair orientation	21	0	0.82	1410	1	1	1
GO:0001738	morphogenesis of a polarized epithelium	100	0	3.9	1411	1	1	1
GO:0001742	oenocyte differentiation	10	0	0.39	1412	1	1	1
GO:0001745	compound eye morphogenesis	260	0	10.14	1413	1	1	1
GO:0001746	Bolwig's organ morphogenesis	7	0	0.27	1414	1	1	1
GO:0001751	compound eye photoreceptor cell differentiation	148	0	5.77	1415	1	1	1
GO:0001752	compound eye photoreceptor fate commitment	51	0	1.99	1416	1	1	1
GO:0001754	eye photoreceptor cell differentiation	153	0	5.97	1417	1	1	1
GO:0001763	morphogenesis of a branching structure	46	0	1.79	1418	1	1	1
GO:0001764	neuron migration	6	0	0.23	1419	1	1	1
GO:0001775	cell activation	14	0	0.55	1420	1	1	1
GO:0001779	natural killer cell differentiation	9	0	0.35	1421	1	1	1
GO:0001838	embryonic epithelial tube formation	5	0	0.2	1422	1	1	1
GO:0001845	phagolysosome assembly	5	0	0.2	1423	1	1	1
GO:0001881	receptor recycling	6	0	0.23	1424	1	1	1
GO:0001885	endothelial cell development	6	0	0.23	1425	1	1	1
GO:0001894	tissue homeostasis	53	0	2.07	1426	1	1	1
GO:0001895	retina homeostasis	16	0	0.62	1427	1	1	1
GO:0001933	negative regulation of protein phosphorylation	61	0	2.38	1428	1	1	1
GO:0001934	positive regulation of protein phosphorylation	92	0	3.59	1429	1	1	1
GO:0001941	postsynaptic membrane organization	11	0	0.43	1430	1	1	1
GO:0001952	regulation of cell-matrix adhesion	6	0	0.23	1431	1	1	1
GO:0002011	morphogenesis of an epithelial sheet	5	0	0.2	1432	1	1	1
GO:0002028	regulation of sodium ion transport	7	0	0.27	1433	1	1	1
GO:0002052	positive regulation of neuroblast proliferation	13	0	0.51	1434	1	1	1
GO:0002067	glandular epithelial cell differentiation	8	0	0.31	1435	1	1	1
GO:0002082	regulation of oxidative phosphorylation	12	0	0.47	1436	1	1	1
GO:0002090	regulation of receptor internalization	5	0	0.2	1437	1	1	1
GO:0002092	positive regulation of receptor internalization	5	0	0.2	1438	1	1	1
GO:0002097	tRNA wobble base modification	16	0	0.62	1439	1	1	1
GO:0002098	tRNA wobble uridine modification	14	0	0.55	1440	1	1	1
GO:0002118	aggressive behavior	12	0	0.47	1441	1	1	1
GO:0002121	inter-male aggressive behavior	9	0	0.35	1442	1	1	1
GO:0002164	larval development	133	0	5.19	1443	1	1	1
GO:0002168	instar larval development	59	0	2.3	1444	1	1	1
GO:0002181	cytoplasmic translation	117	0	4.56	1445	1	1	1
GO:0002182	cytoplasmic translational elongation	6	0	0.23	1446	1	1	1
GO:0002183	cytoplasmic translational initiation	15	0	0.59	1447	1	1	1
GO:0002218	activation of innate immune response	6	0	0.23	1448	1	1	1
GO:0002221	pattern recognition receptor signaling pathway	8	0	0.31	1449	1	1	1
GO:0002225	positive regulation of antimicrobial peptide production	41	0	1.6	1450	1	1	1
GO:0002230	positive regulation of defense response to virus by host	9	0	0.35	1451	1	1	1
GO:0002237	response to molecule of bacterial origin	12	0	0.47	1452	1	1	1
GO:0002251	organ or tissue specific immune response	13	0	0.51	1453	1	1	1
GO:0002253	activation of immune response	7	0	0.27	1454	1	1	1
GO:0002263	cell activation involved in immune response	9	0	0.35	1455	1	1	1
GO:0002285	lymphocyte activation involved in immune response	9	0	0.35	1456	1	1	1
GO:0002323	natural killer cell activation involved in immune response	9	0	0.35	1457	1	1	1
GO:0002325	natural killer cell differentiation involved in immune response	9	0	0.35	1458	1	1	1
GO:0002366	leukocyte activation involved in immune response	9	0	0.35	1459	1	1	1
GO:0002385	mucosal immune response	13	0	0.51	1460	1	1	1
GO:0002520	immune system development	91	0	3.55	1461	1	1	1
GO:0002521	leukocyte differentiation	9	0	0.35	1462	1	1	1
GO:0002694	regulation of leukocyte activation	9	0	0.35	1463	1	1	1
GO:0002695	negative regulation of leukocyte activation	9	0	0.35	1464	1	1	1
GO:0002699	positive regulation of immune effector process	41	0	1.6	1465	1	1	1
GO:0002702	positive regulation of production of molecular mediator of immune response	41	0	1.6	1466	1	1	1
GO:0002760	positive regulation of antimicrobial humoral response	41	0	1.6	1467	1	1	1
GO:0002764	immune response-regulating signaling pathway	7	0	0.27	1468	1	1	1
GO:0002777	antimicrobial peptide biosynthetic process	26	0	1.01	1469	1	1	1
GO:0002778	antibacterial peptide production	23	0	0.9	1470	1	1	1
GO:0002780	antibacterial peptide biosynthetic process	23	0	0.9	1471	1	1	1
GO:0002781	antifungal peptide production	10	0	0.39	1472	1	1	1
GO:0002786	regulation of antibacterial peptide production	23	0	0.9	1473	1	1	1
GO:0002788	regulation of antifungal peptide production	10	0	0.39	1474	1	1	1
GO:0002791	regulation of peptide secretion	32	0	1.25	1475	1	1	1
GO:0002792	negative regulation of peptide secretion	11	0	0.43	1476	1	1	1
GO:0002793	positive regulation of peptide secretion	18	0	0.7	1477	1	1	1
GO:0002803	positive regulation of antibacterial peptide production	20	0	0.78	1478	1	1	1
GO:0002804	positive regulation of antifungal peptide production	9	0	0.35	1479	1	1	1
GO:0002805	regulation of antimicrobial peptide biosynthetic process	26	0	1.01	1480	1	1	1
GO:0002807	positive regulation of antimicrobial peptide biosynthetic process	23	0	0.9	1481	1	1	1
GO:0002808	regulation of antibacterial peptide biosynthetic process	23	0	0.9	1482	1	1	1
GO:0002812	biosynthetic process of antibacterial peptides active against Gram-negative bacteria	9	0	0.35	1483	1	1	1
GO:0002813	regulation of biosynthetic process of antibacterial peptides active against Gram-negative bacteria	9	0	0.35	1484	1	1	1
GO:0002833	positive regulation of response to biotic stimulus	77	0	3	1485	1	1	1
GO:0002922	positive regulation of humoral immune response	42	0	1.64	1486	1	1	1
GO:0003007	heart morphogenesis	34	0	1.33	1487	1	1	1
GO:0003014	renal system process	20	0	0.78	1488	1	1	1
GO:0003156	regulation of animal organ formation	9	0	0.35	1489	1	1	1
GO:0003158	endothelium development	6	0	0.23	1490	1	1	1
GO:0003381	epithelial cell morphogenesis involved in gastrulation	11	0	0.43	1491	1	1	1
GO:0003382	epithelial cell morphogenesis	25	0	0.98	1492	1	1	1
GO:0003383	apical constriction	19	0	0.74	1493	1	1	1
GO:0003384	apical constriction involved in gastrulation	11	0	0.43	1494	1	1	1
GO:0003401	axis elongation	7	0	0.27	1495	1	1	1
GO:0003407	neural retina development	6	0	0.23	1496	1	1	1
GO:0005978	glycogen biosynthetic process	6	0	0.23	1497	1	1	1
GO:0005980	glycogen catabolic process	11	0	0.43	1498	1	1	1
GO:0005991	trehalose metabolic process	9	0	0.35	1499	1	1	1
GO:0006011	UDP-glucose metabolic process	8	0	0.31	1500	1	1	1
GO:0006023	aminoglycan biosynthetic process	19	0	0.74	1501	1	1	1
GO:0006024	glycosaminoglycan biosynthetic process	9	0	0.35	1502	1	1	1
GO:0006026	aminoglycan catabolic process	19	0	0.74	1503	1	1	1
GO:0006027	glycosaminoglycan catabolic process	9	0	0.35	1504	1	1	1
GO:0006029	proteoglycan metabolic process	20	0	0.78	1505	1	1	1
GO:0006031	chitin biosynthetic process	7	0	0.27	1506	1	1	1
GO:0006032	chitin catabolic process	10	0	0.39	1507	1	1	1
GO:0006034	cuticle chitin metabolic process	7	0	0.27	1508	1	1	1
GO:0006035	cuticle chitin biosynthetic process	6	0	0.23	1509	1	1	1
GO:0006044	N-acetylglucosamine metabolic process	8	0	0.31	1510	1	1	1
GO:0006047	UDP-N-acetylglucosamine metabolic process	6	0	0.23	1511	1	1	1
GO:0006096	glycolytic process	25	0	0.98	1512	1	1	1
GO:0006102	isocitrate metabolic process	6	0	0.23	1513	1	1	1
GO:0006108	malate metabolic process	8	0	0.31	1514	1	1	1
GO:0006116	NADH oxidation	7	0	0.27	1515	1	1	1
GO:0006119	oxidative phosphorylation	82	0	3.2	1516	1	1	1
GO:0006120	mitochondrial electron transport, NADH to ubiquinone	33	0	1.29	1517	1	1	1
GO:0006121	mitochondrial electron transport, succinate to ubiquinone	9	0	0.35	1518	1	1	1
GO:0006122	mitochondrial electron transport, ubiquinol to cytochrome c	12	0	0.47	1519	1	1	1
GO:0006123	mitochondrial electron transport, cytochrome c to oxygen	11	0	0.43	1520	1	1	1
GO:0006140	regulation of nucleotide metabolic process	5	0	0.2	1521	1	1	1
GO:0006152	purine nucleoside catabolic process	9	0	0.35	1522	1	1	1
GO:0006154	adenosine catabolic process	5	0	0.2	1523	1	1	1
GO:0006165	nucleoside diphosphate phosphorylation	29	0	1.13	1524	1	1	1
GO:0006182	cGMP biosynthetic process	6	0	0.23	1525	1	1	1
GO:0006220	pyrimidine nucleotide metabolic process	14	0	0.55	1526	1	1	1
GO:0006221	pyrimidine nucleotide biosynthetic process	14	0	0.55	1527	1	1	1
GO:0006260	DNA replication	75	0	2.93	1528	1	1	1
GO:0006261	DNA-dependent DNA replication	63	0	2.46	1529	1	1	1
GO:0006264	mitochondrial DNA replication	5	0	0.2	1530	1	1	1
GO:0006265	DNA topological change	5	0	0.2	1531	1	1	1
GO:0006267	pre-replicative complex assembly involved in nuclear cell cycle DNA replication	5	0	0.2	1532	1	1	1
GO:0006268	DNA unwinding involved in DNA replication	7	0	0.27	1533	1	1	1
GO:0006270	DNA replication initiation	13	0	0.51	1534	1	1	1
GO:0006271	DNA strand elongation involved in DNA replication	12	0	0.47	1535	1	1	1
GO:0006272	leading strand elongation	7	0	0.27	1536	1	1	1
GO:0006275	regulation of DNA replication	28	0	1.09	1537	1	1	1
GO:0006277	DNA amplification	15	0	0.59	1538	1	1	1
GO:0006284	base-excision repair	10	0	0.39	1539	1	1	1
GO:0006289	nucleotide-excision repair	22	0	0.86	1540	1	1	1
GO:0006298	mismatch repair	10	0	0.39	1541	1	1	1
GO:0006301	postreplication repair	10	0	0.39	1542	1	1	1
GO:0006303	double-strand break repair via nonhomologous end joining	5	0	0.2	1543	1	1	1
GO:0006312	mitotic recombination	7	0	0.27	1544	1	1	1
GO:0006313	transposition, DNA-mediated	6	0	0.23	1545	1	1	1
GO:0006333	chromatin assembly or disassembly	52	0	2.03	1546	1	1	1
GO:0006334	nucleosome assembly	18	0	0.7	1547	1	1	1
GO:0006336	DNA replication-independent nucleosome assembly	5	0	0.2	1548	1	1	1
GO:0006346	DNA methylation-dependent heterochromatin assembly	7	0	0.27	1549	1	1	1
GO:0006348	chromatin silencing at telomere	5	0	0.2	1550	1	1	1
GO:0006353	DNA-templated transcription, termination	8	0	0.31	1551	1	1	1
GO:0006354	DNA-templated transcription, elongation	37	0	1.44	1552	1	1	1
GO:0006356	regulation of transcription by RNA polymerase I	10	0	0.39	1553	1	1	1
GO:0006359	regulation of transcription by RNA polymerase III	6	0	0.23	1554	1	1	1
GO:0006360	transcription by RNA polymerase I	19	0	0.74	1555	1	1	1
GO:0006364	rRNA processing	117	0	4.56	1556	1	1	1
GO:0006368	transcription elongation from RNA polymerase II promoter	30	0	1.17	1557	1	1	1
GO:0006376	mRNA splice site selection	12	0	0.47	1558	1	1	1
GO:0006378	mRNA polyadenylation	22	0	0.86	1559	1	1	1
GO:0006379	mRNA cleavage	7	0	0.27	1560	1	1	1
GO:0006383	transcription by RNA polymerase III	21	0	0.82	1561	1	1	1
GO:0006384	transcription initiation from RNA polymerase III promoter	10	0	0.39	1562	1	1	1
GO:0006388	tRNA splicing, via endonucleolytic cleavage and ligation	5	0	0.2	1563	1	1	1
GO:0006390	mitochondrial transcription	10	0	0.39	1564	1	1	1
GO:0006398	mRNA 3'-end processing by stem-loop binding and cleavage	7	0	0.27	1565	1	1	1
GO:0006399	tRNA metabolic process	109	0	4.25	1566	1	1	1
GO:0006400	tRNA modification	46	0	1.79	1567	1	1	1
GO:0006403	RNA localization	147	0	5.73	1568	1	1	1
GO:0006405	RNA export from nucleus	42	0	1.64	1569	1	1	1
GO:0006406	mRNA export from nucleus	26	0	1.01	1570	1	1	1
GO:0006413	translational initiation	63	0	2.46	1571	1	1	1
GO:0006414	translational elongation	26	0	1.01	1572	1	1	1
GO:0006415	translational termination	7	0	0.27	1573	1	1	1
GO:0006418	tRNA aminoacylation for protein translation	37	0	1.44	1574	1	1	1
GO:0006446	regulation of translational initiation	22	0	0.86	1575	1	1	1
GO:0006448	regulation of translational elongation	7	0	0.27	1576	1	1	1
GO:0006458	'de novo' protein folding	19	0	0.74	1577	1	1	1
GO:0006469	negative regulation of protein kinase activity	21	0	0.82	1578	1	1	1
GO:0006470	protein dephosphorylation	94	0	3.67	1579	1	1	1
GO:0006471	protein ADP-ribosylation	5	0	0.2	1580	1	1	1
GO:0006473	protein acetylation	80	0	3.12	1581	1	1	1
GO:0006474	N-terminal protein amino acid acetylation	11	0	0.43	1582	1	1	1
GO:0006475	internal protein amino acid acetylation	72	0	2.81	1583	1	1	1
GO:0006476	protein deacetylation	14	0	0.55	1584	1	1	1
GO:0006482	protein demethylation	8	0	0.31	1585	1	1	1
GO:0006488	dolichol-linked oligosaccharide biosynthetic process	7	0	0.27	1586	1	1	1
GO:0006490	oligosaccharide-lipid intermediate biosynthetic process	10	0	0.39	1587	1	1	1
GO:0006491	N-glycan processing	16	0	0.62	1588	1	1	1
GO:0006497	protein lipidation	56	0	2.18	1589	1	1	1
GO:0006505	GPI anchor metabolic process	31	0	1.21	1590	1	1	1
GO:0006506	GPI anchor biosynthetic process	29	0	1.13	1591	1	1	1
GO:0006509	membrane protein ectodomain proteolysis	9	0	0.35	1592	1	1	1
GO:0006513	protein monoubiquitination	11	0	0.43	1593	1	1	1
GO:0006515	protein quality control for misfolded or incompletely synthesized proteins	11	0	0.43	1594	1	1	1
GO:0006516	glycoprotein catabolic process	5	0	0.2	1595	1	1	1
GO:0006528	asparagine metabolic process	5	0	0.2	1596	1	1	1
GO:0006537	glutamate biosynthetic process	5	0	0.2	1597	1	1	1
GO:0006538	glutamate catabolic process	5	0	0.2	1598	1	1	1
GO:0006541	glutamine metabolic process	7	0	0.27	1599	1	1	1
GO:0006544	glycine metabolic process	8	0	0.31	1600	1	1	1
GO:0006555	methionine metabolic process	10	0	0.39	1601	1	1	1
GO:0006560	proline metabolic process	7	0	0.27	1602	1	1	1
GO:0006563	L-serine metabolic process	5	0	0.2	1603	1	1	1
GO:0006577	amino-acid betaine metabolic process	5	0	0.2	1604	1	1	1
GO:0006582	melanin metabolic process	43	0	1.68	1605	1	1	1
GO:0006606	protein import into nucleus	48	0	1.87	1606	1	1	1
GO:0006607	NLS-bearing protein import into nucleus	7	0	0.27	1607	1	1	1
GO:0006611	protein export from nucleus	46	0	1.79	1608	1	1	1
GO:0006612	protein targeting to membrane	31	0	1.21	1609	1	1	1
GO:0006613	cotranslational protein targeting to membrane	11	0	0.43	1610	1	1	1
[truncated: 2,411 more rows]

## Sheet: Pt_dn
GO.ID	Term	Annotated	Significant	Expected	Rank in Fisher.weight01	Fisher.classic	Fisher.weight01	Fisher.classic.padj
[truncated: 4,021 more rows]

[truncated: 2 more sheets: Fl_up, Fl_dn]
